# Supplementary material for: Diagnostic accuracy of probe-based confocal laser endomicroscopy and tissue sampling by endoscopic retrograde cholangiopancreatography in indeterminate biliary strictures: a meta‑analysis
Source: Sci Rep. 2022 May 4;12:7257. doi: 10.1038/s41598-022-11385-4 (PMC9068817; doi:10.1038/s41598-022-11385-4)
Supplement: Supplementary file 1 — Supplementary Information 1. [file 41598_2022_11385_MOESM1_ESM.ris]

TY  - JOUR
M3  - Article
Y1  - 2021
VL  - 12
IS  - 1
SN  - 1757-6512
JF  - Stem Cell Research and Therapy
JO  - Stem Cell Res. Ther.
UR  - https://www.embase.com/search/results?subaction=viewrecord&id=L2010863287&from=export
U2  - L2010863287
C5  - 33752720
DB  - Embase
DB  - Medline
U3  - 2021-03-31
U4  - 2021-03-31
U4  - 2021-06-22
L2  - http://dx.doi.org/10.1186/s13287-021-02271-3
DO  - 10.1186/s13287-021-02271-3
A1  - Chen, W.
A1  - Zhu, J.
A1  - Lin, F.
A1  - Xu, Y.
A1  - Feng, B.
A1  - Feng, X.
A1  - Sheng, X.
A1  - Shi, X.
A1  - Pan, Q.
A1  - Yang, J.
A1  - Yu, J.
A1  - Li, L.
A1  - Cao, H.
M1  - (Chen W.; Zhu J.; Lin F.; Xu Y.; Feng B.; Feng X.; Sheng X.; Shi X.; Pan Q.; Yang J.; Yu J.; Li L.; Cao H., hccao@zju.edu.cn) State Key Laboratory for the Diagnosis and Treatment of Infectious Diseases, Collaborative Innovation Center for Diagnosis and Treatment of Infectious Diseases, The First Affiliated Hospital, Zhejiang University School of Medicine, 79 Qingchun Rd., Hangzhou City, China
M1  - (Chen W.; Zhu J.; Lin F.; Xu Y.; Feng B.; Feng X.; Sheng X.; Pan Q.; Yang J.; Yu J.; Li L.; Cao H., hccao@zju.edu.cn) National Clinical Research Center for Infectious Diseases, 79 Qingchun Rd., Hangzhou City, China
M1  - (Cao H., hccao@zju.edu.cn) Zhejiang Provincial Key Laboratory for Diagnosis and Treatment of Aging and Physic-chemical Injury Diseases, 79 Qingchun Rd., Hangzhou City, China
AD  - H. Cao, State Key Laboratory for the Diagnosis and Treatment of Infectious Diseases, Collaborative Innovation Center for Diagnosis and Treatment of Infectious Diseases, The First Affiliated Hospital, Zhejiang University School of Medicine, 79 Qingchun Rd., Hangzhou City, China
T1  - Human placenta mesenchymal stem cell-derived exosomes delay H2O2-induced aging in mouse cholangioids
LA  - English
KW  - 5' nucleotidase
KW  - beta galactosidase
KW  - CD81 antigen
KW  - CD9 antigen
KW  - CXCL1 chemokine
KW  - CXCL16 chemokine
KW  - CXCL2 chemokine
KW  - cyclin dependent kinase inhibitor 1
KW  - cyclin dependent kinase inhibitor 2A
KW  - cytokeratin 19
KW  - cytokeratin 7
KW  - endoglin
KW  - epidermal growth factor
KW  - epithelial cell adhesion molecule
KW  - fibroblast growth factor 10
KW  - fractalkine
KW  - gamma interferon inducible protein 10
KW  - gastrin
KW  - gastrin 1
KW  - hydrogen peroxide
KW  - interleukin 6
KW  - interleukin 8
KW  - Ki 67 antigen
KW  - monocyte chemotactic protein 1
KW  - peptides and proteins
KW  - Rspon1 protein
KW  - scatter factor
KW  - Thy 1 membrane glycoprotein
KW  - tumor necrosis factor
KW  - unclassified drug
KW  - Wnt3a protein
KW  - adult
KW  - animal cell
KW  - animal tissue
KW  - antigen expression
KW  - article
KW  - bile duct
KW  - cell aging
KW  - cell count
KW  - cell differentiation
KW  - cell proliferation
KW  - cell viability
KW  - cholangiocyte
KW  - controlled study
KW  - cytotoxicity
KW  - enzyme activity
KW  - exosome
KW  - human
KW  - human cell
KW  - in vitro study
KW  - induced pluripotent stem cell
KW  - mesenchymal stem cell
KW  - mouse
KW  - mRNA expression level
KW  - nonhuman
KW  - osteoblast
KW  - oxidative stress
KW  - protein expression level
N2  - Background: Cholangiocyte senescence is an important pathological process in diseases such as primary sclerosing cholangitis (PSC) and primary biliary cirrhosis (PBC). Stem cell/induced pluripotent stem cell-derived exosomes have shown anti-senescence effects in various diseases. We applied novel organoid culture technology to establish and characterize cholangiocyte organoids (cholangioids) with oxidative stress-induced senescence and then investigated whether human placenta mesenchymal stem cell (hPMSC)-derived exosomes exerted a protective effect in senescent cholangioids. Methods: We identified the growth characteristics of cholangioids by light microscopy and confocal microscopy. Exosomes were introduced concurrently with H2O2 into the cholangioids. Using immunohistochemistry and immunofluorescence staining analyses, we assessed the expression patterns of the senescence markers p16INK4a, p21WAF1/Cip1, and senescence-associated β-galactosidase (SA-β-gal) and then characterized the mRNA and protein expression levels of chemokines and senescence-associated secretory phenotype (SASP) components. Results: Well-established cholangioids expressed cholangiocyte-specific markers. Oxidative stress-induced senescence enhanced the expression of the senescence-associated proteins p16INK4a, p21WAF1/Cip1, and SA-β-gal in senescent cholangioids compared with the control group. Treatment with hPMSC-derived exosomes delayed the cholangioid aging progress and reduced the levels of SASP components (i.e., interleukin-6 and chemokine CC ligand 2). Conclusions: Senescent organoids are a potential novel model for better understanding senescence progression in cholangiocytes. hPMSC-derived exosomes exert protective effects against senescent cholangioids under oxidative stress-induced injury by delaying aging and reducing SASP components, which might have therapeutic potential for PSC or PBC.
ER  - 

TY  - JOUR
M3  - Article
Y1  - 2021
VL  - 21
IS  - 1
SN  - 1475-2867
JF  - Cancer Cell International
JO  - Cancer Cell Int.
UR  - https://www.embase.com/search/results?subaction=viewrecord&id=L2013150969&from=export
U2  - L2013150969
DB  - Embase
U3  - 2021-07-21
L2  - http://dx.doi.org/10.1186/s12935-020-01726-6
DO  - 10.1186/s12935-020-01726-6
A1  - Qin, X.
A1  - Lu, M.
A1  - Li, G.
A1  - Zhou, Y.
A1  - Liu, Z.
M1  - (Qin X., xlqin69@163.com; Li G.; Zhou Y.; Liu Z.) Department of Hepatobiliary Surgery, Henan Provincial People’s Hospital, Zhengzhou University People’s Hospital, Henan University People’s Hospital, No.7 Weiwu Road, Zhengzhou, Henan, China
M1  - (Lu M.) Department of Cardiology, Henan Provincial People’s Hospital, Zhengzhou University People’s Hospital, Henan University People’s Hospital, Zhengzhou, Henan, China
AD  - X. Qin, Department of Hepatobiliary Surgery, Henan Provincial People’s Hospital, Zhengzhou University People’s Hospital, Henan University People’s Hospital, No.7 Weiwu Road, Zhengzhou, Henan, China
T1  - Downregulation of tumor‐derived exosomal miR-34c induces cancer‐associated fibroblast activation to promote cholangiocarcinoma progress
LA  - English
KW  - animal cell
KW  - animal experiment
KW  - animal model
KW  - article
KW  - bile duct carcinoma
KW  - cancer associated fibroblast
KW  - cancer graft
KW  - cancer growth
KW  - carcinogenicity
KW  - cell migration
KW  - cell proliferation
KW  - confocal microscopy
KW  - controlled study
KW  - down regulation
KW  - exosome
KW  - HuCC-T1 cell line
KW  - human
KW  - intercellular signaling
KW  - male
KW  - mouse
KW  - nonhuman
KW  - nude mouse
KW  - protein expression
KW  - protein function
KW  - quantitative analysis
KW  - real time polymerase chain reaction
KW  - transmission electron microscopy
KW  - transwell assay
KW  - tumor cell
KW  - ultracentrifugation
KW  - Western blotting
KW  - endogenous compound
KW  - nanoparticle
KW  - Wnt protein
KW  - Wnt1 protein
N2  - Background: This study aimed to investigate the exact regulatory mechanisms of exosomal miR-34c in mediating communication between cholangiocarcinoma cells and fibroblasts. Methods: Exosomes were isolated from HuCCT-1 and HIBEC cells using differential ultracentrifugation and identified by transmission electron microscopy (TEM) and nanoparticle tracking analysis (NTA) method. Real-time quantitative PCR (qRT-PCR) and western blotting analyses were performed to assess the levels of pro-inflammatory factors, and fibroblast-related proteins and Wnt-linked signaling pathway proteins, respectively. Exosome-tracking was performed with confocal microscopy. The 3-[4,5-dimethylthiazol-2-yl]-2,5-diphenyl tetrazolium bromide (MTT) and Transwell assays were used to measure cell proliferation and migration, respectively. Further, the oncogenicity of cholangiocarcinoma cells was analyzed in nude mice transplanted tumor model. Results: The analysis suggested that the expression of miR-34c was decreased in exosomes from HuCCT-1 cells. Moreover, miR-34c in exosomes mediated fibroblast activation by directly targeting WNT1. Additionally, cancer-associated fibroblasts (CAFs) activated by downregulation of exosomal miR-34c promoted cholangiocarcinoma progression. Conclusions: Thus, miR-34c in exosomes was found to be a key player in regulating intercellular communication between tumor cells and fibroblasts.
ER  - 

TY  - JOUR
M3  - Conference Paper
Y1  - 2021
VL  - 94
IS  - 3
SP  - 569
EP  - 576.e1
SN  - 1097-6779
SN  - 0016-5107
JF  - Gastrointestinal Endoscopy
JO  - Gastrointest. Endosc.
UR  - https://www.embase.com/search/results?subaction=viewrecord&id=L2013588448&from=export
U2  - L2013588448
C5  - 33798541
DB  - Embase
DB  - Medline
DB  - 
U3  - 2021-07-22
L2  - http://dx.doi.org/10.1016/j.gie.2021.03.027
DO  - 10.1016/j.gie.2021.03.027
A1  - Han, S.
A1  - Kahaleh, M.
A1  - Sharaiha, R.Z.
A1  - Tarnasky, P.R.
A1  - Kedia, P.
A1  - Slivka, A.
A1  - Chennat, J.S.
A1  - Joshi, V.
A1  - Sejpal, D.V.
A1  - Sethi, A.
A1  - Shah, R.J.
M1  - (Han S.; Shah R.J.) Division of Gastroenterology and Hepatology, University of Colorado Anschutz Medical Campus, Aurora, CO, United States
M1  - (Kahaleh M.) Division of Gastroenterology, Rutgers Robert Wood Johnson University Hospital, New Brunswick, NJ, United States
M1  - (Sharaiha R.Z.) Division of Gastroenterology, Weill Cornell Medical Center, New York, NY, United States
M1  - (Tarnasky P.R.; Kedia P.) Division of Gastroenterology, Dallas Methodist Medical Center, Dallas, TX, United States
M1  - (Slivka A.; Chennat J.S.) Division of Gastroenterology and Hepatology, University of Pittsburgh Medical Center, Pittsburgh, PA, United States
M1  - (Joshi V.) Division of Gastroenterology, Louisiana State University Health Center, New Orleans, LA, United States
M1  - (Sejpal D.V.) Division of Gastroenterology, Northwell Health, Manhasset, NY, United States
M1  - (Sethi A.) Division of Gastroenterology, Columbia University Medical Center, New York, NY, United States
AD  - R.J. Shah, Division of Gastroenterology and Hepatology, University of Colorado Anschutz Medical Center, 1635 Aurora Ct, Mail Stop F735, Rm AIP 2.031, Aurora, CO, United States
T1  - Probe-based confocal laser endomicroscopy in the evaluation of dominant strictures in patients with primary sclerosing cholangitis: results of a U.S. multicenter prospective trial
LA  - English
KW  - adult
KW  - algorithm
KW  - bile duct carcinoma
KW  - cancer patient
KW  - cholestasis
KW  - common hepatic duct
KW  - conference paper
KW  - confocal laser scanning microscopy
KW  - controlled study
KW  - diagnostic test accuracy study
KW  - diagnostic value
KW  - endoscopic retrograde cholangiopancreatography
KW  - female
KW  - follow up
KW  - France
KW  - human
KW  - human tissue
KW  - major clinical study
KW  - male
KW  - middle aged
KW  - multicenter study
KW  - primary sclerosing cholangitis
KW  - prospective study
KW  - sensitivity and specificity
N2  - Background and Aims: Patients with primary sclerosing cholangitis (PSC) and dominant biliary strictures carry increased risk for the development of cholangiocarcinoma. Although ERCP-based techniques including brush cytology and intraductal biopsy sampling represent first-line tissue sampling methods for dominant strictures, sensitivity is low. Probe-based confocal laser endomicroscopy (pCLE) offers microscopic-level imaging of subepithelial biliary mucosa. Because data regarding the use of pCLE in PSC are limited, we aimed to investigate its diagnostic performance in dominant strictures. Methods: This was a multicenter prospective study involving PSC patients with dominant strictures. ERCP with pCLE was performed with use of the Miami classification (2+ criteria for malignant diagnosis) and Paris classification. Final malignant diagnoses required histopathologic confirmation, and benign diagnoses required a minimum of 1 year of follow-up without development of cancer. Results: Fifty-nine patients (mean age, 49 years; 59% men) with 63 strictures were included in the study. Stricture locations included the common bile duct (31.7%), bifurcation (22.2%), and common hepatic duct (19%). Seven patients (11.9%) were found to have cholangiocarcinoma. The sensitivity and specificity of pCLE was 85.7% (95% confidence interval [CI], 42.1-99.6) and 73.1% (95% CI, 58.9-84.4), respectively. Within specific stricture locations, the highest sensitivity was seen at the bifurcation (100%; 95% CI, 2.5-100) and the right hepatic duct (100%; 95% CI, 29.2-100). The lowest sensitivities were seen at the common bile duct (25%; 95% CI, 5.5-57.2) and the left hepatic duct (28.6%; 95% CI, 3.7-70.9). Conclusions: In this prospective multicenter study, pCLE had a high sensitivity in detecting cholangiocarcinoma, but technical aspects of the probe may limit evaluation in the common bile duct and left hepatic duct. Further evaluation is needed to elucidate the role of pCLE in the algorithm of excluding neoplasia in biliary strictures associated with PSC. (Clinical trial registration number: NCT02736708.)
ER  - 

TY  - JOUR
M3  - Article in Press
Y1  - 2021
SN  - 2005-1212
JF  - Gut and liver
JO  - Gut Liver
UR  - https://www.embase.com/search/results?subaction=viewrecord&id=L636030908&from=export
U2  - L636030908
C5  - 34462395
DB  - Medline
U3  - 2021-09-24
L2  - http://dx.doi.org/10.5009/gnl210164
DO  - 10.5009/gnl210164
A1  - Choi, J.H.
A1  - Park, J.Y.
M1  - (Choi J.H.; Park J.Y.) Division of Gastroenterology, Department of Internal Medicine and Institute of Gastroenterology, Severance Hospital, Yonsei University College of Medicine, Seoul, South Korea
T1  - Insulin-Like Growth Factor-1 Receptor Targeted Fluorescent Imaging for Gallbladder Cancer in Orthotopic Mouse Models
LA  - English
KW  - animal cell
KW  - animal experiment
KW  - animal model
KW  - animal tissue
KW  - article
KW  - bile duct cancer
KW  - cancer model
KW  - cell membrane
KW  - confocal microscopy
KW  - controlled study
KW  - fluorescence
KW  - gallbladder cancer
KW  - gene expression
KW  - in vivo study
KW  - laparoscopy
KW  - liver parenchyma
KW  - male
KW  - mouse
KW  - mouse model
KW  - nonhuman
KW  - protein expression
KW  - robot assisted surgery
KW  - surgery
KW  - tail vein
KW  - Western blotting
KW  - endogenous compound
KW  - somatomedin C receptor
N2  - Background/Aims: Gallbladder cancer is fatal, but fluorescent imaging technology can facilitate timely diagnosis and improve patient outcomes. Fluorophore-conjugated insulin-like growth factor-1 receptor (IGF-1R) targeted antibodies were used to visualize gallbladder cancer in orthotopic tumor mouse models. Methods: Western blotting, flow cytometric analysis, and confocal microscopy detected the expression of IGF-1R in SNU-308, SNU-478, and SNU-1196 bile duct cancer cells. In vivo imaging of SNU-478 and SNU-1196 subcutaneous tumors and orthotopic gallbladder tumor models of SNU-478 were performed after injection with DyLight 650-conjugated IGF-1R antibody. Results: Western blotting and flow cytometric analysis showed that IGF-1R was expressed in bile duct cancer cells, and confocal microscopy demonstrated that IGF-1R antibody was able to bind to IGF-1R on the cell membrane. Fluorescent IGF-1R antibody injected into the mouse tail vein made subcutaneous tumors and orthotopic tumors become fluorescent. The intensity of fluorescence from the tumor was stronger than that from surrounding normal tissues. Histochemical examination confirmed that the tumor was located inside the gallbladder and adjacent liver parenchyma of mice. Conclusions: Our study showed that a fluorescent IGF-1R-targeted antibody could help detect gallbladder tumors. Tumor-specific imaging technology can be applied to endoscopy, laparoscopy, and robotic surgery for better management of gallbladder cancer.
ER  - 

TY  - JOUR
M3  - Article
Y1  - 2021
VL  - 22
IS  - 2
SN  - 1792-1082
SN  - 1792-1074
JF  - Oncology Letters
JO  - Oncol. Lett.
UR  - https://www.embase.com/search/results?subaction=viewrecord&id=L2013191487&from=export
U2  - L2013191487
DB  - Embase
U3  - 2021-06-29
U4  - 2021-06-29
U4  - 2021-08-30
L2  - http://dx.doi.org/10.3892/ol.2021.12870
DO  - 10.3892/ol.2021.12870
A1  - Tang, H.
A1  - Shi, X.
A1  - Zhu, P.
A1  - Guo, W.
A1  - Li, J.
A1  - Yan, B.
A1  - Zhang, S.
M1  - (Tang H.; Yan B.; Zhang S., zhangshuijun@zzu.edu.cn) ZhengZhou Engineering Laboratory of Organ Transplantation Technique and Application, First Affiliated Hospital of Zhengzhou University, Zhengzhou, Henan, China
M1  - (Tang H.; Yan B.; Zhang S., zhangshuijun@zzu.edu.cn) Henan Engineering Technology Research Center of Organ Transplantation, First Affiliated Hospital of Zhengzhou University, Zhengzhou, Henan, China
M1  - (Shi X.; Zhu P.; Guo W.; Li J.; Zhang S., zhangshuijun@zzu.edu.cn) Department of Hepatobiliary and Pancreatic Surgery, First Affiliated Hospital of Zhengzhou University, Zhengzhou, Henan, China
AD  - S. Zhang, Department of Hepatobiliary and Pancreatic Surgery, First Affiliated Hospital of Zhengzhou University, 1 East Jianshe Road, Zhengzhou, Henan, China
T1  - Melatonin inhibits gallbladder cancer cell migration and invasion via ERK-mediated induction of epithelial-to-mesenchymal transition
LA  - English
KW  - Canto II
KW  - cell viability assay kit
KW  - chemiluminescence immunoassay kit
KW  - confocal microscope
KW  - culture medium
KW  - flow cytometer
KW  - fluorescence microscope
KW  - IX71
KW  - pcr master mix
KW  - PowerUp
KW  - reverse transcriptase kit
KW  - spectrophotometer
KW  - Varioskan LUX
KW  - buffer
KW  - caspase 3
KW  - cyclin dependent kinase 2
KW  - glucose regulated protein 78
KW  - horseradish peroxidase
KW  - mammalian target of rapamycin
KW  - matrigel
KW  - melatonin
KW  - mitogen activated protein kinase 1
KW  - mitogen activated protein kinase 3
KW  - nerve cell adhesion molecule
KW  - paraformaldehyde
KW  - penicillin derivative
KW  - phalloidin
KW  - phosphatidylserine
KW  - polyvinylidene fluoride
KW  - protein kinase B
KW  - reagent
KW  - streptomycin
KW  - tert butylhydroquinone
KW  - tirzol
KW  - transcription factor Snail
KW  - uvomorulin
KW  - vimentin
KW  - apoptosis
KW  - article
KW  - bile duct carcinoma
KW  - cell invasion
KW  - cell migration
KW  - centrifugation
KW  - confocal laser scanning microscopy
KW  - controlled study
KW  - cytotoxicity
KW  - epithelial mesenchymal transition
KW  - fluorescence microscopy
KW  - gallbladder cancer
KW  - gallbladder cancer cell line
KW  - housekeeping gene
KW  - human
KW  - human cell
KW  - liver cell carcinoma
KW  - lung adenocarcinoma
KW  - lung cancer
KW  - pancreas cancer
KW  - polymerization
KW  - protein expression
KW  - protein phosphorylation
KW  - signal transduction
KW  - spectrophotometry
KW  - transwell assay
KW  - Western blotting
KW  - wound healing assay
KW  - tirzol
KW  - Canto II
KW  - IX71
KW  - PowerUp
KW  - Varioskan LUX
C1  - tirzol
C3  - Canto  II(Becton Dickinson)
C3  - IX71(Olympus)
C3  - PowerUp(Applied Biosystems)
C3  - Varioskan LUX(Thermo)
C2  - Becton Dickinson Biosciences
C2  - MedChemexpress
C2  - shanghai abways biotechnology
C2  - Thermo
C4  - Applied Biosystems
C4  - Becton Dickinson
C4  - Nikon
C4  - Olympus
C4  - Solarbio
C4  - suzhou xinsaimei
C4  - Suzhou Yuheng
C4  - Thermo
C4  - vazyme
N2  - Melatonin is a naturally occurring molecule secreted by the pineal gland that exhibits antitumor properties and prevents the development of human cancer. However, little is known regarding the effects of melatonin on gallbladder cancer (GBC) cells. The present study aimed to investigate the role of melatonin on the prevention of GBC cell invasion. The GBC cell line, GBC-SD, was treated with different concentrations of melatonin for different time periods, and the data indicated that melatonin markedly inhibited the invasion of GBC cells. Following treatment of GBC cells with melatonin, the protein levels of the epithelial marker, E-cadherin, significantly increased, while the expression levels of the mesenchymal markers, N-cadherin, Snail and vimentin, notably decreased. In addition, melatonin inhibited the phosphorylation of ERK1/2. Following treatment of the cells with the ERK activator, tert-Butylhydroquinone, the anti-invasive effects of melatonin were reversed by rescuing epithelial-to-mesenchymal transition in GBC cells. Taken together, these results suggest that melatonin inhibits GBC invasiveness by blocking the ERK signaling pathway. Thus, melatonin may be used as a potential novel cancer therapeutic drug for the treatment of GBC.
ER  - 

TY  - JOUR
M3  - Note
Y1  - 2021
VL  - 53
IS  - 8
SP  - E285
EP  - E286
SN  - 1438-8812
SN  - 0013-726X
JF  - Endoscopy
JO  - Endoscopy
UR  - https://www.embase.com/search/results?subaction=viewrecord&id=L633133630&from=export
U2  - L633133630
C5  - 33032353
DB  - Embase
DB  - Medline
DB  - 
U4  - 2020-10-22
L2  - http://dx.doi.org/10.1055/a-1252-2040
DO  - 10.1055/a-1252-2040
A1  - Warren, B.
A1  - Han, S.
A1  - Shah, R.J.
M1  - (Warren B.; Han S.; Shah R.J., Raj.Shah@cuanschutz.edu) Division of Gastroenterology and Hepatology, University of Colorado, Anschutz Medical Center, Mail Stop F735, 1635 Aurora Ct, Aurora, CO, United States
AD  - R.J. Shah, Division of Gastroenterology and Hepatology, University of Colorado, Anschutz Medical Center, Mail Stop F735, 1635 Aurora Ct, Aurora, CO, United States
T1  - Dysplastic progression of a choledochal cyst on video cholangioscopy
LA  - English
KW  - CHF 280K003
KW  - cholangioscope
KW  - confocal endomicroscope
KW  - endomicroscope
KW  - TJF-Y008
KW  - XCHF-B140Y
KW  - alkaline phosphatase
KW  - aminotransferase
KW  - adult
KW  - alkaline phosphatase level
KW  - aminotransferase blood level
KW  - bile duct
KW  - biliary tract endoscopy
KW  - biopsy
KW  - carcinogenesis
KW  - case report
KW  - clinical article
KW  - common bile duct
KW  - common bile duct cyst
KW  - confocal microscopy
KW  - diagnostic imaging
KW  - disease course
KW  - endoscopic retrograde cholangiopancreatography
KW  - female
KW  - gallstone
KW  - gastrointestinal dysplasia
KW  - histopathology
KW  - human
KW  - human tissue
KW  - intestine metaplasia
KW  - intestine mucosa
KW  - magnetic resonance cholangiopancreatography
KW  - middle aged
KW  - note
KW  - pain
KW  - pancreaticoduodenectomy
KW  - patient history of cholecystectomy
KW  - patient monitoring
KW  - videorecording
KW  - Cellvizio
KW  - CHF 280K003
KW  - TJF-Y008
KW  - XCHF-B140Y
C3  - Cellvizio(Mauna Kea Technologies,France)
C3  - CHF 280K003(Olympus)
C3  - TJF-Y008(Olympus)
C3  - XCHF-B140Y(Olympus,Japan)
C4  - Mauna Kea Technologies(France)
C4  - Olympus
C4  - Olympus(Japan)
ER  - 

TY  - JOUR
M3  - Article
Y1  - 2021
VL  - 10
IS  - 7
SN  - 2073-4409
JF  - Cells
JO  - Cells
UR  - https://www.embase.com/search/results?subaction=viewrecord&id=L2007564430&from=export
U2  - L2007564430
C5  - 34201461
DB  - Embase
DB  - Medline
U3  - 2021-06-25
U4  - 2021-06-25
U4  - 2021-09-28
L2  - http://dx.doi.org/10.3390/cells10071580
DO  - 10.3390/cells10071580
A1  - Sluga, N.
A1  - Postić, S.
A1  - Sarikas, S.
A1  - Huang, Y.-C.
A1  - Stožer, A.
A1  - Slak Rupnik, M.
M1  - (Sluga N., nastja.sluga1@um.si; Stožer A., andraz.stozer@um.si; Slak Rupnik M., marjan.slakrupnik@meduniwien.ac.at) Faculty of Medicine, University of Maribor, Maribor, Slovenia
M1  - (Postić S., sandra.postic@meduniwien.ac.at; Sarikas S., srdjan.sarikas@meduniwien.ac.at; Huang Y.-C., yachi.huang@utoronto.ca; Slak Rupnik M., marjan.slakrupnik@meduniwien.ac.at) Center for Physiology and Pharmacology, Medical University of Vienna, Vienna, Austria
M1  - (Slak Rupnik M., marjan.slakrupnik@meduniwien.ac.at) Alma Mater Europaea, European Center Maribor, Maribor, Slovenia
AD  - M. Slak Rupnik, Faculty of Medicine, University of Maribor, Maribor, Slovenia
T1  - Dual mode of action of acetylcholine on cytosolic calcium oscillations in pancreatic beta and acinar cells in situ
LA  - English
KW  - acetylcholine
KW  - agarose
KW  - ascorbic acid
KW  - calcium channel
KW  - cholinergic receptor stimulating agent
KW  - combizym
KW  - cyclic AMP dependent protein kinase
KW  - estrogen receptor
KW  - glucose
KW  - glucose transporter
KW  - muscarinic receptor
KW  - pyruvic acid
KW  - sodium hydroxide
KW  - abdominal cavity
KW  - acinar cell
KW  - ampulla of Vater
KW  - animal experiment
KW  - animal model
KW  - animal tissue
KW  - article
KW  - bile duct
KW  - confocal laser scanning microscopy
KW  - confocal microscopy
KW  - endocrine cell
KW  - exocytosis
KW  - female
KW  - heart perfusion
KW  - homeostasis
KW  - insulin release
KW  - laparotomy
KW  - male
KW  - membrane depolarization
KW  - morphology
KW  - mouse
KW  - nonhuman
KW  - oscillation
KW  - pancreas islet beta cell
KW  - protein expression
KW  - signal transduction
KW  - spatiotemporal analysis
KW  - temporal summation
KW  - water immersion
N2  - Cholinergic innervation in the pancreas controls both the release of digestive enzymes to support the intestinal digestion and absorption, as well as insulin release to promote nutrient use in the cells of the body. The effects of muscarinic receptor stimulation are described in detail for endocrine beta cells and exocrine acinar cells separately. Here we describe morphological and functional criteria to separate these two cell types in situ in tissue slices and simultaneously measure their response to ACh stimulation on cytosolic Ca2+ oscillations [Ca2+]c in stimulatory glucose conditions. Our results show that both cell types respond to glucose directly in the concentration range compatible with the glucose transporters they express. The physiological ACh concentration increases the frequency of glucose stimulated [Ca2+]c oscillations in both cell types and synchronizes [Ca2+]c oscillations in acinar cells. The supraphysiological ACh concentration further increases the oscillation frequency on the level of individual beta cells, inhibits the synchronization between these cells, and abolishes oscillatory activity in acinar cells. We discuss possible mechanisms leading to the observed phenomena.
ER  - 

TY  - JOUR
M3  - Article
Y1  - 2021
VL  - 9
IS  - 7
SN  - 2076-393X
JF  - Vaccines
JO  - Vaccines
UR  - https://www.embase.com/search/results?subaction=viewrecord&id=L2007861920&from=export
U2  - L2007861920
DB  - Embase
U3  - 2021-07-28
U4  - 2021-07-28
U4  - 2021-09-28
L2  - http://dx.doi.org/10.3390/vaccines9070740
DO  - 10.3390/vaccines9070740
A1  - Phumrattanaprapin, W.
A1  - Pearson, M.
A1  - Pickering, D.
A1  - Tedla, B.
A1  - Smout, M.
A1  - Chaiyadet, S.
A1  - Brindley, P.J.
A1  - Loukas, A.
A1  - Laha, T.
M1  - (Phumrattanaprapin W., wuttipongp@kkumail.com; Laha T., thewa_la@kku.ac.th) Department of Parasitology, Faculty of Medicine, Khon Kaen University, Khon Kaen, Thailand
M1  - (Phumrattanaprapin W., wuttipongp@kkumail.com) Faculty of Veterinary Medicine and Applied Zoology, HRH Princess Chulabhorn College of Medical Science, Chulabhorn Royal Academy, Bangkok, Thailand
M1  - (Pearson M., mark.pearson@jcu.edu.au; Pickering D., darren.pickering@jcu.edu.au; Tedla B., bemnetamare.tedla@jcu.edu.au; Smout M., michael.smout@jcu.edu.au; Loukas A., alex.loukas@jcu.edu.au) Centre for Molecular Therapeutics, Australian Institute of Tropical Health and Medicine, James Cook University, Cairns, QLD, Australia
M1  - (Chaiyadet S., sujitch@kku.ac.th) Tropical Medicine Graduate Program, Academic Affairs, Faculty of Medicine, Khon Kaen University, Khon Kaen, Thailand
M1  - (Brindley P.J., pbrindley@gwu.edu) Immunology and Tropical Medicine, Research Center for Neglected Diseases of Poverty, Department of Microbiology, School of Medicine & Health Sciences, George Washington University, Washington, DC, United States
AD  - A. Loukas, Centre for Molecular Therapeutics, Australian Institute of Tropical Health and Medicine, James Cook University, Cairns, QLD, Australia
AD  - T. Laha, Department of Parasitology, Faculty of Medicine, Khon Kaen University, Khon Kaen, Thailand
T1  - Monoclonal antibodies targeting an opisthorchis viverrini extracellular vesicle tetraspanin protect hamsters against challenge infection
LA  - English
KW  - Carl Zeiss LSM800
KW  - HiTrap
KW  - microplate reader
KW  - immunoglobulin A
KW  - immunoglobulin G
KW  - immunoglobulin M
KW  - monoclonal antibody
KW  - tetraspanin
KW  - article
KW  - autopsy
KW  - Bacillus subtilis
KW  - bacterial strain
KW  - cholangiocyte
KW  - confocal microscopy
KW  - controlled study
KW  - enzyme linked immunosorbent assay
KW  - Escherichia coli
KW  - exosome
KW  - hamster
KW  - human
KW  - human cell
KW  - hybridoma
KW  - male
KW  - mouse
KW  - nonhuman
KW  - opisthorchiasis
KW  - Opisthorchis viverrini
KW  - passive immunization
KW  - spleen cell
KW  - Syrian hamster
KW  - Carl Zeiss LSM800
KW  - HiTrap
C3  - Carl Zeiss LSM800(Zeiss,United States)
C3  - HiTrap(GE Healthcare,Sweden)
C4  - Nikon(Japan)
C4  - GE Healthcare(Sweden)
C4  - Molecular Devices(United States)
C4  - Sigma Aldrich(United States)
C4  - Zeiss(United States)
N2  - Opisthorchis viverrini causes severe pathology in the bile ducts of infected human hosts, and chronic infection can culminate in bile duct cancer. The prevention of infection by vaccination would decrease opisthorchiasis-induced morbidity and mortality. The tetraspanin protein, Ov-TSP-2, is located on the membrane of secreted extracellular vesicles (EVs), and is a candidate antigen for in-clusion in a subunit vaccine. To address the role of anti-Ov-TSP-2 antibodies in protection, we assessed the protective capacity of anti-Ov-TSP-2 monoclonal antibodies (mAbs) against opisthorchiasis. Two anti-TSP-2 IgM mAbs, 1D6 and 3F5, and an isotype control were passively transferred to hamsters, followed by parasite challenge one day later. Hamsters that received 3F5 had 74.5% fewer adult flukes and 67.4% fewer eggs per gram of feces compared to hamsters that received the control IgM. Both 1D6 and 3F5 (but not the control IgM) blocked the uptake of fluke EVs by human bile duct epithelial cells in vitro. This is the first report of passive immunization against human liver fluke infection, and the findings portend the feasibility of antibody-directed therapies for liver fluke infection, bolstering the selection of TSPs as components of a subunit vaccine for opisthorchiasis and fluke infections generally.
ER  - 

TY  - JOUR
M3  - Review
Y1  - 2021
VL  - 10
IS  - 3
SP  - 114
EP  - 119
SN  - 2636-0012
JF  - International Journal of Gastrointestinal Intervention
JO  - Int. J. Gastrointest. Intervention
UR  - https://www.embase.com/search/results?subaction=viewrecord&id=L2014071332&from=export
U2  - L2014071332
DB  - Embase
DB  - 
U3  - 2021-08-19
L2  - http://dx.doi.org/10.18528/IJGII210037
DO  - 10.18528/IJGII210037
A1  - Cha, S.-W.
M1  - (Cha S.-W., swcha@schmc.ac.kr) Division of Gastroenterology and Hepatology, Department of Internal Medicine, College of Medicine, Soon Chun Hyang University, Seoul, South Korea
AD  - S.-W. Cha, Division of Gastroenterology and Hepatology, Department of Internal Medicine, Soon Chun Hyang University, Seoul Hospital, 59 Daesagwan-ro, Yongsan-gu, Seoul, South Korea
T1  - Recent advances of diagnostic approaches for indeterminate biliary tract obstruction
LA  - English
KW  - adult
KW  - biliary tract endoscopy
KW  - cholestasis
KW  - confocal laser scanning microscopy
KW  - diagnostic test accuracy study
KW  - endoscopic retrograde cholangiopancreatography
KW  - endoscopic ultrasonography
KW  - human
KW  - human tissue
KW  - morbidity
KW  - mortality
KW  - review
N2  - Patients with indeterminate biliary stricture frequently pose a challenge in the clinical management. Discrimination between benign and malignant biliary strictures is important to prevent the morbidity and mortality associated with incorrect diagnoses. Traditional tissue sampling using endoscopic retrograde cholangiography does not always produce a definitive diagnosis, with a considerable proportion of cases remaining as indeterminate biliary strictures. Recent advances in endoscopic and molecular techniques have the potential to improve the diagnostic and prognostic accuracy of biliary strictures. This article reviews various etiologies of biliary strictures and discusses the recent advances of diagnostic approaches for indeterminate biliary tract obstruction.
ER  - 

TY  - JOUR
M3  - Article
Y1  - 2021
VL  - 35
IS  - 5
SP  - 2091
EP  - 2103
SN  - 1432-2218
SN  - 0930-2794
JF  - Surgical Endoscopy
JO  - Surg. Endosc.
UR  - https://www.embase.com/search/results?subaction=viewrecord&id=L2004922348&from=export
U2  - L2004922348
C5  - 32405892
DB  - Embase
DB  - Medline
DB  - 
U3  - 2020-05-19
U4  - 2020-05-19
L2  - http://dx.doi.org/10.1007/s00464-020-07607-3
DO  - 10.1007/s00464-020-07607-3
A1  - Al-Mansour, M.R.
A1  - Caycedo-Marulanda, A.
A1  - Davis, B.R.
A1  - Alawashez, A.
A1  - Docimo, S.
A1  - Qureshi, A.
A1  - Tsuda, S.
M1  - (Al-Mansour M.R., mazen.al-mansour@surgery.ufl.edu) Department of Surgery, University of Florida, Gainesville, FL, United States
M1  - (Caycedo-Marulanda A.) Queen’s University, Kingston, ON, Canada
M1  - (Davis B.R.) Texas Tech Paul L Foster School of Medicine, El Paso, TX, United States
M1  - (Alawashez A.) University Hospital Sharjah, University of Sharjah, Sharjah, United Arab Emirates
M1  - (Docimo S.) Stony Brook University, Stony Brook, NY, United States
M1  - (Qureshi A.) Harvard Medical School, Boston, MA, United States
M1  - (Tsuda S.) VIP Surg. PLLC., Las Vegas, NV, United States
AD  - M.R. Al-Mansour, Department of Surgery, University of Florida, Gainesville, FL, United States
T1  - SAGES TAVAC safety and efficacy analysis confocal laser endomicroscopy
LA  - English
KW  - confocal endomicroscope
KW  - endomicroscope
KW  - contrast medium
KW  - fluorescein sodium
KW  - fluorescent dye
KW  - anaphylaxis
KW  - article
KW  - Barrett esophagus
KW  - bleeding
KW  - cholestasis
KW  - clinical practice
KW  - colorectal polyp
KW  - confocal laser scanning microscopy
KW  - Crohn disease
KW  - diagnostic test accuracy study
KW  - differential diagnosis
KW  - disease activity
KW  - disease classification
KW  - drug hypersensitivity
KW  - epigastric pain
KW  - esophageal squamous cell carcinoma
KW  - esophagus disease
KW  - Food and Drug Administration
KW  - foregut
KW  - gastrointestinal endoscopy
KW  - heart infarction
KW  - hindgut
KW  - histology
KW  - human
KW  - human tissue
KW  - hypotension
KW  - inflammatory bowel disease
KW  - injection site erythema
KW  - intravital microscopy
KW  - nausea and vomiting
KW  - pancreas cyst
KW  - pancreatitis
KW  - patient safety
KW  - priority journal
KW  - rash
KW  - screening
KW  - seizure
KW  - shock
KW  - stomach cancer
KW  - surgeon
KW  - systematic review
KW  - ulcerative colitis
KW  - Cellvizio
C3  - Cellvizio
N2  - Background: Confocal laser endomicroscopy (CLE) is a novel endoscopic adjunct that allows real-time in vivo histological examination of mucosal surfaces. By using intravenous or topical fluorescent agents, CLE highlights certain mucosal elements that facilitate an optical biopsy in real time. CLE technology has been used in different organ systems including the gastrointestinal tract. There has been numerous studies evaluating this technology in gastrointestinal endoscopy, our aim was to evaluate the safety, value, and efficacy of this technology in the gastrointestinal tract. Methods: The Society of American Gastrointestinal and Endoscopic Surgeons (SAGES) Technology and Value Assessment Committee (TAVAC) performed a PubMed/Medline database search of clinical studies involving CLE in May of 2018. The literature search used combinations of the keywords: confocal laser endomicroscopy, pCLE, Cellvizio, in vivo microscopy, optical histology, advanced endoscopic imaging, and optical diagnosis. Bibliographies of key references were searched for relevant studies not covered by the PubMed search. Case reports and small case series were excluded. The manufacturer’s website was also used to identify key references. The United States Food and Drug Administration (U.S. FDA) Manufacturer And User facility and Device Experience (MAUDE) database was searched for reports regarding the device malfunction or injuries. Results: The technology offers an excellent safety profile with rare adverse events related to the use of fluorescent agents. It has been shown to increase the detection of dysplastic Barrett’s esophagus, gastric intraepithelial neoplasia/early gastric cancer, and dysplasia associated with inflammatory bowel disease when compared to standard screening protocols. It also aids in the differentiation and classification of colorectal polyps, indeterminate biliary strictures, and pancreatic cystic lesions. Conclusions: CLE has an excellent safety profile. CLE can increase the diagnostic accuracy in a number of gastrointestinal pathologies.
ER  - 

TY  - JOUR
M3  - Review
Y1  - 2021
VL  - 9
IS  - 5
SN  - 2076-393X
JF  - Vaccines
JO  - Vaccines
UR  - https://www.embase.com/search/results?subaction=viewrecord&id=L2007354482&from=export
U2  - L2007354482
DB  - Embase
U3  - 2021-06-07
U4  - 2021-06-07
U4  - 2021-06-11
L2  - http://dx.doi.org/10.3390/vaccines9050513
DO  - 10.3390/vaccines9050513
A1  - Gholizadeh, Z.
A1  - Iqbal, M.S.
A1  - Li, R.
A1  - Romerio, F.
M1  - (Gholizadeh Z., zgholiz1@jhu.edu; Iqbal M.S., miqbal9@jhmi.edu; Li R., rli74@jhmi.edu; Romerio F., fromeri2@jhmi.edu) Department of Molecular and Comparative Pathobiology, Johns Hopkins University School of Medicine, Baltimore, MD, United States
AD  - F. Romerio, Department of Molecular and Comparative Pathobiology, Johns Hopkins University School of Medicine, Baltimore, MD, United States
T1  - The HIV-1 antisense gene ASP: The new kid on the block
LA  - English
KW  - aciclovir
KW  - chemokine receptor CXCR4
KW  - cyclic AMP responsive element modulator
KW  - glycoprotein
KW  - transfer RNA
KW  - acute myeloid leukemia
KW  - amino acid sequence
KW  - animal cell
KW  - antiretroviral therapy
KW  - antisense therapy
KW  - bile duct injury
KW  - CD4+ T lymphocyte
KW  - CD8+ T lymphocyte
KW  - confocal microscopy
KW  - conformational transition
KW  - DNA responsive element
KW  - flow cytometry
KW  - fluorescence correlation spectroscopy
KW  - gene duplication
KW  - gene silencing
KW  - genetic transfection
KW  - Hepatitis C virus
KW  - highly active antiretroviral therapy
KW  - human
KW  - Human immunodeficiency virus 1
KW  - Human immunodeficiency virus infection
KW  - Human T-lymphotropic virus 1
KW  - hydrophobicity
KW  - immunohistochemistry
KW  - leukemogenesis
KW  - mutagenesis
KW  - nonhuman
KW  - overlapping gene
KW  - peripheral blood mononuclear cell
KW  - protein function
KW  - reading frame
KW  - review
KW  - simian acquired immunodeficiency syndrome
KW  - somatic mutation
KW  - viral tropism
N2  - Viruses have developed incredibly creative ways of making a virtue out of necessity, including taking full advantage of their small genomes. Indeed, viruses often encode multiple proteins within the same genomic region by using two or more reading frames in both orientations through a process called overprinting. Complex retroviruses provide compelling examples of that. The human immunodeficiency virus type 1 (HIV-1) genome expresses sixteen proteins from nine genes that are encoded in the three positive-sense reading frames. In addition, the genome of some HIV-1 strains contains a tenth gene in one of the negative-sense reading frames. The so-called Antisense Protein (ASP) gene overlaps the HIV-1 Rev Response Element (RRE) and the envelope glycoprotein gene, and encodes a highly hydrophobic protein of ~190 amino acids. Despite being identified over thirty years ago, relatively few studies have investigated the role that ASP may play in the virus lifecycle, and its expression in vivo is still questioned. Here we review the current knowledge about ASP, and we discuss some of the many unanswered questions.
ER  - 

TY  - JOUR
M3  - Conference Abstract
Y1  - 2021
VL  - 72
IS  - SUPPL 1
SP  - 787
SN  - 1536-4801
JF  - Journal of Pediatric Gastroenterology and Nutrition
JO  - J. Pediatr. Gastroenterol. Nutr.
UR  - https://www.embase.com/search/results?subaction=viewrecord&id=L635175531&from=export
U2  - L635175531
DB  - Embase
U4  - 2021-06-08
L2  - http://dx.doi.org/10.1097/MPG.0000000000003177
DO  - 10.1097/MPG.0000000000003177
A1  - Mahamid, S.
A1  - Fried, S.
A1  - Har-Zahav, A.
A1  - Raanan, S.
A1  - Wells, R.
A1  - Waisbourd-Zinman, O.
M1  - (Mahamid S., sarah.mhamid.96@gmail.com; Fried S.; Har-Zahav A.; Raanan S.; Waisbourd-Zinman O.) Schneider Children's Medical Center of Israel, Gastroenterology, Nutrition and Liver Diseases, Petah Tikva, Israel
M1  - (Mahamid S., sarah.mhamid.96@gmail.com; Fried S.; Har-Zahav A.; Waisbourd-Zinman O.) Tel Aviv University, Sackler Faculty of Medicine, Tel-Aviv, Israel
M1  - (Wells R.; Waisbourd-Zinman O.) University of Pennsylvania, Departments of Medicine, Pathology and Laboratory Medicine, and Bioengineering, Philadelphia, United States
AD  - S. Mahamid, Schneider Children's Medical Center of Israel, Gastroenterology, Nutrition and Liver Diseases, Petah Tikva, Israel
T1  - Bile duct injury in a toxic model of biliary atresia may be reversible
LA  - English
KW  - alpha tubulin
KW  - dimethyl sulfoxide
KW  - endogenous compound
KW  - F actin
KW  - animal cell
KW  - animal experiment
KW  - animal model
KW  - Bagg albino mouse
KW  - bile duct atresia
KW  - bile duct injury
KW  - cell culture
KW  - cholangiocyte
KW  - conference abstract
KW  - confocal microscopy
KW  - controlled study
KW  - ex vivo study
KW  - extrahepatic bile duct
KW  - incubator
KW  - liver
KW  - male
KW  - microfilament
KW  - microtubule
KW  - mouse
KW  - myofibroblast
KW  - newborn
KW  - non-canonical Wnt signaling
KW  - nonhuman
KW  - obstruction
KW  - polymerase chain reaction
KW  - protein expression
KW  - remission
KW  - Western blotting
N2  - Background and aims: Biliary atresia (BA) manifests at infancy with extrahepatic bile duct obstruction, it remains a poorly understood cholangiopathy without effective therapy. We and collaborators previously synthesized a toxin, biliatresone which causes BA-like disease in livestock and represents a new model of studying biliary atresia. Biliatresone decreases glutathione and affects WNT, and Notch signaling pathways. We previously showed that biliatresone-induced cholangiocyte spheroid obstruction can be reversed with biliatresone washout. Here we aimed to study bile duct recovery mechanisms. Methods: Neonatal (day 0-3) primary extra-hepatic cholangiocytes from BALB/c mice were cultured in both 2D and 3D spheroid cultures, treated with biliatresone or DMSO (control) for up to 6 hours, followed by a washout with fresh media for up to 24 hours. Cells were stained for α-tubulin (a marker of microtubules) and f-actin (microfilaments). Neonatal Extra hepatic bile ducts (EHBD) were dissected and cultured ex-vivo in a rotating high oxygenating incubator with the above treatments. EHBD were then fixed, and stained for k19 (stains cholangiocytes), α-SMA (activated myofibroblasts), and DAPI. Images were taken by confocal microscopy. For all treatment groups we performed RT-PCR for selected genes and western blot for protein expression. Results: Biliatresone caused decreased α-tubulin stain in 2d cholangiocyte culture, whereas biliatresone washout restored alpha-tubulin stain. Western blotting showed decreased expression with biliatresone treatment and restoration after washout. RT-PCR of cholangiocytes showed RhoU/Wrch1 (member of the non-canonical WNT signaling pathway) increase induced by biliatresone, while its expression was downregulated compared to DMSO after washout. Biliatresone-induced cholangiocyte spheroid lumen obstruction was restored after washout including restoration of f-actin stain. EHBD treated ex-vivo with biliatresone demonstrated lumen obstruction and increased αSMA in the periductal area, both of which improved after 24 hours of washout. Conclusion: Biliatresone-induced bile duct injury both to cholangiocytes and periductal area, can be recovered at the early stages of injury. The mechanism of both injury and recovery involves Wnt signaling pathway. Ongoing work is focused on further delineating genes involved in the recovery mechanism in order to manipulate their expression in an attempt to induce bile duct recovery.
ER  - 

TY  - JOUR
M3  - Article
Y1  - 2021
VL  - 66
IS  - 4
SP  - 1276
EP  - 1284
SN  - 1573-2568
SN  - 0163-2116
JF  - Digestive Diseases and Sciences
JO  - Dig. Dis. Sci.
UR  - https://www.embase.com/search/results?subaction=viewrecord&id=L2004992126&from=export
U2  - L2004992126
C5  - 32430658
DB  - Embase
DB  - Medline
U3  - 2020-05-26
U4  - 2020-05-26
L2  - http://dx.doi.org/10.1007/s10620-020-06335-x
DO  - 10.1007/s10620-020-06335-x
A1  - Han, S.
A1  - Tatman, P.
A1  - Mehrotra, S.
A1  - Wani, S.
A1  - Attwell, A.R.
A1  - Edmundowicz, S.A.
A1  - Brauer, B.C.
A1  - Wagh, M.S.
A1  - Hammad, H.T.
A1  - Shah, R.J.
M1  - (Han S.; Wani S.; Attwell A.R.; Edmundowicz S.A.; Brauer B.C.; Wagh M.S.; Hammad H.T.; Shah R.J., Raj.Shah@ucdenver.edu) Division of Gastroenterology and Hepatology, University of Colorado Anschutz Medical Center, Mail Stop F735, 1635 Aurora Ct, Rm. AIP 2.031, Aurora, CO, United States
M1  - (Tatman P.) Medical Scientist Training Program, University of Colorado Anschutz Medical Campus, Aurora, CO, United States
M1  - (Mehrotra S.) Department of Pathology, University of Colorado Anschutz Medical Campus, Aurora, CO, United States
AD  - R.J. Shah, Division of Gastroenterology and Hepatology, University of Colorado Anschutz Medical Center, Mail Stop F735, 1635 Aurora Ct, Rm. AIP 2.031, Aurora, CO, United States
T1  - Combination of ERCP-Based Modalities Increases Diagnostic Yield for Biliary Strictures
LA  - English
KW  - biopsy brush
KW  - biopsy forceps
KW  - bladder cancer detection kit
KW  - BrushMaster
KW  - cholangioscope
KW  - choledochoscope
KW  - confocal microscope
KW  - digestive endomicroscope
KW  - duodenoscope
KW  - endomicroscope
KW  - guide wire
KW  - Rx Brush
KW  - adult
KW  - article
KW  - autoimmune hepatitis
KW  - bile duct carcinoma
KW  - biliary tract endoscopy
KW  - cholestasis
KW  - chromosome aberration
KW  - chronic pancreatitis
KW  - cohort analysis
KW  - comparative study
KW  - confocal laser scanning microscopy
KW  - controlled study
KW  - cytogenetics
KW  - diagnostic test accuracy study
KW  - diagnostic value
KW  - DNA probe
KW  - endoscopic retrograde cholangiopancreatography
KW  - endoscopic ultrasonography
KW  - endoscopic ultrasound guided fine needle biopsy
KW  - endoscopist
KW  - female
KW  - fluorescence in situ hybridization
KW  - fluoroscopy
KW  - gallbladder carcinoma
KW  - human
KW  - liver cell carcinoma
KW  - major clinical study
KW  - male
KW  - middle aged
KW  - obstructive jaundice
KW  - pancreas adenocarcinoma
KW  - predictive value
KW  - primary sclerosing cholangitis
KW  - priority journal
KW  - retrospective study
KW  - sensitivity and specificity
KW  - tetrasomy
KW  - BrushMaster
KW  - Cellvizio
KW  - CholangioFlex
KW  - Rx Brush
KW  - SpyBite
KW  - SpyGlass
KW  - UroVysion
C3  - BrushMaster(Olympus,Japan)
C3  - Cellvizio(Mauna Kea Technologies,France)
C3  - CholangioFlex
C3  - Rx Brush(Boston Scientific,United States)
C3  - SpyBite(Boston Scientific)
C3  - SpyGlass(Boston Scientific)
C3  - UroVysion(Abbott,United States)
C4  - Abbott(United States)
C4  - Boston Scientific
C4  - Mauna Kea Technologies(France)
C4  - Boston Scientific(United States)
C4  - Cook Medical
C4  - Olympus(Japan)
N2  - Background: Biliary stricture evaluation with brush cytology and intraductal forceps biopsy carries a low sensitivity, but the combination of newer modalities may improve sensitivity. Aim: To determine whether the addition of advanced modalities increases diagnostic yield of ERCP-based sampling. Methods: This single-center retrospective study evaluates patients with biliary strictures sampled using brush cytology. Operating characteristics were calculated for individual and combinations of modalities including cholangioscopy, fluoroscopy- and cholangioscopy-directed intraductal biopsy, fluorescence in situ hybridization (FISH), and confocal laser endomicroscopy. Analyses under Standard Criteria (SC) included malignant results as “positive” and Expanded Criteria (EC) included “suspicious” and “high-grade dysplasia” results as “positive.” Results: A total of 614 patients were included, and 354 (57.8%) received brush cytology alone, which had a sensitivity of 38.5% (SC) to 40.3% (EC) and a specificity of 97.8% (EC) to 99.3% (SC). Combining brush cytology with fluoroscopy-guided biopsy (n = 259, 42.2%) had a sensitivity of 62.5% (SC) to 67.9% (EC) and specificity of 90.2% (EC) to 96.7% (SC). Adding FISH to brush cytology had a sensitivity of 84.2% (SC) to 87.5% (EC) and specificity of 54.1% (SC and EC), while cholangioscopy visualization addition resulted in a sensitivity of 80.4% (SC) to 92.2% (EC) and specificity of 67.3% (EC) to 89.1% (SC). There were no significant differences in sensitivity and specificity using SC and EC. Conclusions: Brush cytology has a low sensitivity, but the addition of other modalities increases sensitivity. There was no difference in specificity between the SC and the EC, supporting the inclusion of “suspicious” impressions with malignant results at our center.
ER  - 

TY  - JOUR
M3  - Article
Y1  - 2021
VL  - 10
IS  - 5
SP  - 1
EP  - 15
SN  - 2077-0383
JF  - Journal of Clinical Medicine
JO  - J. Clin. Med.
UR  - https://www.embase.com/search/results?subaction=viewrecord&id=L2006134450&from=export
U2  - L2006134450
DB  - Embase
U3  - 2021-03-09
U4  - 2021-03-09
U4  - 2021-06-04
L2  - http://dx.doi.org/10.3390/jcm10051048
DO  - 10.3390/jcm10051048
A1  - Tanisaka, Y.
A1  - Mizuide, M.
A1  - Fujita, A.
A1  - Ogawa, T.
A1  - Suzuki, M.
A1  - Katsuda, H.
A1  - Saito, Y.
A1  - Miyaguchi, K.
A1  - Tashima, T.
A1  - Mashimo, Y.
A1  - Ryozawa, S.
M1  - (Tanisaka Y., tanisaka1205@gmail.com; Mizuide M., mizuide1971@yahoo.co.jp; Fujita A., a.fujita0628@gmail.com; Ogawa T., t.ogawa0210@icloud.com; Suzuki M., msuzgast@tmd.ac.jp; Katsuda H., hk0112@saitama-med.ac.jp; Saito Y., stm_ys41@yahoo.co.jp; Miyaguchi K., kaz.hr77@gmail.com; Tashima T., tomo3029@saitama-med.ac.jp; Mashimo Y., ymashimo@saitama-med.ac.jp; Ryozawa S., ryozawa@saitama-med.ac.jp) Department of Gastroenterology, Saitama Medical University International Medical Center, 1397-1, Yamane, Saitama, Hidaka, Japan
AD  - Y. Tanisaka, Department of Gastroenterology, Saitama Medical University International Medical Center, 1397-1, Yamane, Saitama, Hidaka, Japan
T1  - Diagnostic process using endoscopy for biliary strictures: A narrative review
LA  - English
KW  - biopsy forceps
KW  - molecular diagnostics
KW  - article
KW  - biliary tract endoscopy
KW  - cholangiography
KW  - cholestasis
KW  - computer assisted tomography
KW  - confocal laser scanning microscopy
KW  - cytology
KW  - diagnostic value
KW  - endoscopic retrograde cholangiopancreatography
KW  - endoscopic ultrasonography
KW  - endoscopic ultrasound guided fine needle biopsy
KW  - follow up
KW  - human
KW  - laboratory test
KW  - percutaneous transhepatic cholangiography
KW  - ultrasound guided fine needle aspiration
N2  - The diagnostic process for biliary strictures remains challenging in some cases. A broad differential diagnosis exists for indeterminate biliary strictures, including benign or malignant le-sions. The diagnosis of indeterminate biliary strictures requires a combination of physical examination, laboratory testing, imaging modalities, and endoscopic procedures. Despite the progress of less invasive imaging modalities such as transabdominal ultrasonography, computed tomography, and magnetic resonance imaging, endoscopy plays an essential role in the accurate diagnosis, including the histological diagnosis. Imaging findings and brush cytology and/or forceps biopsy under fluoroscopic guidance with endoscopic retrograde cholangiopancreatography (ERCP) are widely used as the gold standard for the diagnosis of biliary strictures. However, ERCP cannot pro-vide an intraluminal view of the biliary lesion, and its outcomes are not satisfactory. Recently, per-oral cholangioscopy, confocal laser endomicroscopy, endoscopic ultrasound (EUS), and EUS-guided fine-needle aspiration have been reported as useful for indeterminate biliary strictures. Ap-propriate endoscopic modalities need to be selected according to the patient’s condition, the lesion, and the expertise of the endoscopist. The aim of this review article is to discuss the diagnostic process for indeterminate biliary strictures using endoscopy.
ER  - 

TY  - JOUR
M3  - Article
Y1  - 2021
VL  - 10
IS  - 3
SP  - 1
EP  - 16
SN  - 2073-4409
JF  - Cells
JO  - Cells
UR  - https://www.embase.com/search/results?subaction=viewrecord&id=L2006147815&from=export
U2  - L2006147815
C5  - 33806593
DB  - Embase
DB  - Medline
U3  - 2021-03-09
U4  - 2021-03-09
U4  - 2021-03-12
L2  - http://dx.doi.org/10.3390/cells10030558
DO  - 10.3390/cells10030558
A1  - Seok, J.K.
A1  - Hong, E.-H.
A1  - Yang, G.
A1  - Lee, H.E.
A1  - Kim, S.-E.
A1  - Liu, K.-H.
A1  - Kang, H.C.
A1  - Cho, Y.-Y.
A1  - Lee, H.S.
A1  - Lee, J.Y.
M1  - (Seok J.K., jkseok@catholic.ac.kr; Hong E.-H., cm260345@khnp.co.kr; Yang G., yanggs@woosuk.ac.kr; Lee H.E., esthel0513@catholic.ac.kr; Kang H.C., hckang@catholic.ac.kr; Cho Y.-Y., yongyeon@catholic.ac.kr; Lee H.S., sianalee@catholic.ac.kr; Lee J.Y., joolee@catholic.ac.kr) BK21 PLUS Team, College of Pharmacy, Catholic University of Korea, Bucheon, South Korea
M1  - (Hong E.-H., cm260345@khnp.co.kr) Korea Hydro & Nuclear Power (KHNP) Central Research Institute, Daejeon, South Korea
M1  - (Yang G., yanggs@woosuk.ac.kr) Immunotherapy Research Lab, Department of Pharmacology, College of Korean Medicine, Woosuk University, Jeonju, South Korea
M1  - (Kim S.-E., hjkopsty@knu.ac.kr; Liu K.-H., dstlkh@knu.ac.kr) BK21 Plus KNU Multi‐Omics Based Creative Drug Research Team, College of Pharmacy and Research Institute of Pharmaceutical Sciences, Kyungpook National University, Daegu, South Korea
AD  - J.Y. Lee, BK21 PLUS Team, College of Pharmacy, Catholic University of Korea, Bucheon, South Korea
T1  - Oxidized phospholipids in tumor microenvironment stimulate tumor metastasis via regulation of autophagy
LA  - English
KW  - eXcopeK5
KW  - fluorescence microscope
KW  - NexeraX2
KW  - 1 hexadecanoyl sn glycerol 3 phosphorylcholine
KW  - 1 palmitoyl 2 (5 keto 6 octenedioyl) sn glycero 3 phosphocholine
KW  - 1 palmitoyl 2 (5 oxovaleroyl) sn glycero 3 phosphocholine
KW  - 1 palmitoyl 2 glutaroyl sn glycero phosphocholine
KW  - autophagy related protein 5
KW  - autophagy related protein 7
KW  - beclin 1
KW  - beta actin
KW  - hydroxymethylglutaryl coenzyme A reductase kinase
KW  - mammalian target of rapamycin inhibitor
KW  - myosin light chain 2
KW  - nerve cell adhesion molecule
KW  - penicillin derivative
KW  - phospholipid
KW  - S6 kinase
KW  - small interfering RNA
KW  - streptomycin
KW  - transcription factor Slug
KW  - transcription factor Snail
KW  - transcription factor Twist
KW  - unclassified drug
KW  - uvomorulin
KW  - vimentin
KW  - 4T1 cell line
KW  - article
KW  - autophagosome
KW  - autophagy (cellular)
KW  - B16-F10 cell line
KW  - bile duct carcinoma
KW  - breast cancer
KW  - cancer staging
KW  - carcinogenesis
KW  - cell culture
KW  - cell invasion
KW  - cell migration
KW  - confocal microscopy
KW  - disease exacerbation
KW  - epithelial mesenchymal transition
KW  - fetal bovine serum
KW  - gene expression
KW  - genetic transfection
KW  - HCT 116 cell line
KW  - Hep-G2 cell line
KW  - homeostasis
KW  - human
KW  - human cell
KW  - immunoblotting
KW  - immunofluorescence assay
KW  - liquid chromatography-mass spectrometry
KW  - MCF-7 cell line
KW  - metastasis
KW  - oxidative stress
KW  - signal transduction
KW  - transwell assay
KW  - tumor microenvironment
KW  - ultra performance liquid chromatography
KW  - upregulation
KW  - wound healing assay
KW  - eXcopeK5
KW  - LSM710
KW  - NexeraX2
C3  - eXcopeK5
C3  - LSM710(Zeiss,Germany)
C3  - NexeraX2(Shimadzu,Japan)
C2  - Merck(Germany)
C2  - Qiagen(Germany)
C2  - Abcam(United Kingdom)
C2  - Invitrogen(United Kingdom)
C2  - Addgene(United States)
C2  - Alabaster(United States)
C2  - BD Transduction(United States)
C2  - Cayman(United States)
C2  - Gibco(United States)
C2  - Santa Cruz(United States)
C2  - Selleck(United States)
C2  - Sigma(United States)
C4  - Qiagen(Germany)
C4  - Zeiss(Germany)
C4  - Shimadzu(Japan)
C4  - BioNote(South Korea)
C4  - BD Falcon(United States)
N2  - Oxidized phospholipids are well known to play physiological and pathological roles in regulating cellular homeostasis and disease progression. However, their role in cancer metastasis has not been entirely understood. In this study, effects of oxidized phosphatidylcholines such as 1‐ palmitoyl‐2‐(5‐oxovaleroyl)‐sn‐glycero‐3‐phosphocholine (POVPC) on epithelial‐mesenchymal transition (EMT) and autophagy were determined in cancer cells by immunoblotting and confocal analysis. Metastasis was analyzed by a scratch wound assay and a transwell migration/invasion assay. The concentrations of POVPC and 1‐palmitoyl‐2‐glutaroyl‐sn‐glycero‐phosphocholine (PGPC) in tumor tissues obtained from patients were measured by LC‐MS/MS analysis. POVPC induced EMT, resulting in increase of migration and invasion of human hepatocellular carcinoma cells (HepG2) and human breast cancer cells (MCF7). POVPC induced autophagic flux through AMPK‐mTOR pathway. Pharmacological inhibition or siRNA knockdown of autophagy decreased migration and invasion of POVPC‐treated HepG2 and MCF7 cells. POVPC and PGPC levels were greatly increased at stage II of patient‐derived intrahepatic cholangiocarcinoma tissues. PGPC levels were higher in malignant breast tumor tissues than in adjacent nontumor tissues. The results show that oxidized phosphatidylcholines increase metastatic potential of cancer cells by promoting EMT, mediated through autophagy. These suggest the positive regulatory role of oxidized phos-pholipids accumulated in tumor microenvironment in the regulation of tumorigenesis and metas-tasis.
ER  - 

TY  - JOUR
M3  - Article
Y1  - 2021
VL  - 9
IS  - 3
SP  - E363
EP  - E370
SN  - 2196-9736
JF  - Endoscopy International Open
JO  - Endosc. Int. Open
UR  - https://www.embase.com/search/results?subaction=viewrecord&id=L634300253&from=export
U2  - L634300253
DB  - Embase
U3  - 2021-03-02
U4  - 2021-03-02
U4  - 2021-03-31
L2  - http://dx.doi.org/10.1055/a-1322-2638
DO  - 10.1055/a-1322-2638
A1  - Archibugi, L.
A1  - Mariani, A.
A1  - Ciambriello, B.
A1  - Petrone, M.C.
A1  - Rossi, G.
A1  - Testoni, S.G.G.
A1  - Carlucci, M.
A1  - Aldrighetti, L.
A1  - Falconi, M.
A1  - Balzano, G.
A1  - Doglioni, C.
A1  - Capurso, G.
A1  - Arcidiacono, P.G.
M1  - (Archibugi L.; Mariani A., mariani.alberto@hsr.it; Petrone M.C.; Rossi G.; Testoni S.G.G.; Doglioni C.; Capurso G.; Arcidiacono P.G.) Pancreato-Biliary Endoscopy and Endosonography Division, Pancreas Translational and Clinical Research Center, Vita-Salute San Raffaele University, Via Olgettina 60, Milan, Italy
M1  - (Archibugi L.; Mariani A., mariani.alberto@hsr.it; Ciambriello B.; Petrone M.C.; Rossi G.; Testoni S.G.G.; Carlucci M.; Aldrighetti L.; Falconi M.; Balzano G.; Doglioni C.; Capurso G.; Arcidiacono P.G.) IRCCS San Raffaele Scientific Institute, Milan, Italy
M1  - (Ciambriello B.) Digestive Endoscopy AO Specialistica Dei Colli CTO, Naples, Italy
M1  - (Carlucci M.; Aldrighetti L.) Department of General and Emergency Surgery, Vita-Salute San Raffaele University, Milan, Italy
M1  - (Falconi M.; Balzano G.) Hepatobiliary Surgery Division, Vita-Salute San Raffaele University, Milan, Italy
M1  - (Doglioni C.) Pancreatic Surgery Unit, Pancreas Translational and Clinical Research Center, Vita-Salute San Raffaele University, Milan, Italy
M1  - (Doglioni C.) Pathology Unit, Pancreas Translational and Clinical Research Center, Vita-Salute San Raffaele University, Milan, Italy
AD  - A. Mariani, Pancreato-Biliary Endoscopy and Endosonography Division, Pancreas Translational and Clinical Research Center, Via Olgettina 60, Milan, Italy
T1  - High sensitivity of ROSE-supported ERCP-guided brushing for biliary strictures
LA  - English
KW  - biliary stent
KW  - biopsy brush
KW  - cholangioscope
KW  - duodenoscope
KW  - plastic stent
KW  - iopamidol
KW  - propofol
KW  - abdominal pain
KW  - acute pancreatitis
KW  - aged
KW  - area under the curve
KW  - article
KW  - bile duct carcinoma
KW  - biliary tract endoscopy
KW  - cholangitis
KW  - cholestasis
KW  - computer assisted tomography
KW  - confocal laser scanning microscopy
KW  - controlled study
KW  - cytology
KW  - diagnostic test accuracy study
KW  - endoscopic retrograde cholangiopancreatography
KW  - endoscopic ultrasonography
KW  - endoscopy
KW  - female
KW  - follow up
KW  - gallbladder cancer
KW  - histopathology
KW  - human
KW  - human tissue
KW  - jaundice
KW  - major clinical study
KW  - male
KW  - nuclear magnetic resonance imaging
KW  - pancreas cancer
KW  - predictive value
KW  - rapid on site evaluation
KW  - receiver operating characteristic
KW  - retrospective study
KW  - sensitivity and specificity
C2  - Boston Scientific(United States)
N2  - Background and study aims Endoscopic retrograde cholangiopancreatography (ERCP) plays a major role in biliary strictures, with brushing being a cheap and fast method to acquire a cytological specimen, despite a sensitivity around 45%. Rapid on-site evaluation (ROSE) is widely used for endoscopic ultrasound-acquired cytological specimen adequacy, improving its sensitivity and specificity. Nevertheless, no study has evaluated its role for ERCP-guided brushing. Our aim was to assess the diagnostic yield of ERCP-guided brushing of biliary strictures when supported by ROSE. Patients and methods This was a retrospective single-center study that included patients undergoing ERCP-guided brush cytology supported by ROSE for biliary strictures. Recorded data included patient clinical-radiological and ERCP features. Final diagnosis was determined after surgery, intraductal biopsy or adequate follow-up. The diagnostic yield was calculated and a subgroup analysis for factors associated with false-negative or true-positive results was performed. Results Two hundred six patients were included, 57.3% males, median age 72 years, 77.2% having extrahepatic biliary strictures. Of the patients, 99% had an adequate sample at ROSE after a mean of 2.6 passages. The diagnostic yield was accuracy 83%, sensitivity 74.6%, and specificity 98%, positive and negative predictive values 98% and 71% respectively, with an area under the curve of 0.86.A diagnosis of cholangiocarcinoma was significantly more frequent among true-positive cases (68% vs 46.8%; P =0.04). Conclusions This is the first study evaluating the use of ROSE as support for ERCP-guided brushing of biliary strictures, with a sensitivity far higher than those reported for brushing alone and at least comparable to those of more expensive and invasive techniques.
ER  - 

TY  - JOUR
M3  - Conference Abstract
Y1  - 2021
VL  - 53
IS  - SUPPL 1
SP  - S205
SN  - 1438-8812
JF  - Endoscopy
JO  - Endoscopy
UR  - https://www.embase.com/search/results?subaction=viewrecord&id=L635098193&from=export
U2  - L635098193
DB  - Embase
U4  - 2021-06-01
L2  - http://dx.doi.org/10.1055/s-0041-1724822
DO  - 10.1055/s-0041-1724822
A1  - Rizzi, F.
A1  - Bruno, M.
A1  - Sacco, M.
A1  - Rizza, S.
A1  - Gesualdo, M.
A1  - Cravero, F.
A1  - Fimiano, F.
A1  - Castellano, F.
A1  - Mauriello, A.
A1  - De Angelis, C.G.
M1  - (Rizzi F.; Bruno M.; Sacco M.; Rizza S.; Gesualdo M.; Cravero F.; Fimiano F.; Castellano F.; Mauriello A.; De Angelis C.G.) AOU Citta della Salute e della Scienza, University of Turin, Gastroenterology and Digestive Endoscopy Unit, Turin, Italy
AD  - F. Rizzi, AOU Citta della Salute e della Scienza, University of Turin, Gastroenterology and Digestive Endoscopy Unit, Turin, Italy
T1  - Diagnostic yield of probe-based confocal laser endomicroscopy (PCLE) in biliary stricture of undefined origin
LA  - English
KW  - adult
KW  - aged
KW  - biliary stent
KW  - cancer patient
KW  - cancer surgery
KW  - cholestasis
KW  - clinical article
KW  - common hepatic duct
KW  - conference abstract
KW  - confocal laser scanning microscopy
KW  - diagnosis
KW  - diagnostic test accuracy study
KW  - diagnostic value
KW  - endoscopic retrograde cholangiopancreatography
KW  - female
KW  - follow up
KW  - histology
KW  - histopathology
KW  - human
KW  - human tissue
KW  - interrater reliability
KW  - learning curve
KW  - male
KW  - malignant neoplasm
KW  - middle aged
KW  - sensitivity and specificity
N2  - Aims Biliary strictures often represent a diagnostic challenge. Their nature can be investigated with trans-papillary brushingand biopsies, cholangiography, cholangioscopy-guided biopsies, EUS-FNA and intraductal ultrasound (IDUS) but none ofthese thecniques has an optimal diagnostic yield. Probe-based Confocal Laser Endomicroscopy (pCLE) is a promising tool inthis setting. Our aim was to evaluate the diagnostic value of pCLE in detecting malignant biliary strictures. Methods We enrolled patients with biliary strictures who underwent ERCP + pCLE in our Center from March to November2019. All procedures were performed by a single operator. The pCLE procedure was recorded and reviewed afterwards bythe same operator. The final diagnosis was based on histology (biopsies or surgical report) or on a follow-up of at least 12months. Results 9 patients (4 males, 5 females), aged from 47 to 83 years (median age 63) were included. 3 strictures were incommon bile duct, 6 in common hepatic duct; the length varied between 9 and 25 mm (median length 16 mm). 4 out of 9patients had undergone a previous ERCP, with unrevealing biopsies or brushing; in all case a biliary stent had been left inplace. 7 patients received a final diagnosis of malignant stricture and 2 of benign one. pCLE recognized malignancy in 6 outof 7 cases and a benign lesion in 1 out of 2 cases. The only case with a false-positive pCLE had undergone a previous biliarystenting. Sensitivity was 86 %, specificity 50 %, PPV 86 %, NPV 50 % and accuracy 78 %. Conclusions pCLE showed a good diagnostic yield and can be helpful in patients with undefined biliary strictures,potentially reducing delays in diagnosis and expensive reiteration of endoscopic procedures. Larger studies are needed toassess its value in this scenario and the interobserver agreement. High costs and a long learning curve are the foreseenmain limitations.
ER  - 

TY  - JOUR
M3  - Article
Y1  - 2021
VL  - 12
SN  - 1664-042X
JF  - Frontiers in Physiology
JO  - Front. Physiol.
UR  - https://www.embase.com/search/results?subaction=viewrecord&id=L634347180&from=export
U2  - L634347180
DB  - Embase
U3  - 2021-03-10
U4  - 2021-03-10
U4  - 2021-09-08
L2  - http://dx.doi.org/10.3389/fphys.2021.637136
DO  - 10.3389/fphys.2021.637136
A1  - Kong, C.
A1  - Bobe, S.
A1  - Pilger, C.
A1  - Lachetta, M.
A1  - Øie, C.I.
A1  - Kirschnick, N.
A1  - Mönkemöller, V.
A1  - Hübner, W.
A1  - Förster, C.
A1  - Schüttpelz, M.
A1  - Kiefer, F.
A1  - Huser, T.
A1  - Schulte am Esch, J.
M1  - (Kong C.; Pilger C.; Lachetta M.; Mönkemöller V.; Hübner W.; Schüttpelz M.; Huser T., thomas.huser@physik.uni-bielefeld.de) Department of Physics, Bielefeld University, Bielefeld, Germany
M1  - (Bobe S.; Kirschnick N.; Kiefer F., fkiefer@uni-muenster.de) European Institute for Molecular Imaging, University of Münster, Münster, Germany
M1  - (Øie C.I.) Vascular Biology Research Group, Department of Medical Biology, University of Tromsø, The Arctic University of Norway, Tromsø, Norway
M1  - (Hübner W.; Förster C.; Huser T., thomas.huser@physik.uni-bielefeld.de; Schulte am Esch J., jan.schulteamesch@evkb.de) Forschungsverbund BioMedizin Bielefeld (FBMB), Bielefeld, Germany
M1  - (Schulte am Esch J., jan.schulteamesch@evkb.de) Department of General and Visceral Surgery, Evangelisches Klinikum Bethel gGmbH, University Hospital OWL of the University of Bielefeld, Bielefeld, Germany
AD  - T. Huser, Department of Physics, Bielefeld University, Bielefeld, Germany
AD  - F. Kiefer, European Institute for Molecular Imaging, University of Münster, Münster, Germany
AD  - T. Huser, Forschungsverbund BioMedizin Bielefeld (FBMB), Bielefeld, Germany
AD  - J. Schulte am Esch, Forschungsverbund BioMedizin Bielefeld (FBMB), Bielefeld, Germany
AD  - J. Schulte am Esch, Department of General and Visceral Surgery, Evangelisches Klinikum Bethel gGmbH, University Hospital OWL of the University of Bielefeld, Bielefeld, Germany
T1  - Multiscale and Multimodal Optical Imaging of the Ultrastructure of Human Liver Biopsies
LA  - English
KW  - camera
KW  - DeltaVision OMXv4.0 BLAZE
KW  - FL-20BW
KW  - fluorescence microscope
KW  - imaging software
KW  - LaVision UltraMicroscope II
KW  - microscope
KW  - Model 6215H
KW  - SoftWoRx
KW  - UPlanSApo NA1.2
KW  - antineoplastic agent
KW  - fluorescent dye
KW  - article
KW  - bile duct
KW  - cell size
KW  - cellular distribution
KW  - chemical labeling
KW  - coherent anti Stokes Raman spectroscopy
KW  - confocal laser scanning microscopy
KW  - endothelium cell
KW  - fluorescence microscopy
KW  - hepatobiliary system
KW  - human
KW  - human cell
KW  - human tissue
KW  - image reconstruction
KW  - lens
KW  - light sheet fluorescence microscopy
KW  - liver biopsy
KW  - liver cell
KW  - liver fibrosis
KW  - liver metastasis
KW  - liver sinusoid
KW  - liver sinusoidal endothelial cell
KW  - liver surgery
KW  - liver tissue
KW  - microscopy
KW  - microvesicular steatosis
KW  - multimodal imaging
KW  - multiple cycle treatment
KW  - nanoimaging
KW  - nonlinear optical microscopy
KW  - optical projection tomography
KW  - optical tomography
KW  - rectum carcinoma
KW  - super resolution structured illumination microscopy
KW  - three-dimensional imaging
KW  - tissue structure
KW  - ultrastructure
KW  - DeltaVision OMXv4.0 BLAZE
KW  - FL-20BW
KW  - LaVision UltraMicroscope II
KW  - Model 6215H
KW  - SoftWoRx
KW  - UPlanSApo NA1.2
C3  - DeltaVision OMXv4.0 BLAZE(GE Healthcare)
C3  - FL-20BW
C3  - LaVision UltraMicroscope II
C3  - Model 6215H(Cambridge Technology,United States)
C3  - SoftWoRx(GE Healthcare)
C3  - UPlanSApo NA1.2(Olympus,Germany)
C4  - Olympus(Germany)
C4  - Cambridge Technology(United States)
C4  - GE Healthcare
N2  - The liver as the largest organ in the human body is composed of a complex macroscopic and microscopic architecture that supports its indispensable function to maintain physiological homeostasis. Optical imaging of the human liver is particularly challenging because of the need to cover length scales across 7 orders of magnitude (from the centimeter scale to the nanometer scale) in order to fully assess the ultrastructure of the entire organ down to the subcellular scale and probe its physiological function. This task becomes even more challenging the deeper within the organ one hopes to image, because of the strong absorption and scattering of visible light by the liver. Here, we demonstrate how optical imaging methods utilizing highly specific fluorescent labels, as well as label-free optical methods can seamlessly cover this entire size range in excised, fixed human liver tissue and we exemplify this by reconstructing the biliary tree in three-dimensional space. Imaging of tissue beyond approximately 0.5 mm length requires optical clearing of the human liver. We present the successful use of optical projection tomography and light-sheet fluorescence microscopy to derive information about the liver architecture on the millimeter scale. The intermediate size range is covered using label-free structural and chemically sensitive methods, such as second harmonic generation and coherent anti-Stokes Raman scattering microscopy. Laser-scanning confocal microscopy extends the resolution to the nanoscale, allowing us to ultimately image individual liver sinusoidal endothelial cells and their fenestrations by super-resolution structured illumination microscopy. This allowed us to visualize the human hepatobiliary system in 3D down to the cellular level, which indicates that reticular biliary networks communicate with portal bile ducts via single or a few ductuli. Non-linear optical microscopy enabled us to identify fibrotic regions extending from the portal field to the parenchyma, along with microvesicular steatosis in liver biopsies from an older patient. Lastly, super-resolution microscopy allowed us to visualize and determine the size distribution of fenestrations in human liver sinusoidal endothelial cells for the first time under aqueous conditions. Thus, this proof-of-concept study allows us to demonstrate, how, in combination, these techniques open up a new chapter in liver biopsy analysis.
ER  - 

TY  - JOUR
M3  - Article
Y1  - 2021
VL  - 37
IS  - 1
SP  - 3
EP  - 9
SN  - 2297-475X
SN  - 2297-4725
JF  - Visceral Medicine
JO  - Visc. Med.
UR  - https://www.embase.com/search/results?subaction=viewrecord&id=L634019074&from=export
U2  - L634019074
DB  - Embase
U3  - 2021-02-02
U4  - 2021-02-02
U4  - 2021-02-24
L2  - http://dx.doi.org/10.1159/000513950
DO  - 10.1159/000513950
A1  - Solonitsyn, E.
A1  - Dechêne, A.
M1  - (Solonitsyn E.) Almasov National Medical Research Centre, Saint-Petersburg, Russian Federation
M1  - (Dechêne A., alexander.dechene@klinikum-nuernberg.de) Department of Gastroenterology Hepatology and Endocrinology, University Hospital, Paracelsus Medical University Nuremberg, Nuremberg, Germany
AD  - A. Dechêne, Medizinische Klinik 6, Klinikum Nürnberg, Prof.-Ernst-Nathan-Strasse 1, Nuremberg, Germany
T1  - Diagnostic Approach to Suspected Perihilar Malignancy
LA  - English
KW  - biliary stent
KW  - cholangioscope
KW  - ultrasound transducer
KW  - biological marker
KW  - CA 19-9 antigen
KW  - carcinoembryonic antigen
KW  - fluorodeoxyglucose f 18
KW  - tumor marker
KW  - abdominal radiography
KW  - advanced cancer
KW  - article
KW  - bile duct carcinoma
KW  - biliary tract biopsy
KW  - biliary tract endoscopy
KW  - cancer diagnosis
KW  - cancer patient
KW  - cancer prognosis
KW  - cancer staging
KW  - cancer survival
KW  - cancer tissue
KW  - cholestasis
KW  - computer assisted tomography
KW  - confocal laser scanning microscopy
KW  - diagnostic accuracy
KW  - differential diagnosis
KW  - echography
KW  - endoscopic retrograde cholangiopancreatography
KW  - endoscopic ultrasonography
KW  - genetic screening
KW  - histopathology
KW  - human
KW  - intraductal ultrasound
KW  - jaundice
KW  - laparoscopy
KW  - lymph node metastasis
KW  - nuclear magnetic resonance imaging
KW  - obstructive jaundice
KW  - positron emission tomography-computed tomography
KW  - primary sclerosing cholangitis
KW  - risk factor
KW  - sampling error
KW  - symptom
N2  - Background: Cholangiocarcinomas are relatively rare tumors most frequently arising from the epithelium of the hilar bile ducts. The diagnosis is often made in advanced (symptomatic) stages, which accounts for the infavorable prognosis with a 5-year survival of less than 10%. Identification of perihilar cholangiocarcinoma (pCCA) is often challenging because there is no single method offering sufficient diagnostic accuracy. Summary: Most tumors arise in patients without specific risk factors. Clinical symptoms of pCCA are nonspecific and reliable biomarkers are lacking, with carbohydrate antigen 19-9 being the most commonly used tumor marker (but with a low accuracy). Cross-sectional imaging (CT and MRI) is used to identify and map hilar strictures and determine resectability by showing vascular involvement. Endoscopic ultrasound offers additional information on locoregional tumor spread and lymph node involvement. Endoscopic retrograde cholangiography in combination with cholangioscopy gives direct access to and imaging of hilar strictures but it does not always distinguish between pCCA and benign hilar strictures. Tissue acquisition for histological diagnosis is challenging, with frequent sampling errors regardless of the method of biopsy procurement because of the cellular paucity of tumor tissue. Key Messages: In suspected perihilar malignancy, a mosaic of clinical data has to be taken into account. Histological evaluation of (endoscopically harvested) specimens is pivotal to differential diagnosis. Several new techniques to increase diagnostic accuracy are under investigation (biomarkers and genetic testing among others).
ER  - 

TY  - JOUR
M3  - Article
Y1  - 2021
VL  - 70
IS  - 2
SP  - 73
EP  - 81
SN  - 1940-9818
SN  - 0736-6205
JF  - BioTechniques
JO  - BioTechniques
UR  - https://www.embase.com/search/results?subaction=viewrecord&id=L2011318176&from=export
U2  - L2011318176
C5  - 33467918
DB  - Embase
DB  - Medline
U3  - 2021-03-19
U4  - 2021-03-19
U4  - 2021-08-26
L2  - http://dx.doi.org/10.2144/BTN-2020-0063
DO  - 10.2144/BTN-2020-0063
A1  - Hough, M.
A1  - Fenlon, M.
A1  - Glazier, A.
A1  - Short, C.
A1  - Fernandez, G.E.
A1  - Xu, J.
A1  - Mahdi, E.
A1  - Asahina, K.
A1  - Wang, K.S.
M1  - (Hough M.; Fenlon M.; Glazier A.; Short C.; Fernandez G.E.; Xu J.; Mahdi E.; Wang K.S., kwang@chla.usc.edu) Developmental Biology, Regenerative Medicine and Stem Cell Program, Saban Research Institute, Children's Hospital of Los Angeles, Los Angeles, CA, United States
M1  - (Asahina K.) Southern California Research Center for ALPD and Cirrhosis, Department of Pathology, Keck School of Medicine, University of Southern California, Los Angeles, CA, United States
AD  - K.S. Wang, Developmental Biology, Regenerative Medicine and Stem Cell Program, Saban Research Institute, Children's Hospital of Los Angeles, Los Angeles, CA, United States
T1  - Urea-based amino sugar agent clears murine liver and preserves protein fluorescence and lipophilic dyes
LA  - English
KW  - aminosugar
KW  - fluorescent dye
KW  - tamoxifen
KW  - urea
KW  - animal cell
KW  - animal experiment
KW  - animal tissue
KW  - article
KW  - bile duct ligation
KW  - cell lineage
KW  - clinical protocol
KW  - confocal microscopy
KW  - controlled study
KW  - image analysis
KW  - image processing
KW  - immunofluorescence
KW  - laparotomy
KW  - light scattering
KW  - lipophilicity
KW  - liver
KW  - liver lobe
KW  - morphology
KW  - mouse
KW  - nonhuman
KW  - optical density
KW  - pigmentation
KW  - protein content
KW  - qualitative analysis
KW  - quantitative analysis
KW  - refraction index
KW  - stereomicroscopy
KW  - three-dimensional imaging
N2  - Five established clearing protocols were compared with a modified and simplified method to determine an optimal clearing reagent for three-dimensionally visualizing fluorophores in the murine liver, a challenging organ to clear. We report successful clearing of whole liver lobes by modification of an established protocol (UbasM) using only Ub-1, a urea-based amino sugar reagent, in a simpler protocol that requires only a 24-h processing time. With Ub-1 alone, we observed sufficiently preserved liver tissue structure in three dimensions along with excellent preservation of fluorophore emissions from endogenous protein reporters and lipophilic tracer dyes. This streamlined technique can be used for 3D cell lineage tracing and fluoroprobe-based reporter gene expression to compare various experimental conditions.
ER  - 

TY  - JOUR
M3  - Review
Y1  - 2021
VL  - 11
IS  - 2
SP  - 1
EP  - 21
SN  - 2075-4426
JF  - Journal of Personalized Medicine
JO  - J. Pers. Med.
UR  - https://www.embase.com/search/results?subaction=viewrecord&id=L2005958546&from=export
U2  - L2005958546
DB  - Embase
DB  - 
U3  - 2021-02-12
U4  - 2021-02-12
U4  - 2021-03-01
L2  - http://dx.doi.org/10.3390/jpm11020078
DO  - 10.3390/jpm11020078
A1  - Boškoski, I.
A1  - Schepis, T.
A1  - Tringali, A.
A1  - Familiari, P.
A1  - Bove, V.
A1  - Attili, F.
A1  - Landi, R.
A1  - Perri, V.
A1  - Costamagna, G.
M1  - (Boškoski I., ivo.boskoski@policlinicogemelli.it; Schepis T., tommaso.schepis@gmail.com; Tringali A., andrea.tringali@unicatt.it; Familiari P., pietro.familiari@unicatt.it; Bove V., vincenzo.bove@policlinicogemelli.it; Attili F., fabia.attili@policlinicogemelli.it; Landi R., rosario.landi@policlinicogemelli.it; Perri V., vincenzo.perri@unicatt.it; Costamagna G., guido.costamagna@unicatt.it) Center for Endoscopic Research Therapeutics and training (CERTT), Università Cattolica del Sacro Cuore, Rome, Italy
M1  - (Boškoski I., ivo.boskoski@policlinicogemelli.it; Schepis T., tommaso.schepis@gmail.com; Tringali A., andrea.tringali@unicatt.it; Costamagna G., guido.costamagna@unicatt.it) Digestive Endoscopy Unit, Fondazione Policlinico Universitario Agostino Gemelli IRCCS, Rome, Italy
AD  - I. Boškoski, Center for Endoscopic Research Therapeutics and training (CERTT), Università Cattolica del Sacro Cuore, Rome, Italy
AD  - I. Boškoski, Digestive Endoscopy Unit, Fondazione Policlinico Universitario Agostino Gemelli IRCCS, Rome, Italy
T1  - Personalized endoscopy in complex malignant hilar biliary strictures
LA  - English
KW  - biliary stent
KW  - nasobiliary tube
KW  - self expandable metallic stent
KW  - bile duct carcinoma
KW  - biliary tract drainage
KW  - biliary tract endoscopy
KW  - brachytherapy
KW  - cancer palliative therapy
KW  - cancer prognosis
KW  - cancer staging
KW  - cancer tissue
KW  - cholestasis
KW  - computer assisted tomography
KW  - confocal laser scanning microscopy
KW  - cytology
KW  - diagnostic accuracy
KW  - diagnostic procedure
KW  - double balloon enteroscopy
KW  - endoscopic retrograde cholangiopancreatography
KW  - endoscopic ultrasonography
KW  - endoscopic ultrasound guided fine needle biopsy
KW  - endoscopy
KW  - fluorescence in situ hybridization
KW  - histology
KW  - human
KW  - liver failure
KW  - liver resection
KW  - liver weight
KW  - magnetic resonance cholangiopancreatography
KW  - meta analysis (topic)
KW  - nuclear magnetic resonance imaging
KW  - obstructive jaundice
KW  - optical coherence tomography
KW  - photodynamic therapy
KW  - primary tumor
KW  - quality of life
KW  - radiofrequency ablation
KW  - review
KW  - risk factor
KW  - sensitivity and specificity
N2  - Malignant hilar biliary obstruction (HBO) represents a complex clinical condition in terms of diagnosis, surgical and medical treatment, endoscopic approach, and palliation. The main etiology of malignant HBO is hilar cholangiocarcinoma that is considered an aggressive biliary tract’s cancer and has still today a poor prognosis. Endoscopy plays a crucial role in malignant HBO from the diagnosis to the palliation. This technique allows the collection of cytological or histological samples, direct visualization of the suspect malignant tissue, and an echoendoscopic evaluation of the primary tumor and its locoregional staging. Because obstructive jaundice is the most common clinical presentation of malignant HBO, endoscopic biliary drainage, when indicated, is the preferred treatment over the percutaneous approach. Several endoscopic techniques are today available for both the diagnosis and the treatment of biliary obstruction. The choice among them can differ for each clinical scenario. In fact, a personalized endoscopic approach is mandatory in order to perform the proper procedure in the singular patient.
ER  - 

TY  - JOUR
M3  - Review
Y1  - 2021
VL  - 14
SN  - 1756-2848
SN  - 1756-283X
JF  - Therapeutic Advances in Gastroenterology
JO  - Ther. Adv. Gastroenterol.
UR  - https://www.embase.com/search/results?subaction=viewrecord&id=L2011211121&from=export
U2  - L2011211121
DB  - Embase
U3  - 2021-04-27
U4  - 2021-04-27
U4  - 2021-08-13
L2  - http://dx.doi.org/10.1177/17562848211002023
DO  - 10.1177/17562848211002023
A1  - Kamp, E.J.C.A.
A1  - Dinjens, W.N.M.
A1  - Doukas, M.
A1  - Bruno, M.J.
A1  - de Jonge, P.J.F.
A1  - Peppelenbosch, M.P.
A1  - de Vries, A.C.
M1  - (Kamp E.J.C.A.; Bruno M.J.; de Jonge P.J.F.; Peppelenbosch M.P.) Department of Gastroenterology and Hepatology, Erasmus MC, University Medical Center Rotterdam, Netherlands
M1  - (Dinjens W.N.M.; Doukas M.) Department of Pathology, Erasmus MC Cancer Institute, University Medical Center Rotterdam, Netherlands
M1  - (de Vries A.C., a.c.devries@erasmusmc.nl) Department of Gastroenterology Hepatology, Erasmus MC, University Medical Center Rotterdam, Doctor Molewaterplein 40, Room Na-609, Rotterdam, Netherlands
AD  - A.C. de Vries, Department of Gastroenterology Hepatology, Erasmus MC, University Medical Center Rotterdam, Doctor Molewaterplein 40, Room Na-609, Rotterdam, Netherlands
T1  - Optimal tissue sampling during ERCP and emerging molecular techniques for the differentiation of benign and malignant biliary strictures
LA  - English
KW  - biliary catheter
KW  - B Raf kinase
KW  - binding protein
KW  - CA 19-9 antigen
KW  - cyclin dependent kinase inhibitor 2A
KW  - DNA mismatch repair protein MSH2
KW  - K ras protein
KW  - microRNA 200c
KW  - MutL protein homolog 1
KW  - phosphatidylinositol 4,5 bisphosphate 3 kinase
KW  - protein p53
KW  - RNA binding protein
KW  - Smad4 protein
KW  - biliary tract endoscopy
KW  - cell migration
KW  - cell proliferation
KW  - cholestasis
KW  - chromosomal instability
KW  - clinical practice
KW  - confocal laser scanning microscopy
KW  - diagnostic accuracy
KW  - DNA methylation
KW  - endoscopic retrograde cholangiopancreatography
KW  - fluorescence in situ hybridization
KW  - gene mutation
KW  - high throughput sequencing
KW  - histology
KW  - human
KW  - image analysis
KW  - immunohistochemistry
KW  - prospective study
KW  - protein expression
KW  - review
KW  - sensitivity and specificity
KW  - tumor suppressor gene
N2  - Patients with cholangiocarcinoma have poor survival since the majority of patients are diagnosed at a stage precluding surgical resection, due to locally irresectable tumors and/or metastases. Optimization of diagnostic strategies, with a principal role for tissue diagnosis, is essential to detect cancers at an earlier stage amenable to curative treatment. Current barriers for a tissue diagnosis include both insufficient tissue sampling and a difficult cyto- or histopathological assessment. During endoscopic retrograde cholangiopancreatography, optimal brush sampling includes obtaining more than one brush within an individual patient to increase its diagnostic value. Currently, no significant increase of the diagnostic accuracy for the new cytology brush devices aiming to enhance the cellularity of brushings versus standard biliary brush devices has been demonstrated. Peroral cholangioscopy with bile duct biopsies appears to be a valuable tool in the diagnostic work-up of indeterminate biliary strictures, and may overcome current technical difficulties of fluoroscopic-guided biopsies. Over the past years, molecular techniques to detect chromosomal instability, mutations and methylation profiling of tumors have revolutionized, and implementation of these techniques on biliary tissue during diagnostic work-up of biliary strictures may be awaited in the near future. Fluorescence in situ hybridization has already been implemented in routine diagnostic evaluation of biliary strictures in several centers. Next-generation sequencing is promising for standard diagnostic care in biliary strictures, and recent studies have shown adequate detection of prevalent genomic alterations in KRAS, TP53, CDKN2A, SMAD4, PIK3CA, and GNAS on biliary brush material. Detection of DNA methylation of tumor suppressor genes and microRNAs may evolve over the coming years to a valuable diagnostic tool for cholangiocarcinoma. This review summarizes optimal strategies for biliary tissue sampling during endoscopic retrograde cholangiopancreatography and focuses on the evolving molecular techniques on biliary tissue to improve the differentiation of benign and malignant biliary strictures.
ER  - 

TY  - JOUR
M3  - Article
Y1  - 2020
VL  - 11
IS  - 1
SN  - 2041-1723
JF  - Nature Communications
JO  - Nat. Commun.
UR  - https://www.embase.com/search/results?subaction=viewrecord&id=L2004129246&from=export
U2  - L2004129246
C5  - 31974352
DB  - Embase
DB  - Medline
U3  - 2020-01-31
U4  - 2020-03-24
L2  - http://dx.doi.org/10.1038/s41467-020-14283-3
DO  - 10.1038/s41467-020-14283-3
A1  - Wilson, D.H.
A1  - Jarman, E.J.
A1  - Mellin, R.P.
A1  - Wilson, M.L.
A1  - Waddell, S.H.
A1  - Tsokkou, P.
A1  - Younger, N.T.
A1  - Raven, A.
A1  - Bhalla, S.R.
A1  - Noll, A.T.R.
A1  - Olde Damink, S.W.
A1  - Schaap, F.G.
A1  - Chen, P.
A1  - Bates, D.O.
A1  - Banales, J.M.
A1  - Dean, C.H.
A1  - Henderson, D.J.
A1  - Sansom, O.J.
A1  - Kendall, T.J.
A1  - Boulter, L.
M1  - (Wilson D.H.; Jarman E.J.; Mellin R.P.; Wilson M.L.; Waddell S.H.; Tsokkou P.; Younger N.T.; Boulter L., luke.boulter@ed.ac.uk) MRC Human Genetics Unit, Institute for Genetic and Molecular Medicine, Edinburgh, United Kingdom
M1  - (Raven A.; Sansom O.J.) Cancer Research UK Beatson Institute, Glasgow, United Kingdom
M1  - (Bhalla S.R.; Bates D.O.) Cancer Biology, Division of Cancer and Stem Cells, School of Medicine, University of Nottingham, Centre for Cancer Science, Queen’s Medical Centre, Nottingham, United Kingdom
M1  - (Noll A.T.R.; Olde Damink S.W.; Schaap F.G.) Department of Surgery, Maastricht University, Maastricht, Netherlands
M1  - (Olde Damink S.W.; Schaap F.G.) Department of General, Visceral and Transplantation Surgery, RWTH University Hospital Aachen, Aachen, Germany
M1  - (Chen P.) Department of Cell Biology, Emory University School of Medicine, Atlanta, GA, United States
M1  - (Bates D.O.) COMPARE University of Birmingham and University of Nottingham Midlands, Birmingham, United Kingdom
M1  - (Banales J.M.) Biodonostia HRI, CIBERehd, Ikerbasque, San Sebastian, Spain
M1  - (Dean C.H.) National Heart and Lung Institute, Imperial College London, London, United Kingdom
M1  - (Henderson D.J.) Cardiovascular Research Centre, Institute of Genetic Medicine, Newcastle University, Newcastle, United Kingdom
M1  - (Sansom O.J.) Institute of Cancer Sciences, University of Glasgow, Glasgow, United Kingdom
M1  - (Kendall T.J.) University of Edinburgh Centre for Inflammation Research, Edinburgh, United Kingdom
M1  - (Kendall T.J.) Edinburgh Pathology, University of Edinburgh, Edinburgh, United Kingdom
M1  - (Mellin R.P.) Infectious Diseases and Immune Defence, The Walter and Eliza Hall Institute of Medical Research, Melbourne, Australia
AD  - L. Boulter, MRC Human Genetics Unit, Institute for Genetic and Molecular Medicine, Edinburgh, United Kingdom
T1  - Non-canonical Wnt signalling regulates scarring in biliary disease via the planar cell polarity receptors
LA  - English
KW  - 1,4 dihydro 2,4,6 trimethyl 3,5 pyridinedicarboxylic acid diethyl ester
KW  - laduviglusib
KW  - acyltransferase
KW  - alpha smooth muscle actin
KW  - beta catenin
KW  - CD11b antigen
KW  - CD68 antigen
KW  - collagen
KW  - collagen type 1
KW  - connective tissue growth factor
KW  - cytokeratin 19
KW  - desmin
KW  - frizzled protein
KW  - glutamate ammonia ligase
KW  - guanosine triphosphatase
KW  - lgk 974
KW  - matrilysin
KW  - messenger RNA
KW  - phencyclidine
KW  - protein c jun
KW  - protein inhibitor
KW  - protein tyrosine kinase
KW  - receptor type tyrosine protein phosphatase C
KW  - retinoid related orphan receptor beta
KW  - stress activated protein kinase
KW  - tamoxifen
KW  - unclassified drug
KW  - unindexed drug
KW  - vangli 1
KW  - vangli 2
KW  - Wnt5a protein
KW  - adult
KW  - animal cell
KW  - animal experiment
KW  - animal model
KW  - animal tissue
KW  - article
KW  - bile duct injury
KW  - biliary tract disease
KW  - canonical analysis
KW  - cell differentiation
KW  - cell polarity
KW  - cell proliferation
KW  - confocal microscopy
KW  - controlled study
KW  - downstream processing
KW  - fibrosis
KW  - human
KW  - human cell
KW  - human tissue
KW  - immunofluorescence assay
KW  - immunohistochemistry
KW  - ligand binding
KW  - liver cell culture
KW  - macrophage
KW  - male
KW  - mouse
KW  - nonhuman
KW  - organoid
KW  - plasmid
KW  - porcupine
KW  - primary sclerosing cholangitis
KW  - protein expression
KW  - real time polymerase chain reaction
KW  - regeneration
KW  - scar formation
KW  - sclerosing cholangitis
KW  - signal transduction
KW  - Western blotting
KW  - Wnt signaling
KW  - chir 99021
KW  - lgk 974
C1  - chir 99021
C1  - lgk 974
N2  - The number of patients diagnosed with chronic bile duct disease is increasing and in most cases these diseases result in chronic ductular scarring, necessitating liver transplantation. The formation of ductular scaring affects liver function; however, scar-generating portal fibroblasts also provide important instructive signals to promote the proliferation and differentiation of biliary epithelial cells. Therefore, understanding whether we can reduce scar formation while maintaining a pro-regenerative microenvironment will be essential in developing treatments for biliary disease. Here, we describe how regenerating biliary epithelial cells express Wnt-Planar Cell Polarity signalling components following bile duct injury and promote the formation of ductular scars by upregulating pro-fibrogenic cytokines and positively regulating collagen-deposition. Inhibiting the production of Wnt-ligands reduces the amount of scar formed around the bile duct, without reducing the development of the pro-regenerative microenvironment required for ductular regeneration, demonstrating that scarring and regeneration can be uncoupled in adult biliary disease and regeneration.
ER  - 

TY  - JOUR
M3  - Review
Y1  - 2020
VL  - 22
IS  - 12
SN  - 1534-312X
SN  - 1522-8037
JF  - Current Gastroenterology Reports
JO  - Curr. Gastroenterol. Rep.
UR  - https://www.embase.com/search/results?subaction=viewrecord&id=L2007157094&from=export
U2  - L2007157094
C5  - 33141356
DB  - Embase
DB  - Medline
U3  - 2020-11-09
U4  - 2020-11-09
U4  - 2021-01-19
L2  - http://dx.doi.org/10.1007/s11894-020-00797-9
DO  - 10.1007/s11894-020-00797-9
A1  - Martinez, N.S.
A1  - Trindade, A.J.
A1  - Sejpal, D.V.
M1  - (Martinez N.S.; Trindade A.J.; Sejpal D.V., dsejpal@northwell.edu) Northwell Health, Zucker School of Medicine at Hofstra/Northwell, 300 Community Drive, Manhasset, NY, United States
AD  - D.V. Sejpal, Northwell Health, Zucker School of Medicine at Hofstra/Northwell, 300 Community Drive, Manhasset, NY, United States
T1  - Determining the Indeterminate Biliary Stricture: Cholangioscopy and Beyond
LA  - English
KW  - cholangioscope
KW  - CA 19-9 antigen
KW  - carcinoembryonic antigen
KW  - immunoglobulin G4
KW  - abdominal pain
KW  - bile duct carcinoma
KW  - biliary tract endoscopy
KW  - cholangitis
KW  - cholestasis
KW  - clinical feature
KW  - confocal laser scanning microscopy
KW  - cytometry
KW  - delayed diagnosis
KW  - endoscopic retrograde cholangiopancreatography
KW  - endoscopic ultrasonography
KW  - fluorescence in situ hybridization
KW  - high throughput sequencing
KW  - human
KW  - image cytometry
KW  - immunoglobulin blood level
KW  - jaundice
KW  - magnetic resonance cholangiopancreatography
KW  - molecular pathology
KW  - optical coherence tomography
KW  - pruritus
KW  - review
KW  - Spyglass
C3  - Spyglass(Boston Scientific,United States)
C4  - Boston Scientific(United States)
N2  - Purpose of Review: Indeterminate biliary strictures (IDBS) continue to be an area of frustration for clinicians. Standard endoscopic retrograde cholangiopancreatography (ERCP) with conventional brush cytology and/or forceps biopsy has a low sensitivity for distinguishing benign from malignant biliary strictures. A delay in diagnosis of malignancy has consequences for subsequent therapy or surgery. In this article, we review current and emerging technologies that may aid in this diagnostic dilemma. Recent Findings: Several technologies have been utilized in IDBS to establish a diagnosis which include peroral cholangioscopy, confocal laser endomicroscopy, endoscopic ultrasound with fine needle aspiration, intraductal ultrasound, optical coherence tomography, fluorescence in situ hybridization, next generation sequencing, integrated molecular pathology, and DNA-image cytometry. Summary: While cholangioscopy and confocal laser endomicroscopy have become standards of care in expert centers for the evaluation of patients with IDBS, there are several endoscopic and molecular modalities that may also aid in establishing a diagnosis. Further head-to-head prospective diagnostic studies as well as cost-efficacy studies are needed.
ER  - 

TY  - JOUR
M3  - Article
Y1  - 2020
VL  - 13
IS  - 12
SN  - 1936-5233
JF  - Translational Oncology
JO  - Transl. Oncol.
UR  - https://www.embase.com/search/results?subaction=viewrecord&id=L2007561268&from=export
U2  - L2007561268
DB  - Embase
U3  - 2020-08-31
U4  - 2020-08-31
U4  - 2021-04-16
L2  - http://dx.doi.org/10.1016/j.tranon.2020.100853
DO  - 10.1016/j.tranon.2020.100853
A1  - Li, F.
A1  - Meyer, A.N.
A1  - Peiris, M.N.
A1  - Nelson, K.N.
A1  - Donoghue, D.J.
M1  - (Li F.; Meyer A.N.; Peiris M.N.; Nelson K.N.; Donoghue D.J., ddonoghue@ucsd.edu) Department of Chemistry and Biochemistry, University of California San Diego, La Jolla, CA, United States
M1  - (Donoghue D.J., ddonoghue@ucsd.edu) UCSD Moores Cancer Center and Department of Chemistry and Biochemistry, University of California San Diego, La Jolla, CA, United States
AD  - D.J. Donoghue, Department of Chemistry and Biochemistry, University of California San Diego, La Jolla, CA, United States
T1  - Oncogenic fusion protein FGFR2-PPHLN1: Requirements for biological activation, and efficacy of inhibitors
LA  - English
KW  - confocal microscope
KW  - SP8
KW  - antibiotic g 418
KW  - antibody
KW  - aprotinin
KW  - calcium phosphate
KW  - deoxycholate sodium
KW  - eriphilin 1
KW  - fibroblast growth factor receptor 2
KW  - fusion protein
KW  - futibatinib
KW  - horseradish peroxidase
KW  - infigratinib
KW  - keratinocyte growth factor
KW  - lipofectamine
KW  - Myc protein
KW  - paraformaldehyde
KW  - penicillin derivative
KW  - protein
KW  - protein kinase B
KW  - STAT5 protein
KW  - streptomycin
KW  - trametinib
KW  - triton x 100
KW  - unclassified drug
KW  - vanadate sodium
KW  - article
KW  - bile duct carcinoma
KW  - cell proliferation
KW  - chemiluminescence immunoassay
KW  - colony formation
KW  - confocal microscopy
KW  - controlled study
KW  - drug efficacy
KW  - expression vector
KW  - gene mutation
KW  - genetic transfection
KW  - glycosylation
KW  - HEK293T cell line
KW  - human
KW  - human cell
KW  - immunoblotting
KW  - immunofluorescence
KW  - immunoprecipitation
KW  - liver cancer
KW  - MAPK signaling
KW  - myristylation
KW  - protein expression
KW  - protein phosphorylation
KW  - signal transduction
KW  - Western blotting
KW  - SP8
C3  - SP8(Leica)
C2  - Abcam
C2  - Cell Signaling Technology
C2  - Invitrogen
C2  - OriGene
C2  - Selleck(United States)
C4  - Leica
C4  - Santa Cruz
N2  - Aim of study: Chromosomal translocations such as t(10;12)(q26,q12) are associated with intrahepatic cholangiocarcinoma, a universally fatal category of liver cancer. This translocation creates the oncogenic fusion protein of Fibroblast Growth Factor Receptor 2 joined to Periphilin 1. The aims of this study were to identify significant features required for biological activation, analyze the activation of downstream signaling pathways, and examine the efficacy of the TKIs BGJ398 and TAS-120, and of the MEK inhibitor Trametinib. Methods: These studies examined FGFR2-PPHLN1 proteins containing a kinase-dead, kinase-activated, or WT kinase domain in comparison with analogous FGFR2 proteins. Biological activity was assayed using soft agar colony formation in epithelial RIE-1 cells and focus assays in NIH3T3 cells. The MAPK/ERK, JAK/STAT3 and PI3K/AKT signaling pathways were examined for activation. Membrane association was analyzed by indirect immunofluorescence comparing proteins altered by deletion of the signal peptide, or by addition of a myristylation signal. Results: Biological activity of FGFR2-PPHLN1 required an active FGFR2-derived tyrosine kinase domain, and a dimerization domain contributed by PPHLN1. Strong activation of canonical MAPK/ERK, JAK/STAT3 and PI3K/AKT signaling pathways was observed. The efficacy of the tyrosine kinase inhibitors BGJ398 and TAS-120 was examined individually and combinatorially with the MEK inhibitor Trametinib; heterogeneous responses were observed in a mutation-specific manner. A requirement for membrane localization of the fusion protein was also demonstrated. Concluding statement: Our study collectively demonstrates the potent transforming potential of FGFR2-PPHLN1 in driving cellular proliferation. We discuss the importance of sequencing-based, mutation-specific personalized therapeutics in treating FGFR2 fusion-positive intrahepatic cholangiocarcinoma.
ER  - 

TY  - JOUR
M3  - Conference Abstract
Y1  - 2020
VL  - 20
SP  - S80
EP  - S81
SN  - 1424-3911
SN  - 1424-3903
JF  - Pancreatology
JO  - Pancreatology
UR  - https://www.embase.com/search/results?subaction=viewrecord&id=L2010229368&from=export
U2  - L2010229368
DB  - Embase
U4  - 2020-12-22
L2  - http://dx.doi.org/10.1016/j.pan.2020.07.124
DO  - 10.1016/j.pan.2020.07.124
A1  - Gál, E.
A1  - Dolensek, J.
A1  - Stozer, A.
A1  - Pohorec, V.
A1  - Ébert, A.
A1  - Venglovecz, V.
M1  - (Gál E.; Ébert A.; Venglovecz V.) University of Szeged, Department of Pharmacology and Pharmacoterapy, Szeged, Hungary
M1  - (Dolensek J.; Stozer A.; Pohorec V.) Faculty of Medicine, University of Maribor, Maribor, Slovenia, Maribor, Slovenia
M1  - (Dolensek J.) Faculty of Natural Sciences and Mathematics, University of Maribor, Maribor, Slovenia, Maribor, Slovenia
T1  - New approach for the investigation of pancreatic duct in mice
LA  - English
KW  - agarose
KW  - calcium
KW  - chenodeoxycholic acid
KW  - cystic fibrosis transmembrane conductance regulator
KW  - endogenous compound
KW  - animal cell
KW  - animal experiment
KW  - animal tissue
KW  - apical membrane
KW  - C57BL 6 mouse
KW  - calcium cell level
KW  - common bile duct
KW  - conference abstract
KW  - conflict of interest
KW  - controlled study
KW  - economic development
KW  - epithelium cell
KW  - gene expression
KW  - Giemsa stain
KW  - immunohistochemistry
KW  - male
KW  - melting point
KW  - microscopy
KW  - mouse
KW  - nonhuman
KW  - Oregon
KW  - pancreas islet cell
KW  - pancreatic duct
KW  - pancreatic slice
KW  - protein expression
KW  - sensitivity analysis
KW  - structure activity relation
N2  - Purpose: The tissue slice technique offers several benefits compared to isolated cells and cell clusters that help us understand the (patho)physiology of several organs in situ. The most prominent features are preserved architecture and function, with intact homotypic and heterotypic interactions between cells in slices. In the pancreas, this technique has been utilized successfully to study acinar and endocrine islet cells. However, it has never been used to investigate ductal function. Our aim was to use this technique to study PDEC structure and function in situ. Materials and methods: C57BL/6 mice were used for preparation of pancreas tissue slices. Low melting point agarose was injected into the common bile duct and the whole organ was extracted. For morphological studies, the tissues were embedded in agarose and cryosectioned to obtain 15 μm thick slices. To visualize pancreatic ducts, (i) the Giemsa dye was added to the agarose and visualized using light microscopy or (ii) immunostaining for the cystic fibrosis transmembrane conductance regulator (CFTR) was performed. For functional characterization, agarose-embedded tissue was immediately cut to 140 μm thick tissue slices that were loaded with the Oregon Green 488 BAPTA-1 AM dye and used for confocal calcium imaging. Results: Giemsa staining has shown that the injected agarose reaches the head and body of the pancreas to a greater extent than the tail, without disrupting the tissue architecture. Strong CFTR expression was detected at the apical membranes of PDECs and acinar cells, whereas islet cells were completely negative for CFTR. Stimulation with chenodeoxycholic acid (CDCA, 1mM) resulted in a robust transient increase in intracellular calcium concentration that was readily visible in >40 ductal cells per slice. Conclusions: Our results confirm that the acute pancreas tissue slice technique is suitable for structural and functional investigation of PDECs and their relationship with other cell types, such as acini and endocrine cells in situ. References This study was supported by Bolyai Postdoctoral Fellowship of the Hungarian Academy of Sciences (HAS) to VV (00509/16), by the National Research, Development and Innovation Office (FK123982), the Economic Development and Innovation Operative Programme Grants(GINOP-2.3.2-15-2016-00015. The authors do not declare any conflict of interest
ER  - 

TY  - JOUR
M3  - Article
Y1  - 2020
VL  - 73
IS  - 3
SP  - 628
EP  - 639
SN  - 1600-0641
SN  - 0168-8278
JF  - Journal of Hepatology
JO  - J. Hepatol.
UR  - https://www.embase.com/search/results?subaction=viewrecord&id=L2007000872&from=export
U2  - L2007000872
C5  - 32205193
DB  - Embase
DB  - Medline
U3  - 2020-07-17
U4  - 2020-08-19
L2  - http://dx.doi.org/10.1016/j.jhep.2020.03.019
DO  - 10.1016/j.jhep.2020.03.019
A1  - Hassan, M.
A1  - Moghadamrad, S.
A1  - Sorribas, M.
A1  - Muntet, S.G.
A1  - Kellmann, P.
A1  - Trentesaux, C.
A1  - Fraudeau, M.
A1  - Nanni, P.
A1  - Wolski, W.
A1  - Keller, I.
A1  - Hapfelmeier, S.
A1  - Shroyer, N.F.
A1  - Wiest, R.
A1  - Romagnolo, B.
A1  - De Gottardi, A.
M1  - (Hassan M.; Moghadamrad S.; Muntet S.G.; Kellmann P.; De Gottardi A., andrea.degottardi@gmail.com) Department for Biomedical Research, Hepatology, University of Bern, Switzerland
M1  - (Sorribas M.; Wiest R.) Department for Biomedical Research, Gastroenterology, University of Bern, Switzerland
M1  - (Trentesaux C.; Fraudeau M.; Romagnolo B.) INSERM, U106, Institut Cochin, Paris, France
M1  - (Trentesaux C.; Fraudeau M.; Romagnolo B.) CNRS, UMR8104, Paris, France
M1  - (Trentesaux C.; Fraudeau M.; Romagnolo B.) Université paris Descartes Sorbonne paris Cité, Paris, France
M1  - (Nanni P.; Wolski W.) Functional Genomic Centre, Swiss Federal Institute of Technology, Zurich, Switzerland
M1  - (Hapfelmeier S.) Institut of infectious diseases, University of Bern, Switzerland
M1  - (Shroyer N.F.) Gastroenterology and Hepatology, Baylor College of Medicine, Houston, TX, United States
M1  - (Moghadamrad S.; Wiest R.; De Gottardi A., andrea.degottardi@gmail.com) Inselspital, Hepatology, University of Bern, Switzerland (Clinic of Visceral Surgery and Medicine, Inselspital, Berne, Switzerland),
M1  - (De Gottardi A., andrea.degottardi@gmail.com) Gastroenterology and Hepatology, Ente Ospedaliero Cantonale, Università della Svizzera Italiana, Lugano, Switzerland
M1  - (Keller I.) Department for Biomedical Research and Swiss Institute of Bioinformatics, University of Bern, Switzerland
AD  - A. De Gottardi, Gastroenterology and Hepatology, Ente Ospedaliero Cantonale, Ospedale Civico, Via Tesserete 46, Lugano, Switzerland
T1  - Paneth cells promote angiogenesis and regulate portal hypertension in response to microbial signals
LA  - English
KW  - cre recombinase
KW  - messenger RNA
KW  - transcription factor
KW  - transcription factor math1
KW  - unclassified drug
KW  - angiogenesis
KW  - animal experiment
KW  - animal model
KW  - animal tissue
KW  - article
KW  - cell lineage
KW  - cell loss
KW  - collagen fiber
KW  - confocal laser scanning microscopy
KW  - controlled study
KW  - enteroid
KW  - Escherichia coli
KW  - gene expression
KW  - high throughput sequencing
KW  - immunofluorescence
KW  - immunohistochemistry
KW  - in vivo study
KW  - intestine crypt
KW  - intestine flora
KW  - limit of quantitation
KW  - male
KW  - mouse
KW  - mouse model
KW  - nonhuman
KW  - Paneth cell
KW  - portal hypertension
KW  - portal vein blood pressure
KW  - portosystemic anastomosis
KW  - priority journal
KW  - real time polymerase chain reaction
KW  - RNA sequencing
KW  - three-dimensional imaging
N2  - Background & Aims: Paneth cells (PCs) synthesize and secrete antimicrobial peptides that are key mediators of host-microbe interactions, establishing a balance between intestinal microflora and enteric pathogens. We observed that their number increases in experimental portal hypertension and aimed to investigate the mechanisms by which these cells can contribute to the regulation of portal pressure. Methods: We first treated Math1Lox/LoxVilcreERT2 mice with tamoxifen to induce the complete depletion of intestinal PCs. Subsequently, we performed partial portal vein or bile duct ligation. We then studied the effects of these interventions on hemodynamic parameters, proliferation of blood vessels and the expression of genes regulating angiogenesis. Intestinal organoids were cultured and exposed to different microbial products to study the composition of their secreted products (by proteomics) and their effects on the proliferation and tube formation of endothelial cells (ECs). In vivo confocal laser endomicroscopy was used to confirm the findings on blood vessel proliferation. Results: Portal hypertension was significantly attenuated in PC-depleted mice compared to control mice and was associated with a decrease in portosystemic shunts. Depletion of PCs also resulted in a significantly decreased density of blood vessels in the intestinal wall and mesentery. Furthermore, we observed reduced expression of intestinal genes regulating angiogenesis in Paneth cell depleted mice using arrays and next generation sequencing. Tube formation and wound healing responses were significantly decreased in ECs treated with conditioned media from PC-depleted intestinal organoids exposed to intestinal microbiota-derived products. Proteomic analysis of conditioned media in the presence of PCs revealed an increase in factors regulating angiogenesis and additional metabolic processes. In vivo endomicroscopy showed decreased vascular proliferation in the absence of PCs. Conclusions: These results suggest that in response to intestinal flora and microbiota-derived factors, PCs secrete not only antimicrobial peptides, but also pro-angiogenic signaling molecules, thereby promoting intestinal and mesenteric angiogenesis and regulating portal hypertension. Lay summary: Paneth cells are present in the lining of the small intestine. They prevent the passage of bacteria from the intestine into the blood circulation by secreting substances to fight bacteria. In this paper, we discovered that these substances not only act against bacteria, but also increase the quantity of blood vessels in the intestine and blood pressure in the portal vein. This is important, because high blood pressure in the portal vein may result in several complications which could be targeted with novel approaches.
ER  - 

TY  - JOUR
M3  - Article
Y1  - 2020
VL  - 7
IS  - 10
SP  - 413
EP  - 418
SN  - 2515-8260
JF  - European Journal of Molecular and Clinical Medicine
JO  - Eur. J. Mol. Clin. Med.
UR  - https://www.embase.com/search/results?subaction=viewrecord&id=L2010489284&from=export
U2  - L2010489284
DB  - Embase
DB  - 
U3  - 2020-12-31
U4  - 2021-01-15
A1  - Teshaev, O.R.
A1  - Ismoilov, M.U.
A1  - Baymakov, S.R.
A1  - Babakulov, S.K.
A1  - Abdullaev, B.S.
M1  - (Teshaev O.R., tma.tor@mail.ru; Ismoilov M.U., info@tma.uz) Department of Surgical Diseases, GP Faculty, Tashkent Medical Academy, 2 Farobiy Str., Tashkent, Uzbekistan
M1  - (Baymakov S.R., bsayfiddin@yahoo.com; Babakulov S.K., info@tsdi.uz) Department of Surgical Diseases, Tashkent State Dental Institute, 103 Taraqqiyot Str., Tashkent, Uzbekistan
M1  - (Abdullaev B.S., b.abdullaev@akfauniversity.org) Akfa University, 10 1st Deadlock Str., Kukcha Darvoza, Tashkent, Uzbekistan
T1  - Modern approach to the treatment of cholelithiasis complicated by obstructive jaundice
LA  - English
KW  - alanine aminotransferase
KW  - alkaline phosphatase
KW  - aspartate aminotransferase
KW  - bilirubin
KW  - gamma glutamyltransferase
KW  - adult
KW  - aged
KW  - alanine aminotransferase blood level
KW  - alkaline phosphatase blood level
KW  - article
KW  - aspartate aminotransferase blood level
KW  - biliary tract drainage
KW  - biliary tract surgery
KW  - bilirubin blood level
KW  - cholecystectomy
KW  - cholecystostomy
KW  - choledocholithoextraction
KW  - cholelithiasis
KW  - cholestasis
KW  - common bile duct stone
KW  - critically ill patient
KW  - decompression surgery
KW  - duodenoscopy
KW  - echography
KW  - endoscopic papillosphincterotomy
KW  - endoscopic retrograde cholangiopancreatography
KW  - endoscopic sphincterotomy
KW  - female
KW  - gamma glutamyl transferase blood level
KW  - human
KW  - hyperbilirubinemia
KW  - laboratory test
KW  - liver cell
KW  - major clinical study
KW  - male
KW  - obstructive jaundice
KW  - open surgery
KW  - surgical ward
KW  - treatment outcome
N2  - Research objective: To analyze the treatment outcomes after using various methods of biliary tract decompression in patients with cholelithiasis complicated by obstructive jaundice. Material and methods. 446 patients with cholelithiasis complicated by obstructive jaundice underwent treatment in the Surgical Department of the 1st City Clinical Hospital in Tashkent in the period from 2006 to 2019. 388 (87.1%) patients underwent multistage endoscopic retrograde transpapillary interventions. Duodenoscopy, retrograde cholangio-pancreatography followed by endoscopic papillosphincterotomy (EPST), in combination with choledocholithoextraction (CLE), were performed in 362 patients (93.3%). Besides, we carried out laboratory studies on blood parameters: Total bilirubin, ALT, AST, ALP and gamma GGT, characterizing cholestasis and the degree of damage to the liver cells, as well as assessment of specific complications and mortality. Results. The analysis of treatment outcomes established the following: 22 (4.9%) critically ill patients were applied cholecystostomy under ultrasound control, which allowed to obtain relief of the inflammation process and biliary tract decompression. Besides, critically ill patients with hyperbilirubinemia and biliary intoxication underwent antegrade drainage of the bile duct by PTBD. In 6.5% of cases, due to large choledocholithiasis and incomplete lithoextraction, we used open cholecystectomy in combination with choledocholithotomy with drainage of CBD. Also it should be mentioned, that the conducted study revealed a significant decrease in bilirubin values in all surveyed groups, as well as significant decrease in ALT and AST values. Conclusion. The most optimal treatment of cholelithiasis complicated by obstructive jaundice is the two-stage approach using minimally invasive methods. The operation of choice is endoscopic retrograde intervention followed by laparoscopic cholecystectomy. In cases of high hyperbilirubinemia (over 200 μmol/L), CBD enlarged diameters and critically ill patients, the method of choice for the treatment of CBD decompression is PTBD.
ER  - 

TY  - JOUR
M3  - Article
Y1  - 2020
VL  - 251
IS  - 4
SP  - 400
EP  - 410
SN  - 1096-9896
SN  - 0022-3417
JF  - Journal of Pathology
JO  - J. Pathol.
UR  - https://www.embase.com/search/results?subaction=viewrecord&id=L2005457172&from=export
U2  - L2005457172
C5  - 32476131
DB  - Embase
DB  - Medline
U3  - 2020-07-15
U4  - 2020-08-25
L2  - http://dx.doi.org/10.1002/path.5474
DO  - 10.1002/path.5474
A1  - Yoshizawa, T.
A1  - Hong, S.-M.
A1  - Jung, D.
A1  - Noë, M.
A1  - Kiemen, A.
A1  - Wu, P.-H.
A1  - Wirtz, D.
A1  - Hruban, R.H.
A1  - Wood, L.D.
A1  - Oshima, K.
M1  - (Yoshizawa T.; Wirtz D.; Hruban R.H.; Wood L.D.; Oshima K., koshima3@jhmi.edu) Department of Pathology, Johns Hopkins Medical Institutions, Baltimore, MD, United States
M1  - (Yoshizawa T.) Department of Pathology and Bioscience, Hirosaki University Graduate School of Medicine, Hirosaki, Japan
M1  - (Hong S.-M.) Department of Pathology, Asan Medical Center, University of Ulsan College of Medicine, Seoul, South Korea
M1  - (Jung D.) Department of Medicine, Graduate school, University of Ulsan, Seoul, South Korea
M1  - (Noë M.; Hruban R.H.; Wood L.D.) Department of Oncology, The Sol Goldman Pancreatic Cancer Research Center, Johns Hopkins Medical Institutions, Baltimore, MD, United States
M1  - (Kiemen A.; Wu P.-H.; Wirtz D.) Department of Chemical and Biomolecular Engineering, Johns Hopkins University, Baltimore, MD, United States
AD  - K. Oshima, Department of Pathology, Johns Hopkins Medical Institutions, Baltimore, MD, United States
T1  - Three-dimensional analysis of extrahepatic cholangiocarcinoma and tumor budding
LA  - English
KW  - cytokeratin 19
KW  - uvomorulin
KW  - adenocarcinoma
KW  - adult
KW  - aged
KW  - anaplastic carcinoma
KW  - antibody labeling
KW  - article
KW  - bile duct carcinoma
KW  - cancer grading
KW  - clinical article
KW  - confocal laser scanning microscopy
KW  - histopathology
KW  - human
KW  - human tissue
KW  - image analysis
KW  - immunohistochemistry
KW  - priority journal
KW  - three-dimensional imaging
KW  - tumor growth
N2  - Advances in tissue clearing and microscopy make it possible to study human diseases in three dimensions (3D). High-grade tumor budding is known to be associated with poor prognosis in various cancers; however, little is known about the 3D architecture of tumor budding. Using tissue clearing, we analyzed the 3D structure of tumor budding and E-cadherin expression in 31 extrahepatic cholangiocarcinomas. A total of 31 thick slabs (up to 5 mm) were harvested from surgically resected tumor tissue, including 27 hilar and 4 distal cholangiocarcinomas. Twenty-eight cases were adenocarcinoma, and three were undifferentiated carcinoma. After clearing, the tissues were immunolabeled with antibodies to cytokeratin 19 and to E-cadherin, and then visualized using light-sheet and confocal laser scanning microscopy. Tumor budding was evaluated in hematoxylin and eosin–stained sections (2D) using standard pathological criteria. Of the 31 cancers, 13 showed low-grade tumor budding and 18 showed high-grade tumor budding. First, 3D analysis revealed that the neoplastic cells in tumor buds of adenocarcinoma were typically not individual islands of cells, but rather tips of attenuated protrusions connected to the main tumor. Second, adenocarcinomas with low-grade tumor budding were composed predominantly of tubules that only focally form cords at the periphery. By contrast, adenocarcinomas with high-grade tumor budding predominantly formed cords in both centers and peripheries of the tumors. Third, adenocarcinoma with low-grade tumor budding was characterized by a few short protrusions with few branches, whereas adenocarcinoma with high-grade tumor budding was characterized by longer protrusions with more branching. Finally, immunolabeling of E-cadherin was stronger in the center of the adenocarcinoma but decreased at the tips of protrusions. E-cadherin loss was more extensive in the protrusions of high-grade tumor budding than in the protrusions of low-grade tumor budding. Our findings suggest that tumor buds as seen in 2D are, in fact, cross-sections of attenuated but contiguous protrusions extending from the main tumor. © 2020 Pathological Society of Great Britain and Ireland. Published by John Wiley & Sons, Ltd.
ER  - 

TY  - JOUR
M3  - Conference Abstract
Y1  - 2020
VL  - 73
SP  - S200
SN  - 1600-0641
SN  - 0168-8278
JF  - Journal of Hepatology
JO  - J. Hepatol.
UR  - https://www.embase.com/search/results?subaction=viewrecord&id=L2007845823&from=export
U2  - L2007845823
DB  - Embase
U4  - 2021-02-01
L2  - http://dx.doi.org/10.1016/S0168-8278(20)30907-7
DO  - 10.1016/S0168-8278(20)30907-7
A1  - Reich, M.
A1  - Spomer, L.
A1  - Stindt, J.
A1  - Fuchs, K.
A1  - Hov, J.R.
A1  - Karlsen, T.H.
A1  - Nierhoff, D.
A1  - Schramm, C.
A1  - Häussinger, D.
A1  - Keitel, V.
M1  - (Reich M., maria.reich@uni-duesseldorf.de; Spomer L.; Stindt J.; Fuchs K.; Häussinger D.; Keitel V.) Clinic for Gastroenterology, Hepatology and Infectious Diseases, Heinrich-Heine-University, Düsseldorf, Germany
M1  - (Hov J.R.; Karlsen T.H.) Norwegian PSC Research Center, Department of Transplantation Medicine and Institute of Clinical Medicine, Oslo University Hospital Rikshospitalet, Oslo, Norway
M1  - (Nierhoff D.) Clinic for Gastroenterology and Hepatology, University of Cologne, Köln, Germany
M1  - (Schramm C.) I. Department of Medicine and Martin Zeitz Center for Rare Diseases, University Medical Center Hamburg-Eppendorf, Hamburg, Germany
T1  - Downregulation of the bile acid receptor TGR5 in livers of PSC patients and ABCB4−/− mice
LA  - English
KW  - bile acid
KW  - endogenous compound
KW  - epithelial cell adhesion molecule
KW  - glyceraldehyde 3 phosphate dehydrogenase
KW  - interleukin 8
KW  - messenger RNA
KW  - mitogen activated protein kinase 3
KW  - paraffin
KW  - recombinant interleukin 8
KW  - adult
KW  - animal cell
KW  - animal experiment
KW  - animal model
KW  - animal tissue
KW  - biliary epithelium
KW  - cell lysate
KW  - cholangiocyte
KW  - cohort analysis
KW  - conference abstract
KW  - confocal laser scanning microscopy
KW  - controlled study
KW  - down regulation
KW  - extrahepatic bile duct
KW  - flow cytometry
KW  - German (citizen)
KW  - housekeeping
KW  - human
KW  - immunofluorescence
KW  - liver biopsy
KW  - liver tissue
KW  - male
KW  - microdissection
KW  - mouse
KW  - nonalcoholic steatohepatitis
KW  - nonhuman
KW  - organoid
KW  - polyacrylamide gel electrophoresis
KW  - protein blood level
KW  - protein expression
KW  - real time polymerase chain reaction
KW  - sclerosing cholangitis
KW  - transcription initiation
KW  - Western blotting
KW  - wild type mouse
N2  - Background and Aims: The localization of TGR5 in cholangiocytes and immune cells, the choleretic, anti-inflammatory and antiapoptotic functions of the receptor suggest that TGR5 is important for the pathogenesis of liver diseases and in particular of biliary diseases. Aim of this study was to evaluate changes in TGR5 expression and localization in livers from PSC patients as well as from Abcb4−/− mice, which serve as an animal model for sclerosing cholangitis. Method: TGR5 expression and localization in livers from PSC patients (cryopreserved IPSCIG cohort (n = 22) and paraffin embedded German cohort (n = 10)) and Abcb4−/− animals were evaluated using immunofluorescence staining and confocal laser scanning microscopy. TGR5 mRNA expression was analyzed in isolated intrahepatic and extrahepatic bile ducts from Abcb4−/− mice and WT controls by real-time PCR in relation to an endogenous housekeeping control. BECs (biliary epithelial cells) were isolated by microdissection and outgrow method or by FACS using positive selection for EpCAM from livers of 6–8 weeks-old animals. Biliary epithelium organoids were generated from human bile and liver biopsy samples. Human BECs were isolated from patients with alcoholic liver disease or non-alcoholic steatohepatitis. For Western-Blot analysis cell lysates were separated by SDS-page and blotted onto PVDF membranes. Detection was carried out using anti-TGR5, phospho-p44/42 MAPK, p44/42 MAPK and anti-GAPDH antibodies. The concentration of serum cytokine levels in Abcb4−/− and WT mice was determined using a Luminex cytometric bead assay. Results: Reduced TGR5 staining intensity was detected in BECs from early and late stage liver tissue of PSC patients as well as in BECs of Abcb4−/− mice. Analysis of isolated intrahepatic and extrahepatic bile ducts showed a significant decrease in TGR5 mRNA in Abcb4−/− mice as compared to the respective controls. In addition, TGR5 mRNA levels were significantly lower in EpCAM+-cells derived from Abcb4−/− animals. Stimulation of human biliary organoids and human BECs with recombinant IL-8 significantly supressed TGR5 mRNA expression and TGR5 protein levels, respectively. Moreover, the murine IL-8 homologues KC and MIP-2 were significantly increased in serum of Abcb4−/− mice compared to the WT controls and stimulation of isolated WT cholangiocytes with IL-8 homologues significantly decreased TGR5 mRNA in murine BECs. Conclusion: The bile acid receptor TGR5 was significantly down-regulated in BECs of liver tissue from PSC patients with both early and late disease stages. Moreover, a significant reduction of TGR5 mRNA was detected in intrahepatic and extrahepatic bile ducts as well as in isolated BECs from Abcb4−/− mice livers. Our data demonstrate that IL-8 stimulation suppresses TGR5 mRNA and protein levels in murine and human BECs or biliary organoids.
ER  - 

TY  - JOUR
M3  - Article
Y1  - 2020
VL  - 8
IS  - 14
SN  - 2051-817X
JF  - Physiological Reports
JO  - Physiol. Rep.
UR  - https://www.embase.com/search/results?subaction=viewrecord&id=L2005722502&from=export
U2  - L2005722502
C5  - 32686913
DB  - Embase
DB  - Medline
U3  - 2020-08-04
U4  - 2020-12-15
L2  - http://dx.doi.org/10.14814/phy2.14508
DO  - 10.14814/phy2.14508
A1  - Fenlon, M.
A1  - Short, C.
A1  - Xu, J.
A1  - Malkoff, N.
A1  - Mahdi, E.
A1  - Hough, M.
A1  - Glazier, A.
A1  - Lee, C.
A1  - Asahina, K.
A1  - Wang, K.S.
M1  - (Fenlon M.; Short C.; Xu J.; Malkoff N.; Mahdi E.; Hough M.; Glazier A.; Lee C.; Wang K.S., kwang@chla.usc.edu) Developmental Biology, Regenerative Medicine, and Stem Cell Program, The Saban Research Institute, Children’s Hospital of Los Angeles, Los Angeles, CA, United States
M1  - (Asahina K.) Southern California Research Center for ALPD & Cirrhosis, Department of Pathology, Keck School of Medicine, University of Southern California, Los Angeles, CA, United States
AD  - K.S. Wang, Developmental Biology, Regenerative Medicine, and Stem Cell Program, The Saban Research Institute, Children’s Hospital of Los Angeles, Los Angeles, CA, United States
T1  - Prominin-1-expressing hepatic progenitor cells induce fibrogenesis in murine cholestatic liver injury
LA  - English
KW  - diagnostic kit
KW  - fluorescence microscope
KW  - genomic analysis software
KW  - iscript reverse transcriptase kit
KW  - microtainer tube
KW  - polymerase chain reaction system
KW  - silica bead microprep columns
KW  - 1,3 dimethyl 2 imidazolidinone
KW  - alkaline phosphatase
KW  - alpha smooth muscle actin
KW  - beta galactosidase
KW  - bilirubin
KW  - collagen type 1
KW  - complementary DNA
KW  - deoxyribonuclease
KW  - diagnostic agent
KW  - diphtheria toxin
KW  - doxenitoin
KW  - eosin
KW  - erythrocyte lysis buffer
KW  - hematoxylin
KW  - isoflurane
KW  - LightCycler
KW  - matrilysin
KW  - meglumine
KW  - paraffin
KW  - paraformaldehyde
KW  - phosphate buffered saline
KW  - prominin 1
KW  - pronase
KW  - propidium iodide
KW  - sirius red
KW  - tamoxifen
KW  - transforming growth factor beta
KW  - triton x 100
KW  - trizol reagent
KW  - unclassified drug
KW  - uvomorulin
KW  - adult
KW  - animal cell
KW  - animal experiment
KW  - animal model
KW  - animal tissue
KW  - apoptosis
KW  - article
KW  - bile duct ligation
KW  - biliary tract drainage
KW  - bilirubin blood level
KW  - cannulation
KW  - cell differentiation
KW  - cell lineage
KW  - cholestatic liver injury
KW  - confocal microscopy
KW  - controlled study
KW  - epithelial mesenchymal transition
KW  - female
KW  - fibroblast
KW  - fibrogenesis
KW  - flow cytometry
KW  - gene expression
KW  - hepatic progenitor cell
KW  - hepatic stellate cell
KW  - histology
KW  - image processing
KW  - immunofluorescence assay
KW  - immunohistochemistry
KW  - liver injury
KW  - male
KW  - mouse
KW  - myofibroblast
KW  - newborn
KW  - nonhuman
KW  - phenotype
KW  - sequence analysis
KW  - signal transduction
KW  - three-dimensional imaging
KW  - upregulation
KW  - LightCycler
C1  - LightCycler(Hoffmann La Roche,United States)
C2  - BD Pharmingen
C2  - Jackson
C2  - Leica(Germany)
C2  - Qiagen(Germany)
C2  - Bio Rad(United States)
C2  - Hoffmann La Roche(United States)
C2  - Illumina(United States)
C2  - National Institutes of Health(United States)
C2  - Sakura Fineteck(United States)
C2  - Sigma(United States)
C2  - ThermoFisher Scientific
C2  - Wako(United States)
C2  - Zeiss
N2  - Cholestatic liver injury is associated with intrahepatic biliary fibrosis, which can progress to cirrhosis. Resident hepatic progenitor cells (HPCs) expressing Prominin-1 (Prom1 or CD133) become activated and participate in the expansion of cholangiocytes known as the ductular reaction. Previously, we demonstrated that in biliary atresia, Prom1(+) HPCs are present within developing fibrosis and that null mutation of Prom1 significantly abrogates fibrogenesis. Here, we hypothesized that these activated Prom1-expressing HPCs promote fibrogenesis in cholestatic liver injury. Using Prom1CreERT2-nLacZ/+;Rosa26Lsl-GFP/+ mice, we traced the fate of Prom1-expressing HPCs in the growth of the neonatal and adult livers and in biliary fibrosis induced by bile duct ligation (BDL). Prom1-expressing cell lineage labeling with Green Fluorescent Protein (GFP) on postnatal day 1 exhibited an expanded population as well as bipotent differentiation potential toward both hepatocytes and cholangiocytes at postnatal day 35. However, in the adult liver, they lost hepatocyte differentiation potential. Upon cholestatic liver injury, adult Prom1-expressing HPCs gave rise to both PROM1(+) and PROM1(-) cholangiocytes contributing to ductular reaction without hepatocyte or myofibroblast differentiation. RNA-sequencing analysis of GFP(+) Prom1-expressing HPC lineage revealed a persistent cholangiocyte phenotype and evidence of Transforming Growth Factor-β pathway activation. When Prom1-expressing cells were ablated with induced Diphtheria toxin in Prom1CreERT-nLacZ/+;Rosa26DTA/+ mice, we observed a decrease in ductular reactions and biliary fibrosis typically present in BDL as well as decreased expression of numerous fibrogenic gene markers. Our data indicate that Prom1-expressing HPCs promote biliary fibrosis associated with activation of myofibroblasts in cholestatic liver injury.
ER  - 

TY  - JOUR
M3  - Article
Y1  - 2020
VL  - 11
SN  - 1664-3224
JF  - Frontiers in Immunology
JO  - Front. Immunol.
UR  - https://www.embase.com/search/results?subaction=viewrecord&id=L632284616&from=export
U2  - L632284616
C5  - 32695095
DB  - Embase
DB  - Medline
DB  - 
U3  - 2020-07-20
U4  - 2020-07-24
L2  - http://dx.doi.org/10.3389/fimmu.2020.01149
DO  - 10.3389/fimmu.2020.01149
A1  - Hou, L.
A1  - Yang, L.
A1  - Chang, N.
A1  - Zhao, X.
A1  - Zhou, X.
A1  - Dong, C.
A1  - Liu, F.
A1  - Yang, L.
A1  - Li, L.
M1  - (Hou L.; Yang L.; Chang N.; Zhao X.; Zhou X.; Yang L.; Li L., liliying@ccmu.edu.cn) Department of Cell Biology, Municipal Laboratory for Liver Protection and Regulation of Regeneration, Capital Medical University, Beijing, China
M1  - (Dong C.; Liu F.) Department of Interventional Therapy, Beijing Shijitan Hospital, Capital Medical University, Beijing, China
AD  - L. Li, Department of Cell Biology, Municipal Laboratory for Liver Protection and Regulation of Regeneration, Capital Medical University, Beijing, China
T1  - Macrophage Sphingosine 1-Phosphate Receptor 2 Blockade Attenuates Liver Inflammation and Fibrogenesis Triggered by NLRP3 Inflammasome
LA  - English
KW  - CD68 antigen
KW  - cryopyrin
KW  - inflammasome
KW  - interleukin 18
KW  - interleukin 1beta
KW  - interleukin 1beta converting enzyme
KW  - messenger RNA
KW  - reactive oxygen metabolite
KW  - sequestosome 1
KW  - small interfering RNA
KW  - sphingosine 1 phosphate
KW  - sphingosine kinase
KW  - sphingosine kinase 1
KW  - toll like receptor 4
KW  - adult
KW  - aged
KW  - animal cell
KW  - animal experiment
KW  - animal model
KW  - animal tissue
KW  - article
KW  - bone metabolism
KW  - confocal microscopy
KW  - controlled study
KW  - density gradient centrifugation
KW  - down regulation
KW  - enzyme linked immunosorbent assay
KW  - female
KW  - fibrogenesis
KW  - flow cytometry
KW  - fluorescence activated cell sorting
KW  - gene expression
KW  - gene mutation
KW  - gene silencing
KW  - genetic transfection
KW  - hemodialysis
KW  - hepatitis
KW  - histopathology
KW  - human
KW  - human tissue
KW  - immunofluorescence assay
KW  - immunohistochemistry
KW  - laparotomy
KW  - lipid diet
KW  - liver resection
KW  - macrophage
KW  - male
KW  - mouse
KW  - myofibroblast
KW  - nonhuman
KW  - protein expression
KW  - real time polymerase chain reaction
KW  - RNA extraction
KW  - RNA interference
KW  - upregulation
KW  - Western blotting
N2  - NLR family pyrin domain containing 3 (NLRP3) inflammasome accompanies chronic liver injury and is a critical mediator of inflammation-driven liver fibrosis. Sphingosine 1-phosphate (S1P)/S1P Receptor (S1PR) signaling participates in liver fibrogenesis by affecting bone marrow (BM)-derived monocytes/macrophage (BMM) activation. However, the relationship between S1P/S1PR signaling and NLRP3 inflammasome in BMMs remains unclear. Here, we found significantly elevated gene expression of NLRP3 inflammasome components (NLRP3, pro-interleukin-1β, and pro-interleukin-18) and the activation of NLRP3 inflammasome significantly elevated during murine chronic liver injury induced by a bile duct ligation operation, a methionine-choline–deficient and high-fat diet, or carbon tetrachloride intraperitoneal injection. Moreover, the increased expression of sphingosine kinase 1 (SphK1), the rate-limiting synthetic enzyme of S1P, was positively correlated with NLRP3 inflammasome components in both patients and mouse model livers. Flow cytometry analysis and immunofluorescence staining showed BMMs contributed to the significant proportion of NLRP3+ cells in murine inflammatory livers, but not Kupffer cells, dendritic cells, endothelial cells, T cells, and hepatocytes. Focusing on macrophages, S1P promoted NLRP3 inflammasome priming and activation in a dose-dependent manner. Blockade of S1PR2 by JTE-013 (antagonist of S1PR2) or S1PR2-siRNA inhibited S1P-induced NLRP3 inflammasome priming and inflammatory cytokine (interleukin-1β and interleukin-18) secretion, whereas blockade of S1PR1 or S1PR3 had no such effect. in vivo, a β1,3-d-glucan-encapsulated siRNA particle (GeRP) delivery system is capable of silencing genes in macrophages specifically. Treatment with S1PR2 siRNA-GeRPs markedly reduced NLRP3 inflammasome priming and activation and attenuated liver inflammation and fibrosis. Together, the conclusions indicated that targeting macrophage S1PR2 retarded liver inflammation and fibrogenesis via downregulating NLRP3 inflammasome, which may represent an effective therapeutic strategy for chronic liver injury.
ER  - 

TY  - JOUR
M3  - Article
Y1  - 2020
VL  - 8
SN  - 2296-634X
JF  - Frontiers in Cell and Developmental Biology
JO  - Front. Cell Dev. Biol.
UR  - https://www.embase.com/search/results?subaction=viewrecord&id=L632206819&from=export
U2  - L632206819
DB  - Embase
U3  - 2020-07-14
U4  - 2020-07-17
L2  - http://dx.doi.org/10.3389/fcell.2020.00513
DO  - 10.3389/fcell.2020.00513
A1  - Wang, Q.
A1  - Wei, S.
A1  - Zhou, H.
A1  - Li, L.
A1  - Zhou, S.
A1  - Shi, C.
A1  - Shi, Y.
A1  - Qiu, J.
A1  - Lu, L.
M1  - (Wang Q.; Wei S.; Lu L., lvling@njmu.edu.cn) School of Medicine, Southeast University, Nanjing, China
M1  - (Wang Q.; Wei S.; Zhou H.; Li L.; Zhou S.; Shi C.; Shi Y.; Qiu J.; Lu L., lvling@njmu.edu.cn) Hepatobiliary Center, The First Affiliated Hospital of Nanjing Medical University, Nanjing, China
M1  - (Wang Q.; Wei S.; Zhou H.; Li L.; Zhou S.; Shi C.; Shi Y.; Qiu J.; Lu L., lvling@njmu.edu.cn) Research Unit of Liver Transplantation and Transplant Immunology, Chinese Academy of Medical Sciences, Nanjing, China
M1  - (Wang Q.; Wei S.; Zhou H.; Li L.; Zhou S.; Shi C.; Shi Y.; Qiu J.; Lu L., lvling@njmu.edu.cn) Key Laboratory of Liver Transplantation, Chinese Academy of Medical Sciences, Nanjing, China
M1  - (Wang Q.; Wei S.; Zhou H.; Li L.; Zhou S.; Shi C.; Shi Y.; Qiu J.; Lu L., lvling@njmu.edu.cn) Key Laboratory of Living Donor Liver Transplantation, National Health Commission (NHC), Nanjing, China
M1  - (Lu L., lvling@njmu.edu.cn) Jiangsu Collaborative Innovation Center of Biomedical Functional Materials, College of Chemistry and Materials Science, Nanjing Normal University, Nanjing, China
M1  - (Lu L., lvling@njmu.edu.cn) Jiangsu Key Laboratory of Cancer Biomarkers, Prevention and Treatment, Collaborative Innovation Center for Personalized Cancer Medicine, Nanjing Medical University, Nanjing, China
AD  - L. Lu, School of Medicine, Southeast University, Nanjing, China
AD  - L. Lu, Hepatobiliary Center, The First Affiliated Hospital of Nanjing Medical University, Nanjing, China
AD  - L. Lu, Research Unit of Liver Transplantation and Transplant Immunology, Chinese Academy of Medical Sciences, Nanjing, China
AD  - L. Lu, Key Laboratory of Liver Transplantation, Chinese Academy of Medical Sciences, Nanjing, China
AD  - L. Lu, Key Laboratory of Living Donor Liver Transplantation, National Health Commission (NHC), Nanjing, China
AD  - L. Lu, Jiangsu Collaborative Innovation Center of Biomedical Functional Materials, College of Chemistry and Materials Science, Nanjing Normal University, Nanjing, China
AD  - L. Lu, Jiangsu Key Laboratory of Cancer Biomarkers, Prevention and Treatment, Collaborative Innovation Center for Personalized Cancer Medicine, Nanjing Medical University, Nanjing, China
T1  - MicroRNA-98 Inhibits Hepatic Stellate Cell Activation and Attenuates Liver Fibrosis by Regulating HLF Expression
LA  - English
KW  - alpha smooth muscle actin
KW  - collagen type 1
KW  - hepatic leukemia factor
KW  - hypoxia inducible factor 1alpha
KW  - lecithin retinol acyltransferase
KW  - messenger RNA
KW  - microRNA
KW  - microRNA 98
KW  - Smad2 protein
KW  - Smad3 protein
KW  - tissue inhibitor of metalloproteinase 1
KW  - transcription factor
KW  - transforming growth factor beta1
KW  - unclassified drug
KW  - 3' untranslated region
KW  - animal experiment
KW  - animal model
KW  - animal tissue
KW  - apoptosis
KW  - article
KW  - bile duct ligation
KW  - carbon tetrachloride-induced liver fibrosis
KW  - cell activation
KW  - cell migration
KW  - cell proliferation
KW  - chromatin immunoprecipitation
KW  - confocal laser scanning microscopy
KW  - controlled study
KW  - down regulation
KW  - ectopic expression
KW  - fibrogenesis
KW  - flow cytometry
KW  - gene expression regulation
KW  - gene overexpression
KW  - hepatic stellate cell
KW  - human
KW  - human cell
KW  - human tissue
KW  - immunofluorescence
KW  - immunohistochemistry
KW  - in vivo study
KW  - lipid diet
KW  - liver fibrosis
KW  - liver tissue
KW  - luciferase assay
KW  - male
KW  - microarray analysis
KW  - mouse
KW  - nonhuman
KW  - percentage of cells in S phase
KW  - protein expression level
KW  - real time polymerase chain reaction
KW  - regulatory mechanism
KW  - TGF beta signaling
KW  - upregulation
KW  - Western blotting
N2  - Liver fibrosis is a major endpoint of patients with chronic liver diseases. The molecular mechanisms behind liver fibrosis remain largely unknown. Many studies have indicated the role of microRNA (miRNA) in hepatic tumorigenesis. But the role of miRNA in liver fibrosis is little known. Activated hepatic stellate cells (HSCs) can secret extracellular matrix proteins (ECM) and are the major contributors to liver fibrosis/cirrhosis. Here, a microarray assay of quiescent and transforming growth factor β1 (TGF-β1) activated HSCs indicated that miR-98 might play a crucial role in liver fibrosis. We found that miR-98 was significantly downregulated in activated HSCs. miR-98 overexpression inhibited HSCs activation. Furthermore, we hypothesized that miR-98 regulated hepatic leukemia factor (HLF) expression by binding to the 3′ UTR of its mRNA directly, as evidenced by luciferase reporter assay. HLF overexpression increased HSCs activation by inducing hypoxia inducible factor-1 alpha (HIF-1α) expression, resulting in the activation of TGF-β/Smad2/3 signaling pathway. Besides, low expression of miR-98 was also found in liver tissues from various fibrotic murine models, including carbon tetrachloride (CCl4), bile duct ligation (BDL), and high-fat diet (HFD)-induced liver fibrosis. miR-98 overexpression in vivo by ago-miR-98 injection could attenuate CCl4-, BDL-, and HFD-induced murine hepatic fibrosis. Meanwhile, miR-98 overexpression suppressed HLF expression and reduced fibrosis marker expression. Collectively, our study demonstrates that miR-98 suppress HSCs activation by targeting HLF directly and interacting with HIF-1α/TGF-β/Smad2/3 signaling pathway, which may be an effective therapeutic target for liver fibrosis.
ER  - 

TY  - JOUR
M3  - Article
Y1  - 2020
VL  - 4
IS  - 3
SP  - 545
EP  - 547
SN  - 2397-9070
JF  - JGH Open
JO  - JGH Open
UR  - https://www.embase.com/search/results?subaction=viewrecord&id=L2003441594&from=export
U2  - L2003441594
DB  - Embase
U3  - 2019-10-31
U4  - 2020-06-15
L2  - http://dx.doi.org/10.1002/jgh3.12262
DO  - 10.1002/jgh3.12262
A1  - Tanisaka, Y.
A1  - Ryozawa, S.
A1  - Nonaka, K.
A1  - Ban, S.
A1  - Fujita, A.
M1  - (Tanisaka Y., tanisaka1205@gmail.com; Ryozawa S.; Nonaka K.; Fujita A.) Department of Gastroenterology, Saitama Medical University International Medical Center, Hidaka, Saitama, Japan
M1  - (Ban S.) Department of Pathology, Dokkyo Medical University Saitama Medical Center, Koshigaya, Saitama, Japan
AD  - Y. Tanisaka, Department of Gastroenterology, Saitama Medical University International Medical Center, Hidaka, Saitama, Japan
T1  - Normal bile duct findings using peroral cholangioscopy-guided probe-based confocal laser endomicroscopy (with video)
LA  - English
KW  - CholangioFlex Cellvizio
KW  - digestive endomicroscope
KW  - CD34 antigen
KW  - collagen
KW  - aged
KW  - article
KW  - biliary tract endoscopy
KW  - case report
KW  - cholangiography
KW  - clinical article
KW  - confocal laser scanning microscopy
KW  - endoscopic retrograde cholangiopancreatography
KW  - gallbladder wall
KW  - histology
KW  - human
KW  - human tissue
KW  - immunohistochemistry
KW  - lymph vessel
KW  - male
KW  - peroral cholangioscopy
KW  - priority journal
KW  - probe based confocal laser endomicroscopy
KW  - reticulum cell
KW  - CholangioFlex Cellvizio
C3  - CholangioFlex Cellvizio(Mauna Kea Technologies,France)
C4  - Mauna Kea Technologies(France)
N2  - We encountered a case of wall thickening of the bile duct in a 69-year-old man. endoscopic retrograde cholangiopancreatography (ERCP) was performed for detailed examination. When an area considered to be the healthy bile duct was examined by peroral cholangioscopes (POCS) (SPYGlass DS), the vascular network was observed. POCS-guided, probe-based confocal laser endomicroscopy (pCLE; CholangioFlex, Cellvizio; Mauna Kea Technologies, Paris, France), performed using the fluorescein-dripping method on this area, showed a reticular network of thin dark branching bands, which were presumed to be a collagen bundle or lymphatic vessels according to the Miami Classification. However, 8 μm-diameter objects thought to be red blood cells were observed inside the bands, which were considered to correspond to the vascular network observed on POCS. A biopsy specimen of this site was taken. The histological examination demonstrated capillaries just beneath the bile duct epithelium. Thus, the histology also suggested the presence of the vascular network. In this study, we obtained findings that cannot be explained in terms of the Miami Classification, which we describe here with a video.
ER  - 

TY  - JOUR
M3  - Article
Y1  - 2020
VL  - 35
IS  - 6
SP  - 1078
EP  - 1087
SN  - 1440-1746
SN  - 0815-9319
JF  - Journal of Gastroenterology and Hepatology (Australia)
JO  - J. Gastroenterol. Hepatol.
UR  - https://www.embase.com/search/results?subaction=viewrecord&id=L2004168956&from=export
U2  - L2004168956
C5  - 31907970
DB  - Embase
DB  - Medline
U3  - 2020-02-05
U4  - 2020-07-03
L2  - http://dx.doi.org/10.1111/jgh.14979
DO  - 10.1111/jgh.14979
A1  - Shin, S.K.
A1  - Kim, K.-O.
A1  - Kim, S.-H.
A1  - Kwon, O.S.
A1  - Choi, C.S.
A1  - Jeong, S.H.
A1  - Kim, Y.S.
A1  - Kim, J.H.
A1  - Chung, M.-H.
M1  - (Shin S.K.; Kwon O.S., kos@gilhospital.com; Choi C.S.; Jeong S.H.; Kim Y.S.; Kim J.H.) Department of Internal medicine, Gil Medical Center, Gachon University College of Medicine, Incheon, South Korea
M1  - (Kim K.-O.; Kim S.-H.) Gachon Medical Research Institute, Gachon University Gil Medical Center, Incheon, South Korea
M1  - (Choi C.S.; Chung M.-H.) Lee Gil Ya Cancer and Diabetes Institute, Gachon University, Incheon, South Korea
M1  - (Chung M.-H.) Gachon Advanced Institute for Health Sciences and Technology, Gachon University, Incheon, South Korea
AD  - O.S. Kwon, Department of Internal medicine, Gil Medical Center, Gachon University College of Medicine, Incheon, South Korea
T1  - Exogenous 8-hydroxydeoxyguanosine ameliorates liver fibrosis through the inhibition of Rac1-NADPH oxidase signaling
LA  - English
KW  - 8 hydroxydeoxyguanosine
KW  - alpha smooth muscle actin
KW  - angiotensin II
KW  - collagen type 1
KW  - fibronectin
KW  - hydroxyproline
KW  - Rac1 protein
KW  - reactive oxygen metabolite
KW  - reduced nicotinamide adenine dinucleotide phosphate oxidase
KW  - reduced nicotinamide adenine dinucleotide phosphate oxidase 1
KW  - reduced nicotinamide adenine dinucleotide phosphate oxidase 2
KW  - transforming growth factor beta1
KW  - adult
KW  - animal experiment
KW  - animal model
KW  - animal tissue
KW  - article
KW  - bile duct ligation
KW  - confocal microscopy
KW  - controlled study
KW  - enzyme inhibition
KW  - fibrogenesis
KW  - hepatic stellate cell
KW  - human
KW  - human cell
KW  - immunoblotting
KW  - immunofluorescence assay
KW  - in vitro study
KW  - in vivo study
KW  - liver fibrosis
KW  - male
KW  - nonhuman
KW  - priority journal
KW  - protein expression
KW  - rat
KW  - rat model
KW  - real time polymerase chain reaction
KW  - signal transduction
N2  - Background and Aim: Exogenous 8-hydroxydeoxyguanosine (8-OHdG) was suggested as an inhibitor of Rac1 and NADPH oxidase (NOX). The aim of this study was to evaluate the effects of the exogenous 8-OHdG on hepatic fibrogenesis in vitro and in vivo model of liver fibrosis. Methods: Adult Sprague–Dawley rats were allocated to sham-operated rats (n = 7), rats that underwent bile duct ligation (BDL) (n = 6), and BDL rats treated with 8-OHdG (60 mg/kg/day by gavage, n = 6). All rats were sacrificed on day 21. Double immunofluorescence staining between either NOX1 or NOX2 and α-smooth muscle actin (SMA) in liver was performed. Hepatic fibrotic contents were assessed by hydroxyproline assay and quantified by Sirius red staining. In vitro, hepatic stellate cell (HSC) line LX-2 and HHSteC cells were stimulated by angiotensin II (10 μM). The reactive oxygen species (ROS) production was measured by confocal microscopy. The expressions of NOX1, NOX2, α-SMA, transforming growth factor (TGF)-β1, and collagen Iα were analyzed by quantitative real-time polymerase chain reaction or immunoblotting. Results: The 8-OHdG treatment in BDL rats reduced the NOX1 and NOX2 protein expression, which overlapped with α-SMA compared with BDL rats. The 8-OHdG treatment in BDL rats significantly decreased the mRNA expression of NOX1, NOX2, α-SMA, TGF-β1, and collagen Iα, and fibrotic contents. Increases of ROS production, Rac1 activation, NOX1, NOX2, and fibronectin expression induced by angiotensin II in HSCs were attenuated by 8-OHdG. Conclusions: Rac1 activation and NOX-derived ROS are implicated to liver fibrosis. The 8-OHdG ameliorates liver fibrosis through the inhibition of Rac1 activation and NOX-derived ROS.
ER  - 

TY  - JOUR
M3  - Conference Abstract
Y1  - 2020
VL  - 91
IS  - 6
SP  - AB40
SN  - 1097-6779
SN  - 0016-5107
JF  - Gastrointestinal Endoscopy
JO  - Gastrointest. Endosc.
UR  - https://www.embase.com/search/results?subaction=viewrecord&id=L2006054283&from=export
U2  - L2006054283
DB  - Embase
U4  - 2020-06-05
L2  - http://dx.doi.org/10.1016/j.gie.2020.03.284
DO  - 10.1016/j.gie.2020.03.284
A1  - Han, S.
A1  - Joshi, V.
A1  - Kahaleh, M.
A1  - Chennat, J.S.
A1  - Tarnasky, P.R.
A1  - Sejpal, D.V.
A1  - Sethi, A.
A1  - Slivka, A.
A1  - Sharaiha, R.Z.
A1  - Kedia, P.
A1  - Ezekwe, E.
A1  - Shah, R.J.
M1  - (Han S.; Ezekwe E.; Shah R.J.) Division of Gastroenterology and Hepatology, University of Colorado Anschutz Medical Campus, Denver, CO, United States
M1  - (Joshi V.) LSU Health Science Center, New Orleans, LA, United States
M1  - (Kahaleh M.) Robert Wood Johnson University Hospital, New Brunswick, NJ, United States
M1  - (Chennat J.S.; Slivka A.) University of Pittsburgh Medical Center, Pittsburgh, PA, United States
M1  - (Tarnasky P.R.; Kedia P.) Methodist Dallas Medical Center, Dallas, TX, United States
M1  - (Sejpal D.V.) Northwell Health, Manhasset, NY, United States
M1  - (Sethi A.) Columbia University Medical Center (CUMC), New York, NY, United States
M1  - (Sharaiha R.Z.) Weill Cornell Medical Center, New York, NY, United States
T1  - 429 PROBE-BASED CONFOCAL LASER ENDOMICROSCOPY IMPROVES DIAGNOSTIC PERFORMANCE IN DOMINANT STRICTURES IN PATIENTS WITH PRIMARY SCLEROSING CHOLANGITIS: FINAL RESULTS OF A US PROSPECTIVE MULTICENTER STUDY
LA  - English
KW  - adult
KW  - bile duct carcinoma
KW  - cancer patient
KW  - cohort analysis
KW  - common hepatic duct
KW  - conference abstract
KW  - confocal laser scanning microscopy
KW  - contact angle
KW  - controlled study
KW  - cytology
KW  - diagnosis
KW  - diagnostic test accuracy study
KW  - diagnostic value
KW  - dysplasia
KW  - endoscopic retrograde cholangiopancreatography
KW  - epithelium
KW  - female
KW  - fluorescence in situ hybridization
KW  - fluoroscopy
KW  - follow up
KW  - France
KW  - histology
KW  - histopathology
KW  - human
KW  - human tissue
KW  - major clinical study
KW  - male
KW  - middle aged
KW  - multicenter study
KW  - pancreatitis
KW  - primary sclerosing cholangitis
KW  - probability
KW  - prospective study
KW  - sensitivity and specificity
KW  - stenosis
KW  - tetrasomy
KW  - treatment failure
N2  - Introduction: Detection of cholangiocarcinoma (CCA) in primary sclerosing cholangitis (PSC) is difficult. ERCP with brush cytology and fluoroscopy-guided biopsy have low sensitivity. Probe-based confocal laser endomicroscopy (pCLE) offers imaging of subepithelial structures and may increase the ability to detect malignancy. Methods: This was a multicenter prospective study of pCLE for dominant stenosis in PSC patients. Miami (2+ criteria for malignant diagnosis) and Paris reactive pCLE criteria were used. FISH considered positive with polysomy or tetrasomy, cytology if malignant or “suspicious”, or histology if malignant or high-grade dysplasia. Final diagnosis was made after transplant, tissue sampling, or follow-up (malignancies within 2 years of pCLE were included in analysis). Results: In all, 61 patients (7 centers) had 2 pCLE failures leaving 59 patients (mean age 49, 59% males, mean disease duration 5.7 years) with 63 strictures evaluated by pCLE from 4/13-6/17 (Table 1). Most frequent locations were common bile duct (31.7%), bifurcation (22.2%), and common hepatic duct (19%). The mean pCLE duration was 18.1 ± 9.6 minutes. Mean follow-up was 1.6 ± 0.8 years with 12 (20.3%) undergoing transplant. CCA was diagnosed in 7 (11.9%) patients. Post-ERCP pancreatitis was the most common adverse event (8.5%). The most common reactive pCLE findings were thickened reticular structures (56.2%) and most common malignant criteria were epithelium (18.4%) and dark clumps (16.2%). Brush cytology, fluorescence in situ hybridization and fluoroscopy-guided biopsy had sensitivities of 14.3% (95% CI: 0.4-57.9), 60% (95% CI: 14.7-94.7), and 50% (95% CI: 6.8-93.2) respectively (Table 2). The sensitivity and specificity for pCLE was 85.7% (42.1-99.6) and 73.1% (58.9-84.4), respectively, with the highest sensitivity in the right hepatic duct 100% (95% CI: 29.2-100) and the bifurcation (100%, 95% CI: 2.5-100). The stricture location of the 7 CCAs corresponded to the area evaluated by pCLE in 6 (85.7%) with 100% detected in those areas. The pCLE findings of epithelium (OR: 13.5, 95% CI: 1.5-121.5) and dark clumps (OR: 20, 95% CI: 2.2-182.9) were significantly associated with a higher probability of CCA. Conclusions: 1) In this prospective multicenter PSC cohort study, pCLE had a high sensitivity to detect CCA. 2) pCLE appears to complement but does not replace conventional tissue sampling methods in PSC patients with dominant stenoses. 3) More than half of the evaluated strictures were at or above the bifurcation which are traditionally difficult areas for targeted tissue sampling; the high performance of pCLE in the right hepatic duct and bifurcation may be due to the perpendicular contact angle of the probe with the duct. 4) Improvement in probe technology to permit tangential scanning could be beneficial in evaluation of strictures within narrow ducts. [Formula presented] [Formula presented]
ER  - 

TY  - JOUR
M3  - Article
Y1  - 2020
VL  - 40
IS  - 5
SN  - 1573-4935
SN  - 0144-8463
JF  - Bioscience Reports
JO  - Biosci. Rep.
UR  - https://www.embase.com/search/results?subaction=viewrecord&id=L2006048588&from=export
U2  - L2006048588
C5  - 32364232
DB  - Embase
DB  - Medline
U3  - 2020-06-30
U4  - 2020-07-03
L2  - http://dx.doi.org/10.1042/BSR20193757
DO  - 10.1042/BSR20193757
A1  - Chen, Y.
A1  - Bai, L.
A1  - Zhou, Y.
A1  - Zhang, X.
A1  - Zhang, J.
A1  - Shi, Y.
M1  - (Chen Y.; Zhou Y.; Shi Y., shiyujun@scu.edu.cn) Laboratory of Pathology, Key Laboratory of Transplant Engineering and Immunology, NHC, West China Hospital, Sichuan University, Chengdu, China
M1  - (Bai L.; Zhang J., zjie@scu.edu.cn) Research Core Facility, West China Hospital, Sichuan University, Chengdu, China
M1  - (Zhang X.) Department of Liver and Vascular Surgery, West China Hospital, Sichuan University, Chengdu, China
M1  - (Shi Y., shiyujun@scu.edu.cn) Department of Pathology, West China Hospital, Sichuan University, Chengdu, China
AD  - J. Zhang, Research Core Facility, West China Hospital, Sichuan University, Chengdu, China
T1  - Fine-scale visualizing the hierarchical structure of mouse biliary tree with fluorescence microscopy method
LA  - English
KW  - fluorescein isothiocyanate
KW  - fluorescent dye
KW  - rhodamine B
KW  - adult
KW  - animal cell
KW  - animal experiment
KW  - animal model
KW  - animal tissue
KW  - article
KW  - bile duct injury
KW  - cell nucleus
KW  - confocal microscopy
KW  - cytoplasm
KW  - fluorescence microscopy
KW  - hepatobiliary system
KW  - liver cell
KW  - liver tissue
KW  - mouse
KW  - nonhuman
KW  - structure analysis
N2  - The liver is a vital organ and the hepatic lobule serves as the most basic structural and functional unit which is mainly assembled with parenchymal cells including hepatocytes and biliary epithelial cells. The continuous tubular arrangement of biliary cells which constitutes the biliary tracts is critical for liver function, however, the biliary tracts are often disrupted in many liver diseases such as cirrhosis and some congenital disorders. Visualization of the biliary tracts in fine-scale and three-dimension will help to understanding the structure basis of these liver diseases. In the present study, we established several biliary tract injury mouse models by diet feeding, surgery or genetic modification. The cytoplasm and nuclei of the parenchymal cells were marked by active uptake of fluorescent dyes Rhodamine B (red) and Hoechst (blue), respectively. After the removal of liver en bloc, the biliary tracts were retrogradely perfused with green fluorescent dye, fluorescein isothiocyanate (FITC). The liver was then observed under confocal microscopy. The fine-scale and three-dimensional (3D) structure of the whole biliary tree, particularly the network of the end-terminal bile canaliculi and neighboring hepatocytes were clearly visualized. The biliary tracts displayed clear distinct characteristics in normal liver and diseased liver models. Taken together, we have developed a simple and repeatable imaging method to visualize the fine-scale and hierarchical architecture of the biliary tracts spreading in the mouse liver.
ER  - 

TY  - JOUR
M3  - Review
Y1  - 2020
VL  - 10
IS  - 5
SN  - 2075-4418
JF  - Diagnostics
JO  - Diagn.
UR  - https://www.embase.com/search/results?subaction=viewrecord&id=L2006076249&from=export
U2  - L2006076249
DB  - Embase
U3  - 2020-06-30
U4  - 2020-07-03
L2  - http://dx.doi.org/10.3390/diagnostics10050337
DO  - 10.3390/diagnostics10050337
A1  - Dorrell, R.
A1  - Pawa, S.
A1  - Zhou, Y.
A1  - Lalwani, N.
A1  - Pawa, R.
M1  - (Dorrell R., rdorrell@wakehealth.edu) Department of Medicine, Wake Forest School of Medicine, Winston-Salem, NC, United States
M1  - (Pawa S., spawa@wakehealth.edu; Pawa R., rpawa@wakehealth.edu) Division of Gastroenterology, Department of Medicine, Wake Forest School of Medicine, Winston-Salem, NC, United States
M1  - (Zhou Y., yozho@wakehealth.edu) Department of Pathology, Wake Forest School of Medicine, Winston-Salem, NC, United States
M1  - (Lalwani N., nlalwani@wakehealth.edu) Department of Radiology, Wake Forest School of Medicine, Winston-Salem, NC, United States
AD  - R. Pawa, Division of Gastroenterology, Department of Medicine, Wake Forest School of Medicine, Winston-Salem, NC, United States
T1  - The diagnostic dilemma of malignant biliary strictures
LA  - English
KW  - biological marker
KW  - biliary tract endoscopy
KW  - cholestasis
KW  - clinical feature
KW  - confocal laser scanning microscopy
KW  - diagnostic procedure
KW  - echography
KW  - endoscopic retrograde cholangiopancreatography
KW  - endoscopic ultrasound guided fine needle biopsy
KW  - human
KW  - intraductal ultrasound
KW  - invasive procedure
KW  - laboratory
KW  - malignant biliary stricture
KW  - multimodal imaging
KW  - non invasive procedure
KW  - pathogenesis
KW  - percutaneous transhepatic cholangiography
KW  - review
N2  - The differential diagnosis for biliary strictures is broad. However, the likelihood of malignancy is high. Determining the etiology of a biliary stricture requires a comprehensive physical exam, laboratory evaluation, imaging, and ultimately tissue acquisition. Even then, definitive diagnosis is elusive, and many strictures remain indeterminant in origin. This literary review examines the diagnostic dilemma of biliary strictures and presents innovations in both histochemical and endoscopic techniques that have increased the diagnostic power of differentiating benign and malignant strictures. The field of tissue biopsy is revolutionizing with the advent of free DNA mutation profiling, fluorescence in situ hybridization (FISH), and methionyl t-RNA synthetase 1 (MARS 1), which allow for greater testing sensitivity. Endoscopic ultrasound, endoscopic retrograde cholangiopancreatography (ERCP), cholangioscopy, confocal laser endomicroscopy, and intraductal ultrasound build upon existing endoscopic technology to better characterize strictures that would otherwise be indeterminate in etiology. This review uses recent literature to insert innovative technology into the traditional framework of diagnostic methods for malignant biliary strictures.
ER  - 

TY  - JOUR
M3  - Article
Y1  - 2020
VL  - 8
IS  - 5
SP  - E644
EP  - E649
SN  - 2196-9736
JF  - Endoscopy International Open
JO  - Endosc. Int. Open
UR  - https://www.embase.com/search/results?subaction=viewrecord&id=L631629574&from=export
U2  - L631629574
DB  - Embase
U3  - 2020-05-06
U4  - 2020-05-25
L2  - http://dx.doi.org/10.1055/a-1119-6248
DO  - 10.1055/a-1119-6248
A1  - Tyberg, A.
A1  - Raijman, I.
A1  - Novikov, A.A.
A1  - Sejpal, D.V.
A1  - Benias, P.C.
A1  - Trindade, A.J.
A1  - Das, A.
A1  - Sachdev, M.
A1  - Khosravi, F.
A1  - Tarnasky, P.
A1  - Kedia, P.
A1  - Gaidhane, M.
A1  - Kahaleh, M.
A1  - Joshi, V.
M1  - (Tyberg A.; Novikov A.A.; Gaidhane M.; Kahaleh M., mkahaleh@gmail.com) Dirct. Pancreas Program, Department of Medicine, Rutgers Robert Wood Johnson Medical School, Rutgers, State University of New Jersey, Robert Wood Johnson University Hospital, 1 RWJ Place, MEB 464, New Brunswick, NJ, United States
M1  - (Joshi V.) Ochsner, New Orleans, LA, United States
M1  - (Tarnasky P.; Kedia P.) Methodist Hospital, Dallas, TX, United States
M1  - (Sejpal D.V.; Benias P.C.; Trindade A.J.) Northshore University Hospital, Manhasset, NY, United States
M1  - (Das A.; Sachdev M.; Khosravi F.) Arizona Center for Digestive Health, Phoenix, AZ, United States
M1  - (Raijman I.) Greater Houston Gastroenterology, Houston, TX, United States
AD  - M. Kahaleh, Dirct. Pancreas Program, Department of Medicine, Rutgers Robert Wood Johnson Medical School, Rutgers, State University of New Jersey, Robert Wood Johnson University Hospital, 1 RWJ Place, MEB 464, New Brunswick, NJ, United States
T1  - Optical coherence tomography of the pancreatic and bile ducts: Are we ready for prime time?
LA  - English
KW  - adult
KW  - article
KW  - bile duct
KW  - biliary tract endoscopy
KW  - confocal microscopy
KW  - controlled study
KW  - female
KW  - follow up
KW  - human
KW  - image analysis
KW  - interferometry
KW  - major clinical study
KW  - male
KW  - middle aged
KW  - optical coherence tomography
KW  - pancreas
KW  - priority journal
N2  - Background and study aims First-generation optical coherence tomography (OCT) has been shown to increase diagnostic sensitivity for malignant biliary and pancreatic-duct strictures. A newer OCT imaging system, NVision Volumetric Laser Endomicroscopy (VLE), allows for in vivo cross-sectional imaging of the ductal wall at the microstructure level during endoscopic retrograde cholangiopancreatography (ERCP). The aim of this study was to identify and evaluate characteristics on OCT that are predictive of benign and malignant strictures. Patients and methods Consecutive patients from six centers who underwent OCT between September 2016 and September 2017 were included in a dedicated registry. OCT images were analyzed, and nine recurring characteristics were further assessed. Final diagnosis was based on histology and/or surgical pathology. Results 86 patients were included (49% male, mean age 64.7). OCT was performed in the bile duct in 79 patients and the pancreatic duct in seven. Nine OCT characteristics were identified: Dilated hypo-reflective structures (n=7), onion-skin layering (n=8), intact layering (n=17), layering effacement (n=25), scalloping (n=20), thickened epithelium (n=42), hyper-glandular mucosa (n=13), prominent blood vessels (n=6), and a hyper-reflective surface (n=20). Presence of hyper-glandular mucosa, hyper-reflective surface and scalloping significantly increased the odds of malignancy diagnosis by 6 times more (P =0.0203; 95% CI 1.3 to 26.5), 4.7 times more (P =0.0255; 95% CI 1.2 to 18.0) and 7.9 times more (P =0.0035; 95% CI 1.97 to 31.8) respectively. Conclusion By providing in-vivo cross-sectional imaging of the pancreatic and biliary duct wall, OCT technology may improve sensitivity in diagnosing malignant strictures and provide standardizable criteria predictive of malignancy.
ER  - 

TY  - JOUR
M3  - Article
Y1  - 2020
VL  - 104
IS  - 5
SP  - 2017
EP  - 2028
SN  - 1432-0614
SN  - 0175-7598
JF  - Applied Microbiology and Biotechnology
JO  - Appl. Microbiol. Biotechnol.
UR  - https://www.embase.com/search/results?subaction=viewrecord&id=L2004047796&from=export
U2  - L2004047796
C5  - 31930453
DB  - Embase
DB  - Medline
U3  - 2020-01-15
U4  - 2020-01-15
L2  - http://dx.doi.org/10.1007/s00253-019-10340-0
DO  - 10.1007/s00253-019-10340-0
A1  - Li, M.
A1  - Luo, S.
A1  - Zhang, Y.
A1  - Jia, L.
A1  - Yang, C.
A1  - Peng, X.
A1  - Zhao, R.
M1  - (Li M.; Luo S.; Zhang Y.; Jia L.; Peng X., pxx74@sina.com; Zhao R., zhaoronglan76@sina.com) Department of Laboratory Medicine, Weifang Medical University, Weifang, Shandong, China
M1  - (Yang C.) Department of Blood Transfusion, Affiliated Hospital of Weifang Medical University, Weifang, Shandong, China
AD  - R. Zhao, Department of Laboratory Medicine, Weifang Medical University, Weifang, Shandong, China
T1  - Production, characterization, and application of a monoclonal antibody specific for the extracellular domain of human P2X7R
LA  - English
KW  - monoclonal antibody
KW  - polyclonal antibody
KW  - purinergic P2X7 receptor
KW  - antibody production
KW  - antibody response
KW  - antibody specificity
KW  - antigen binding
KW  - article
KW  - bile duct carcinoma
KW  - cell growth
KW  - colon cancer
KW  - confocal laser scanning microscopy
KW  - controlled study
KW  - enzyme linked immunosorbent assay
KW  - female
KW  - flow cytometry
KW  - HEK293 cell line
KW  - human
KW  - human cell
KW  - hybridoma
KW  - immunofluorescence
KW  - immunoreactivity
KW  - lung carcinoma
KW  - molecular weight
KW  - mouse
KW  - nonhuman
KW  - peripheral blood mononuclear cell
KW  - polyacrylamide gel electrophoresis
KW  - protein expression
KW  - screening
KW  - signal transduction
KW  - small cell lung cancer
KW  - spleen lymphocyte
KW  - squamous cell carcinoma
KW  - stable expression
KW  - uterine cervix cancer
KW  - Western blotting
N2  - This paper focuses on the production of a high-affinity monoclonal antibody (mAb) that can efficiently detect and block purinergic ligand-gated ion channel 7 receptor (P2X7R). To achieve this goal, the extracellular domain of human P2X7R, P2X7R-ECD, was used as an immunogen for BALB/c mice, inducing them to produce spleen lymphocytes that were subsequently fused with myeloma cells. Screening of the resultant hybridoma clones resulted in the selection of one stable positive clone that produced a qualified mAb, named 4B3A4. Sodium dodecyl sulfate-polyacrylamide gel electrophoresis analysis demonstrated that the purity of the purified 4B3A4 mAb was above 85%, with prominent bands corresponding to molecular weights of 55 kDa (heavy chain) and 25 kDa (light chain), and the BCA assay showed that the concentration of the purified 4B3A4 mAb was 0.3 mg/mL. Western blot analysis revealed that the 4B3A4 mAb could specifically recognize and bind both P2X7R-ECD and the full-length P2X7R protein. Laser scanning confocal microscopy (LSCM) revealed that the 4B3A4 mAb specifically bound to P2X7R on the membrane of human peripheral blood mononuclear cells (PBMCs). P2X7R expression was significantly different between healthy individuals and people with certain cancers as determined by flow cytometry (FCM). In addition, the 4B3A4 mAb significantly reduced ATP-stimulated Ca2+ entry and YO-PRO-1 uptake, which indicated that the 4B3A4 mAb effectively blocked P2X7R activity. These data indicate that the 4B3A4 mAb can be further used as not only an antibody to detect cell surface P2X7R but also as a therapeutic antibody to target P2X7R-related signaling pathways.
ER  - 

TY  - JOUR
M3  - Article
Y1  - 2020
VL  - 190
IS  - 3
SP  - 586
EP  - 601
SN  - 1525-2191
SN  - 0002-9440
JF  - American Journal of Pathology
JO  - Am. J. Pathol.
UR  - https://www.embase.com/search/results?subaction=viewrecord&id=L2005119307&from=export
U2  - L2005119307
C5  - 31953035
DB  - Embase
DB  - Medline
U3  - 2020-03-24
U4  - 2020-04-07
L2  - http://dx.doi.org/10.1016/j.ajpath.2019.10.023
DO  - 10.1016/j.ajpath.2019.10.023
A1  - Petrescu, A.D.
A1  - Grant, S.
A1  - Williams, E.
A1  - Frampton, G.
A1  - Parks, N.
A1  - Blaney, H.
A1  - Davies, M.
A1  - John, R.
A1  - Reinhart, E.H.
A1  - McMillin, M.
A1  - DeMorrow, S.
M1  - (Petrescu A.D.; Grant S.; Williams E.; McMillin M.; DeMorrow S., sharon.demorrow@austin.utexas.edu) Research Division, Central Texas Veterans Health Care System, Temple, TX, United States
M1  - (Petrescu A.D.; Grant S.; Williams E.; DeMorrow S., sharon.demorrow@austin.utexas.edu) Division of Pharmacology and Toxicology, College of Pharmacy, The University of Texas at Austin, Austin, TX, United States
M1  - (Frampton G.; McMillin M.; DeMorrow S., sharon.demorrow@austin.utexas.edu) Department of Internal Medicine, Dell Medical School, The University of Texas at Austin, Austin, TX, United States
M1  - (Parks N.) Texas Tech University, Lubbock, TX, United States
M1  - (Blaney H.; Davies M.; John R.; Reinhart E.H.) Department of Internal Medicine, Baylor Scott & White Health, Temple, TX, United States
AD  - S. DeMorrow, College of Pharmacy, Dell Medical School, The University of Texas at Austin, 1601 Trinity St., Bldg. B, Austin, TX, United States
T1  - Coordinated Targeting of Galanin Receptors on Cholangiocytes and Hepatic Stellate Cells Ameliorates Liver Fibrosis in Multidrug Resistance Protein 2 Knockout Mice
LA  - English
KW  - conditioned medium
KW  - alpha smooth muscle actin
KW  - galanin
KW  - galanin receptor 1
KW  - galanin receptor 2
KW  - galanin receptor 2 antagonist
KW  - m 871
KW  - multidrug resistance associated protein 2
KW  - receptor blocking agent
KW  - unclassified drug
KW  - animal cell
KW  - animal experiment
KW  - animal model
KW  - animal tissue
KW  - article
KW  - biliary hyperplasia
KW  - biliary tract disease
KW  - cell activation
KW  - cell line
KW  - cell proliferation
KW  - cell specificity
KW  - cell stimulation
KW  - cholangiocyte
KW  - cholestasis
KW  - chronic hepatitis
KW  - confocal microscopy
KW  - controlled study
KW  - drug targeting
KW  - female
KW  - fibrogenesis
KW  - hepatic stellate cell
KW  - human
KW  - human cell
KW  - hyperplasia
KW  - immunohistochemistry
KW  - immunoreactivity
KW  - in vitro study
KW  - knockout mouse
KW  - laser capture microdissection
KW  - liver cell
KW  - liver fibrosis
KW  - LX-2 cell line
KW  - male
KW  - mouse
KW  - nonhuman
KW  - priority journal
KW  - protein determination
KW  - protein expression
KW  - protein function
KW  - protein localization
KW  - protein protein interaction
KW  - real time polymerase chain reaction
KW  - receptor blocking
KW  - m 871
C1  - m 871
N2  - Galanin (Gal) is a peptide with a role in neuroendocrine regulation of the liver. In this study, we assessed the role of Gal and its receptors, Gal receptor 1 (GalR1) and Gal receptor 2 (GalR2), in cholangiocyte proliferation and liver fibrosis in multidrug resistance protein 2 knockout (Mdr2KO) mice as a model of chronic hepatic cholestasis. The distribution of Gal, GalR1, and GalR2 in specific liver cell types was assessed by laser-capture microdissection and confocal microscopy. Galanin immunoreactivity was detected in cholangiocytes, hepatic stellate cells (HSCs), and hepatocytes. Cholangiocytes expressed GalR1, whereas HSCs and hepatocytes expressed GalR2. Strategies were used to either stimulate or block GalR1 and GalR2 in FVB/N (wild-type) and Mdr2KO mice and measure biliary hyperplasia and hepatic fibrosis by quantitative PCR and immunostaining of specific markers. Galanin treatment increased cholangiocyte proliferation and fibrogenesis in both FVB/N and Mdr2KO mice. Suppression of GalR1, GalR2, or both receptors in Mdr2KO mice resulted in reduced bile duct mass and hepatic fibrosis. In vitro knockdown of GalR1 in cholangiocytes reduced α-smooth muscle actin expression in LX-2 cells treated with cholangiocyte-conditioned media. A GalR2 antagonist inhibited HSC activation when Gal was administered directly to LX-2 cells, but not via cholangiocyte-conditioned media. These data demonstrate that Gal contributes not only to cholangiocyte proliferation but also to liver fibrogenesis via the coordinate activation of GalR1 in cholangiocytes and GalR2 in HSCs.
ER  - 

TY  - JOUR
M3  - Conference Abstract
Y1  - 2020
VL  - 33
IS  - 3
SP  - 1649
EP  - 1650
SN  - 1530-0285
JF  - Modern Pathology
JO  - Mod. Pathol.
UR  - https://www.embase.com/search/results?subaction=viewrecord&id=L631877618&from=export
U2  - L631877618
DB  - Embase
U4  - 2020-06-02
A1  - Yoshizawa, T.
A1  - Hong, S.-M.
A1  - Noe, M.
A1  - Jun Jung, D.
A1  - Hruban, R.
A1  - Wood, L.
A1  - Oshima, K.
M1  - (Yoshizawa T.; Hruban R.) Johns Hopkins Medical Institutions, Baltimore, MD, United States
M1  - (Hong S.-M.) Asan Medical Center, Songpa-gu, Seoul, South Korea
M1  - (Noe M.) Johns Hopkins School of Medicine, Baltimore, MD, United States
M1  - (Jun Jung D.) University of Ulsan, College of Medicine, Seoul, South Korea
M1  - (Wood L.) Johns Hopkins Hospital, Baltimore, MD, United States
M1  - (Oshima K.) Johns Hopkins University, Baltimore, MD, United States
AD  - T. Yoshizawa, Johns Hopkins Medical Institutions, Baltimore, MD, United States
T1  - Three-dimensional analysis of tumor budding in extrahepatic cholangiocarcinoma using immunolabeling of cleared resected specimens
LA  - English
KW  - cytokeratin 19
KW  - endogenous compound
KW  - formaldehyde
KW  - paraffin
KW  - uvomorulin
KW  - anaplastic carcinoma
KW  - antibody labeling
KW  - bile duct carcinoma
KW  - budding
KW  - cancer surgery
KW  - cell migration
KW  - clinical article
KW  - conference abstract
KW  - confocal laser scanning microscopy
KW  - controlled study
KW  - epithelial mesenchymal transition
KW  - human
KW  - human cell
KW  - human tissue
KW  - stroma
KW  - surgery
KW  - tumor cell
N2  - Background: Advances in tissue clearing, and microscopy make it possible to study human pathogenesis in 3-dimensions (3D). Tumor budding (TB) is known to be associated with prognosis in various cancers; however, little is known about the 3D architecture of TB. Using tissue clearing, we analyzed the 3D structure of TB of extrahepatic cholangiocarcinoma (CC). We supplemented this with 3D labeling for ecadherin, a marker of epithelial to mesenchymal transition. Design: A total 27 hilar and 4 distal CC thick slabs (up to 20 mm) were harvested from surgical resected tissue. 10 cases were fresh samples, and 21 samples were formalin-fixed, paraffin embedded tissue (FFPE). After clearing, immunolabeling with two antibodies, cytokeratin 19 and e-cadherin were used and tissues were visualized by using lightsheet and confocal laser scanning microscopies. TB was defined on 2D H&E as single cells or clusters composed of fewer than five cells, and classified into low (0-4 buds) and high (≥5) budding cases. Results: 2D H&E analysis identified13 low budding cases and 18 high budding cases. 3D analysis revealed that: 1) the neoplastic cells in TB are not individual islands of cells, but rather are connected complex branching tubular structures. 2) Low budding tumors branch less and have a solid configuration of tumor (Fig. 1: CK19 is green, e-cadherin is red in rendering image). High budding tumors have more complex branching (Fig. 2: CK19 is green, e-cadherin is red in rendering image). 3) Only undifferentiated carcinoma (carcinoma without tubular formation) were composed of isolated single cells embedded in the stroma. 4) Immunolabeling of e-cadherin is heterogeneous and decreased expression was observed mainly at the tips of 3D protrusions (Fig 1 and 2) . (Figure presented) Conclusions: Analysis of 3D structure of tumor budding revealed that tumor budding is the result of complex 3D branching of tubular structures. Undifferentiated carcinoma had a distinctive 3D appearance with individual unconnected cells. The tissue clearing method enables us to obtains the new insights into the drivers of 2D morphology.
ER  - 

TY  - JOUR
M3  - Conference Abstract
Y1  - 2020
VL  - 12
IS  - 2
SN  - 1945-760X
JF  - Journal of the Dermatology Nurses' Association
JO  - J. Dermatol. Nurses' Assoc.
UR  - https://www.embase.com/search/results?subaction=viewrecord&id=L634426433&from=export
U2  - L634426433
DB  - Embase
U4  - 2021-03-16
A1  - Liu, R.
A1  - Chou, S.
A1  - Fernandez-peñas, P.
M1  - (Liu R.; Fernandez-peñas P.) Westmead Hospital, Department of Dermatology, Sydney, Australia
M1  - (Chou S.) Westmead Hospital, Tissue Pathology and Diagnostic Oncology, Sydney, Australia
AD  - R. Liu, Westmead Hospital, Department of Dermatology, Sydney, Australia
T1  - Vitiligo-like depigmentation in nonmelanoma oncology patients treated with immunotherapy
LA  - English
KW  - cytotoxic T lymphocyte antigen 4
KW  - endogenous compound
KW  - acute myeloid leukemia
KW  - adult
KW  - Australia
KW  - bile duct carcinoma
KW  - cancer patient
KW  - case report
KW  - clinical article
KW  - conference abstract
KW  - confocal microscopy
KW  - dermatitis
KW  - female
KW  - gene overexpression
KW  - human
KW  - human cell
KW  - immunotherapy
KW  - incisional biopsy
KW  - lung adenocarcinoma
KW  - male
KW  - melanocyte
KW  - melanoma cell
KW  - prevalence
KW  - prospective study
KW  - renal cell carcinoma
KW  - squamous cell lung carcinoma
KW  - tumor regression
KW  - vitiligo
N2  - INTRODUCTION: Approximately 2-11% of patients with melanoma treated with ipilimumab (an anti-CTLA4 antibody) and 8-24% of patients with melanoma treated with anti-PD1 antibodies develop vitiligo-like depigmentation (VLD). Several studies have reported a possible association between the development of VLD and survival benefit for both anti-CTLA-4 and anti-PD1 therapy. This stems from theories that VLD is an expansion of the antimelanoma effect of immunotherapy. Objective: To explore the prevalence of VLD in patients with non-melanoma solid tumours. Materials and Methods: We prospectively reviewed all patients receiving immunotherapy (anti-PD1 therapy, anti-CTLA4 therapy, or combination anti-PD1 and anti-CTLA4 therapy) for non-melanoma tumours from January 2015 to June 2017 at Westmead Hospital, Sydney Australia. Results: We present three cases of VLD in non-melanoma oncology patients treated with anti-PD1 therapy-namely, for renal cell carcinoma, cholangiocarcinoma and squamous cell lung cancer. These are the first reported cases of VLD occurring in patients treated with immunotherapy for each of these respective cancer types. A patient agreed to reflective confocal microscopy and incisional biopsy of an effected lesion, which demonstrated a loss of melanocytes within lesional skin, with no interface dermatitis-compatible with stable vitiligo. Conclusions: It is thought that overexpression of melanocytic antigens in melanoma cells and their subsequent release after tumour destruction induced by immunotherapy explained the breakdown of normal melanocytes. A review of the literature reveals 2 additional cases of denovo VLD occurring in non-melanoma patients treated with anti-PD1 therapy (for acute myeloid leukemia and lung adenocarcinoma respectively). These cases therefore suggest there may be other mechanisms involved in this phenomenon, separate from a melanoma specific effect.
ER  - 

TY  - JOUR
M3  - Review
Y1  - 2020
VL  - 58
IS  - 1
SP  - 134
EP  - 149
SN  - 1559-0267
SN  - 1080-0549
JF  - Clinical Reviews in Allergy and Immunology
JO  - Clin. Rev. Allergy Immunol.
UR  - https://www.embase.com/search/results?subaction=viewrecord&id=L2002770675&from=export
U2  - L2002770675
C5  - 31463807
DB  - Embase
DB  - Medline
U3  - 2019-09-20
U4  - 2020-02-04
L2  - http://dx.doi.org/10.1007/s12016-019-08764-7
DO  - 10.1007/s12016-019-08764-7
A1  - Song, J.
A1  - Li, Y.
A1  - Bowlus, C.L.
A1  - Yang, G.X.
A1  - Leung, P.S.C.
A1  - Gershwin, M.E.
M1  - (Song J.) Department of Gastroenterology, Shengjing Hospital of China Medical University, No. 36 Sanhao Street, Heping District, Shenyang, Liaoning, China
M1  - (Song J.; Yang G.X.; Leung P.S.C., psleung@ucdavis.edu; Gershwin M.E., megershwin@ucdavis.edu) Division of Rheumatology, Allergy and Clinical Immunology, University of California, 451 Health Science Drive, Suite 6510, Davis, CA, United States
M1  - (Li Y.) Department of Intensive Care Unit (ICU), Shengjing Hospital of China Medical University, No. 36 Sanhao Street, Heping District, Shenyang, Liaoning, China
M1  - (Bowlus C.L.) Division of Gastroenterology and Hepatology, University of California, 451 Health Sciences Drive, Suite 6510, Davis, CA, United States
AD  - P.S.C. Leung, Division of Rheumatology, Allergy and Clinical Immunology, University of California, 451 Health Science Drive, Suite 6510, Davis, CA, United States
T1  - Cholangiocarcinoma in Patients with Primary Sclerosing Cholangitis (PSC): a Comprehensive Review
LA  - English
KW  - tumor marker
KW  - bile duct carcinoma
KW  - biliary tract endoscopy
KW  - cancer diagnosis
KW  - cancer epidemiology
KW  - cancer incidence
KW  - cancer patient
KW  - cancer screening
KW  - cancer susceptibility
KW  - carcinogenesis
KW  - clinical feature
KW  - computer assisted tomography
KW  - confocal laser scanning microscopy
KW  - contrast-enhanced ultrasound
KW  - cytopathology
KW  - diagnostic imaging
KW  - diagnostic test accuracy study
KW  - disease association
KW  - endoscopic retrograde cholangiopancreatography
KW  - endoscopic ultrasonography
KW  - genetic disorder
KW  - human
KW  - magnetic resonance cholangiopancreatography
KW  - nuclear magnetic resonance imaging
KW  - positron emission tomography
KW  - primary sclerosing cholangitis
KW  - review
KW  - risk factor
KW  - sensitivity and specificity
N2  - Cholangiocarcinoma (CCA) is the most common malignancy in patients with primary sclerosing cholangitis (PSC) and carries a high rate of mortality. Although the pathogenesis of CCA in PSC is largely unknown, inflammation-driven carcinogenesis concomitant with various genetic and epigenetic abnormalities are underlying factors. The majority of CCA cases develop from a dominant stricture (DS), which is defined as a stricture with a diameter < 1.5 mm in the common bile duct or < 1.0 mm in the hepatic duct. In PSC patients presenting with an abrupt aggravation of jaundice, pain, fatigue, pruritus, weight loss, or worsening liver biochemistries, CCA should be suspected and evaluated utilizing a variety of diagnostic modalities. However, early recognition of CCA in PSC remains a major challenge. Importantly, 30–50% of CCA in PSC patients are observed within the first year following the diagnosis of PSC followed by an annual incidence ranging from 0.5 to 1.5 per 100 persons, which is nearly 10 to 1000 times higher than that in the general population. Cumulative 5-year, 10-year, and lifetime incidences are 7%, 8–11%, and 9–20%, respectively. When PSC-associated CCA is diagnosed, most tumors are unresectable, and no effective medications are available. Given the poor therapeutic outcome, the surveillance and management of PSC patients who are at an increased risk of developing CCA are of importance. Such patients include older males with large-duct PSC and possibly concurrent ulcerative colitis. Thus, more attention should be paid to patients with these clinical features, in particular within the first year after PSC diagnosis. In contrast, CCA is less frequently observed in pediatric or female PSC patients or in those with small-duct PSC or concurrent Crohn’s disease. Recently, new biomarkers such as antibodies to glycoprotein 2 have been found to be associated with an increased risk of developing CCA in PSC. Herein, we review the literature on the pathogenesis, incidence, clinical features, and risk factors, with a focus on various diagnostic modalities of PSC-associated CCA.
ER  - 

TY  - JOUR
M3  - Editorial
Y1  - 2020
VL  - 18
IS  - 2
SP  - 300
EP  - 301
SN  - 1542-7714
SN  - 1542-3565
JF  - Clinical Gastroenterology and Hepatology
JO  - Clin. Gastroenterol. Hepatol.
UR  - https://www.embase.com/search/results?subaction=viewrecord&id=L2003629366&from=export
U2  - L2003629366
C5  - 31568841
DB  - Embase
DB  - Medline
U3  - 2019-11-08
U4  - 2020-01-21
L2  - http://dx.doi.org/10.1016/j.cgh.2019.09.026
DO  - 10.1016/j.cgh.2019.09.026
A1  - D'Souza, L.S.
A1  - Bucobo, J.C.
M1  - (D'Souza L.S.; Bucobo J.C.) Division of Gastroenterology and Hepatology, Renaissance School of Medicine at Stony Brook University, Stony Brook, NY, United States
T1  - Determining the Indeterminate in Biliary Strictures
LA  - English
KW  - biliary tract endoscopy
KW  - cholestasis
KW  - clinical effectiveness
KW  - clinical feature
KW  - confocal microscopy
KW  - diagnostic accuracy
KW  - diagnostic value
KW  - disease exacerbation
KW  - editorial
KW  - endoscopic retrograde cholangiopancreatography
KW  - fluoroscopy
KW  - human
KW  - optical coherence tomography
KW  - sensitivity and specificity
KW  - single operator cholangioscopy
ER  - 

TY  - JOUR
M3  - Article
Y1  - 2020
VL  - 8
IS  - 2
SP  - 464
EP  - 470
SN  - 2307-8960
JF  - World Journal of Clinical Cases
JO  - World J. Clin. Cases
UR  - https://www.embase.com/search/results?subaction=viewrecord&id=L630879707&from=export
U2  - L630879707
DB  - Embase
U3  - 2020-02-14
U4  - 2020-02-20
L2  - http://dx.doi.org/10.12998/wjcc.v8.i2.464
DO  - 10.12998/wjcc.v8.i2.464
A1  - Wen, L.-J.
A1  - Chen, J.-H.
A1  - Chen, Y.-J.
A1  - Liu, K.
M1  - (Wen L.-J.; Chen J.-H.; Chen Y.-J.; Liu K., 6kai@163.com) Department of Hepatopancreatobiliary Surgery, The First Hospital of Jilin University, Changchun, Jilin Province, China
AD  - K. Liu, Department of Hepatopancreatobiliary Surgery, The First Hospital of Jilin University, No. 71, Xinmin Street, Changchun, Jilin Province, China
T1  - Utility of multiple endoscopic techniques in differential diagnosis of gallbladder adenomyomatosis from gallbladder malignancy with bile duct invasion: A case report
LA  - English
KW  - cholangioscope
KW  - bilirubin
KW  - bilirubin glucuronide
KW  - C reactive protein
KW  - CA 125 antigen
KW  - CA 19-9 antigen
KW  - immunoglobulin G4
KW  - abdominal pain
KW  - adenomyomatosis
KW  - adult
KW  - article
KW  - bile duct
KW  - bile duct cancer
KW  - case report
KW  - chronic cholecystitis
KW  - clinical article
KW  - clinical outcome
KW  - computer assisted tomography
KW  - confocal laser scanning microscopy
KW  - controlled study
KW  - differential diagnosis
KW  - echography
KW  - endoscopic retrograde cholangiopancreatography
KW  - endoscopic ultrasonography
KW  - endoscopy
KW  - fever
KW  - fluorescence in situ hybridization
KW  - follow up
KW  - gallbladder adenomyomatosis
KW  - gallbladder wall
KW  - histopathology
KW  - human
KW  - human tissue
KW  - laparoscopic cholecystectomy
KW  - magnetic resonance cholangiopancreatography
KW  - male
KW  - neutrophil percentage
KW  - preoperative evaluation
KW  - tumor invasion
KW  - urine color
KW  - SpyGlass
C3  - SpyGlass
N2  - BACKGROUND Gallbladder adenomyomatosis (GAM) is a benign lesion, characterized by thickening of the gallbladder wall and a focal mass, which overlap with the features of gallbladder malignancy. Consequently, differential diagnosis of GAM from gallbladder cancer is difficult and approximately 20% of suspected malignant biliary strictures are postoperatively confirmed as benign lesions. Herein, we report a case in which a preoperative diagnosis of GAM was made by a combination of endoscopic and imaging techniques. CASE SUMMARY A 40-year-old man was referred to our hospital chiefly for a fever and right upper abdominal pain with dark urine. Enhanced computed tomography showed thickening of the gallbladder wall and a mass in the gallbladder neck with involvement of the hepatic bile ducts, which was suspected to be malignant. Gallbladder malignancy with bile duct invasion was ruled out by subsequent endoscopic examinations, including endoscopic retrograde cholangiopancreatography, intraductal ultrasound, and SpyGlass. Endoscopic examinations showed a homogeneous hyperechoic lesion with smooth margins of benign bile duct stricture suggestive of inflammatory stenosis of the bile duct. The patient underwent laparoscopic cholecystectomy. GAM was postoperatively diagnosed and confirmed based on the histopathology results, which are consistent with the preoperative diagnosis. Notably, no malignant event occurred in the patient during a 12-mo follow-up period. CONCLUSION A combination of endoscopic techniques may help in the differential diagnosis of GAM from gallbladder cancer.
ER  - 

TY  - JOUR
M3  - Review
Y1  - 2020
VL  - 9
IS  - 1
SN  - 2077-0383
JF  - Journal of Clinical Medicine
JO  - J. Clin. Med.
UR  - https://www.embase.com/search/results?subaction=viewrecord&id=L2003419679&from=export
U2  - L2003419679
DB  - Embase
U3  - 2020-01-08
U4  - 2020-01-13
L2  - http://dx.doi.org/10.3390/jcm9010050
DO  - 10.3390/jcm9010050
A1  - Morgan, K.
A1  - Gamal, W.
A1  - Samuel, K.
A1  - Morley, S.D.
A1  - Hayes, P.C.
A1  - Bagnaninchi, P.
A1  - Plevris, J.N.
M1  - (Morgan K., Katie.morgan@ed.ac.uk; Morley S.D., Steve.morley@ed.ac.uk; Hayes P.C., P.hayes@ed.ac.uk; Plevris J.N., J.Plevris@ed.ac.uk) The University of Edinburgh Hepatology Laboratory, Division of Heath Sciences, University of Edinburgh Medical School, Edinburgh BioQuarter, Chancellor’s Building, 49 Little France Crescent, Edinburgh, United Kingdom
M1  - (Gamal W., wesam521@yahoo.com) Institute of Mechanical, Process and Energy Engineering, Heriot-Watt University, School of Engineering and Physical Sciences, James Nasmyth Building, Edinburgh, United Kingdom
M1  - (Samuel K., K.Samuel@ed.ac.uk) The Jack Copland Centre, Advanced Therapeutics, Scottish National Blood Transfusion Service, 52 Research Avenue North, Edinburgh, United Kingdom
M1  - (Bagnaninchi P., pierre.bagnaninchi@ed.ac.uk) MRC Centre for Regenerative Medicine, 5 Little France Drive, Edinburgh, United Kingdom
AD  - K. Morgan, The University of Edinburgh Hepatology Laboratory, Division of Heath Sciences, University of Edinburgh Medical School, Edinburgh BioQuarter, Chancellor’s Building, 49 Little France Crescent, Edinburgh, United Kingdom
T1  - Application of impedance-based techniques in hepatology research
LA  - English
KW  - analytical equipment
KW  - xCELLigence
KW  - chlorpromazine
KW  - alternating current
KW  - automation
KW  - bile canaliculus
KW  - bile duct disease
KW  - blood brain barrier
KW  - cell function
KW  - cell metabolism
KW  - cell migration
KW  - cell polarity
KW  - cell population
KW  - cell proliferation
KW  - cell viability
KW  - cholestasis
KW  - clinical research
KW  - confocal microscopy
KW  - cytotoxicity
KW  - hepatitis B
KW  - hepatitis C
KW  - hepatology research
KW  - high throughput screening
KW  - impedance
KW  - karyotyping
KW  - liver cell carcinoma
KW  - liver cell culture
KW  - liver function
KW  - metastasis
KW  - pluripotent stem cell
KW  - primary sclerosing cholangitis
KW  - protein expression
KW  - real time reverse transcription polymerase chain reaction
KW  - review
KW  - tight junction
KW  - toxic hepatitis
KW  - transepithelial endothelial electrical resistance
KW  - transepithelial resistance
KW  - virus hepatitis
KW  - virus infection
KW  - wound healing assay
KW  - xCELLigence
C3  - xCELLigence
N2  - There are a variety of end-point assays and techniques available to monitor hepatic cell cultures and study toxicity within in vitro models. These commonly focus on one aspect of cell metabolism and are often destructive to cells. Impedance-based cellular assays (IBCAs) assess biological functions of cell populations in real-time by measuring electrical impedance, which is the resistance to alternating current caused by the dielectric properties of proliferating of cells. While the uses of IBCA have been widely reported for a number of tissues, specific uses in the study of hepatic cell cultures have not been reported to date. IBCA monitors cellular behaviour throughout experimentation non-invasively without labelling or damage to cell cultures. The data extrapolated from IBCA can be correlated to biological events happening within the cell and therefore may inform drug toxicity studies or other applications within hepatic research. Because tight junctions comprise the blood/biliary barrier in hepatocytes, there are major consequences when these junctions are disrupted, as many pathologies centre around the bile canaliculi and flow of bile out of the liver. The application of IBCA in hepatology provides a unique opportunity to assess cellular polarity and patency of tight junctions, vital to maintaining normal hepatic function. Here, we describe how IBCAs have been applied to measuring the effect of viral infection, drug toxicity /IC50, cholangiopathies, cancer metastasis and monitoring of the gut-liver axis. We also highlight key areas of research where IBCAs could be used in future applications within the field of hepatology.
ER  - 

TY  - JOUR
M3  - Note
Y1  - 2020
VL  - 32
IS  - 1
SP  - e26
EP  - e27
SN  - 1443-1661
SN  - 0915-5635
JF  - Digestive Endoscopy
JO  - Dig. Endosc.
UR  - https://www.embase.com/search/results?subaction=viewrecord&id=L2003729514&from=export
U2  - L2003729514
C5  - 31758599
DB  - Embase
DB  - Medline
U3  - 2019-11-28
U4  - 2019-11-28
L2  - http://dx.doi.org/10.1111/den.13563
DO  - 10.1111/den.13563
A1  - Tanisaka, Y.
A1  - Ryozawa, S.
A1  - Nonaka, K.
M1  - (Tanisaka Y., tanisaka1205@gmail.com; Ryozawa S.; Nonaka K.) Department of Gastroenterology, Saitama Medical University International Medical Center, Saitama, Japan
AD  - Y. Tanisaka, Department of Gastroenterology, Saitama Medical University International Medical Center, Saitama, Japan
T1  - Accurate diagnosis of degree of atypia in cholangiocarcinoma by peroral cholangioscopy-guided probe-based confocal endomicroscopy
LA  - English
KW  - cholangioscope
KW  - digestive endomicroscope
KW  - SPYGlass DS
KW  - aged
KW  - bile duct carcinoma
KW  - biliary tract endoscopy
KW  - case report
KW  - cholangiography
KW  - clinical article
KW  - clinical examination
KW  - confocal laser scanning microscopy
KW  - confocal microscopy
KW  - diagnostic accuracy
KW  - endoscopic retrograde cholangiopancreatography
KW  - histopathology
KW  - human
KW  - in vivo study
KW  - intrahepatic bile duct
KW  - jaundice
KW  - male
KW  - note
KW  - peroral cholangioscopy
KW  - x-ray computed tomography
KW  - CholangioFlex
KW  - SPYGlass DS
C3  - CholangioFlex(Mauna Kea Technologies,France)
C3  - SPYGlass DS(Boston Scientific,United States)
C4  - Mauna Kea Technologies(France)
C4  - Boston Scientific(United States)
ER  - 

TY  - JOUR
M3  - Article
Y1  - 2020
VL  - 24
IS  - 2
SP  - 1268
EP  - 1275
SN  - 1582-1838
JF  - Journal of Cellular and Molecular Medicine
JO  - J. Cell. Mol. Med.
UR  - https://www.embase.com/search/results?subaction=viewrecord&id=L2003909847&from=export
U2  - L2003909847
C5  - 31851780
DB  - Embase
DB  - Medline
U3  - 2019-12-27
U4  - 2019-12-27
L2  - http://dx.doi.org/10.1111/jcmm.14752
DO  - 10.1111/jcmm.14752
A1  - Zhao, S.-X.
A1  - Li, W.-C.
A1  - Fu, N.
A1  - Zhou, G.-D.
A1  - Liu, S.-H.
A1  - Jiang, L.-N.
A1  - Zhang, Y.-G.
A1  - Wang, R.-Q.
A1  - Nan, Y.-M.
A1  - Zhao, J.-M.
M1  - (Zhao S.-X.; Li W.-C.; Fu N.; Zhang Y.-G.; Wang R.-Q.; Nan Y.-M., nanyuemin@163.com) Department of Traditional and Western Medical Hepatology, The Third Hospital of Hebei Medical University, Shijiazhuang, China
M1  - (Zhou G.-D.; Liu S.-H.; Jiang L.-N.; Zhao J.-M., jmzhao302@163.com) Department of Pathology and Hepatology Institution, The Fifth Medical Center, General Hospital of PLA, Beijing, China
AD  - Y.-M. Nan, Department of Traditional and Western Medical Hepatology, The Third Hospital of Hebei Medical University, Shijiazhuang, China
T1  - Emperipolesis mediated by CD8+ T cells correlates with biliary epithelia cell injury in primary biliary cholangitis
LA  - English
KW  - confocal laser scanning microscope
KW  - LSM 710
KW  - CD20 antigen
KW  - CD3 antigen
KW  - CD4 antigen
KW  - CD8 antigen
KW  - cytokeratin 19
KW  - Ki 67 antigen
KW  - adult
KW  - apoptosis
KW  - article
KW  - CD3+ T lymphocyte
KW  - CD4+ T lymphocyte
KW  - CD8+ T lymphocyte
KW  - cell count
KW  - cell damage
KW  - cell infiltration
KW  - cell proliferation
KW  - cell structure
KW  - confocal laser scanning microscopy
KW  - controlled study
KW  - emperipolesis
KW  - female
KW  - histopathology
KW  - human
KW  - human tissue
KW  - immunoblotting
KW  - immunofluorescence
KW  - immunohistochemistry
KW  - liver injury
KW  - major clinical study
KW  - male
KW  - middle aged
KW  - primary biliary cirrhosis
KW  - priority journal
KW  - protein expression
KW  - TUNEL assay
KW  - LSM 710
C3  - LSM 710(Zeiss)
C4  - Zeiss
N2  - Primary biliary cholangitis (PBC) is an autoimmune disease characterized by chronic destruction of the bile ducts. A major unanswered question regarding the pathogenesis of PBC is the precise mechanisms of small bile duct injury. Emperipolesis is one of cell-in-cell structures that is a potential histological hallmark associated with chronic hepatitis B. This study aimed to clarify the pathogenesis and characteristics of emperipolesis in PBC liver injury. Sixty-six PBC patients, diagnosed by liver biopsy combined with laboratory test, were divided into early-stage PBC (stages I and II, n = 39) and late-stage PBC (stages III and IV, n = 27). Emperipolesis was measured in liver sections stained with haematoxylin-eosin. The expressions of CK19, CD3, CD4, CD8, CD20, Ki67 and apoptosis of BECs were evaluated by immunohistochemistry or immunofluorescence double labelling. Emperipolesis was observed in 62.1% of patients with PBC, and BECs were predominantly host cells. The number of infiltrating CD3+ and CD8+ T cells correlated with the advancement of emperipolesis (R2 = 0.318, P <.001; R2 = 0.060, P <.05). The cell numbers of TUNEL-positive BECs and double staining for CK19 and Ki67 showed a significant positive correlation with emperipolesis degree (R2 = 0.236, P <.001; R2 = 0.267, P <.001). We conclude that emperipolesis mediated by CD8+ T cells appears to be relevant to apoptosis of BEC and thus may aggravate the further injury of interlobular bile ducts.
ER  - 

TY  - JOUR
M3  - Article
Y1  - 2020
VL  - 78
SN  - 1878-1705
SN  - 1567-5769
JF  - International Immunopharmacology
JO  - Int. Immunopharmacol.
UR  - https://www.embase.com/search/results?subaction=viewrecord&id=L2004093201&from=export
U2  - L2004093201
C5  - 31812069
DB  - Embase
DB  - Medline
U3  - 2019-12-10
U4  - 2020-01-01
L2  - http://dx.doi.org/10.1016/j.intimp.2019.106054
DO  - 10.1016/j.intimp.2019.106054
A1  - Chen, D.
A1  - Wu, C.
A1  - Qiu, Y.-B.
A1  - Chu, Q.
A1  - Sun, X.-Q.
A1  - Wang, X.
A1  - Chen, J.-L.
A1  - Lu, M.-D.
A1  - Chen, D.-Z.
A1  - Pang, Q.-F.
M1  - (Chen D.) State Key Laboratory of Food Science and Technology, Jiangnan University, Wuxi 214122, Jiangsu Province, China
M1  - (Wu C.; Qiu Y.-B.; Sun X.-Q.; Wang X.; Chen J.-L.; Pang Q.-F., qfpang@jiangnan.edu.cn) Department of Physiopathology, Wuxi School of Medicine, Jiangnan University, Wuxi 214122, Jiangsu Province, China
M1  - (Chu Q.) 1623 Beijing Road(W), Joint Management Office Shanghai Medical Association, Shanghai, China
M1  - (Lu M.-D.; Chen D.-Z., chendaozhen@163.com) The Affiliated Wuxi Maternity and Child Health Care Hospital of Nanjing Medical University, Wuxi 214002, Jiangsu Province, China
AD  - D.-Z. Chen, The Affiliated Wuxi Maternity and Child Health Care Hospital of Nanjing Medical University, Wuxi 214002, Jiangsu Province, China
T1  - Curcumin ameliorates hepatic chronic inflammation induced by bile duct obstruction in mice through the activation of heme oxygenase-1
LA  - English
KW  - alanine aminotransferase
KW  - alpha smooth muscle actin
KW  - aspartate aminotransferase
KW  - B7 antigen
KW  - bilirubin
KW  - CD86 antigen
KW  - collagen type 1
KW  - curcumin
KW  - early growth response factor 2
KW  - heme oxygenase 1
KW  - nuclear protein
KW  - transforming growth factor beta
KW  - adult
KW  - animal experiment
KW  - animal tissue
KW  - article
KW  - chemoluminescence
KW  - cholestasis
KW  - chronic inflammation
KW  - confocal laser scanning microscopy
KW  - enzyme activity
KW  - immunofluorescence
KW  - immunohistochemistry
KW  - inflammation
KW  - lipid metabolism
KW  - liver fibrosis
KW  - liver function
KW  - liver injury
KW  - liver tissue
KW  - male
KW  - metabolic disorder
KW  - mouse
KW  - mRNA expression level
KW  - nonhuman
KW  - protein expression
KW  - real time reverse transcription polymerase chain reaction
KW  - Western blotting
ER  - 

TY  - JOUR
M3  - Article
Y1  - 2020
VL  - 9
IS  - 1
SN  - 2162-402X
SN  - 2162-4011
JF  - OncoImmunology
JO  - OncoImmunology
UR  - https://www.embase.com/search/results?subaction=viewrecord&id=L2004686405&from=export
U2  - L2004686405
C5  - 32363112
DB  - Embase
DB  - Medline
U3  - 2020-04-28
U4  - 2020-04-29
L2  - http://dx.doi.org/10.1080/2162402X.2020.1744980
DO  - 10.1080/2162402X.2020.1744980
A1  - Orme, J.J.
A1  - Jazieh, K.A.
A1  - Xie, T.
A1  - Harrington, S.
A1  - Liu, X.
A1  - Ball, M.
A1  - Madden, B.
A1  - Charlesworth, M.C.
A1  - Azam, T.U.
A1  - Lucien, F.
A1  - Wootla, B.
A1  - Li, Y.
A1  - Villasboas, J.C.
A1  - Mansfield, A.S.
A1  - Dronca, R.S.
A1  - Dong, H.
M1  - (Orme J.J., orme.jacob@mayo.edu; Mansfield A.S.) Division of Medical Oncology, Mayo Clinic, Rochester, MN, United States
M1  - (Jazieh K.A.; Xie T.; Harrington S.; Liu X.; Lucien F.; Li Y.) Department of Urology, Mayo Clinic, Rochester, MN, United States
M1  - (Jazieh K.A.; Li Y.; Dong H.) Department of Internal Medicine, Cleveland Clinic, Cleveland, OH, United States
M1  - (Ball M.) Department of Laboratory Medicine and Pathology, Mayo Clinic, Rochester, MN, United States
M1  - (Madden B.; Charlesworth M.C.) Proteomics Core, Mayo Clinic, Rochester, MN, United States
M1  - (Azam T.U.) Department of Medicine, University of Michigan, Ann Arbor, MI, United States
M1  - (Lucien F.; Dong H.) Department of Immunology, Mayo Clinic, Rochester, MN, United States
M1  - (Wootla B.) Center for Clinical and Translational Science, Mayo Clinic, Rochester, MN, United States
M1  - (Villasboas J.C.) Division of Hematology, Mayo Clinic, Rochester, MN, United States
M1  - (Dronca R.S.) Division of Hematology/Oncology, Department of Internal Medicine, Mayo Clinic, Jacksonville, FL, United States
AD  - J.J. Orme, 200 1st St NW, Rochester, MN, United States
T1  - ADAM10 and ADAM17 cleave PD-L1 to mediate PD-(L)1 inhibitor resistance
LA  - English
KW  - ADAM10 endopeptidase
KW  - antineoplastic monoclonal antibody
KW  - doxycycline
KW  - gamma interferon
KW  - messenger RNA
KW  - programmed death 1 ligand 1
KW  - programmed death 1 ligand 1 inhibitor
KW  - tumor necrosis factor alpha converting enzyme
KW  - unclassified drug
KW  - antineoplastic activity
KW  - apoptosis
KW  - article
KW  - bile duct carcinoma
KW  - breast cancer
KW  - cancer cell culture
KW  - cancer genetics
KW  - cancer immunotherapy
KW  - cancer prognosis
KW  - cancer resistance
KW  - cancer staging
KW  - CD8+ T lymphocyte
KW  - cell culture
KW  - cell killing
KW  - centrifugation
KW  - confocal microscopy
KW  - controlled study
KW  - densitometry
KW  - diffuse large B cell lymphoma
KW  - enzyme linked immunosorbent assay
KW  - exosome
KW  - flow cytometry
KW  - gene expression
KW  - genome
KW  - glioblastoma
KW  - human
KW  - human cell
KW  - human tissue
KW  - immunofluorescence
KW  - immunohistochemistry
KW  - liver cell carcinoma
KW  - lung adenocarcinoma
KW  - lymphoma
KW  - melanoma
KW  - overall survival
KW  - paraganglioma
KW  - prostate adenocarcinoma
KW  - protein expression
KW  - protein microarray
KW  - rectum carcinoma
KW  - RNA sequence
KW  - survival analysis
KW  - thymoma
KW  - thyroid carcinoma
KW  - uterine cervix cancer
N2  - ADAM10 and ADAM17 expression and soluble PD-L1 (sPD-L1) predict poor prognosis in many malignancies, including in patients treated with PD-(L)1 inhibitors. The mechanism of soluble PD-L1 production and its effects are unknown. Here we uncover a novel mechanism of ADAM10- and ADAM17-mediated resistance to PD-(L)1 inhibitors. ADAM10 and ADAM17 cleave PD-L1 from the surface of malignant cells and extracellular vesicles. This cleavage produces an active sPD-L1 fragment that induces apoptosis in CD8 + T cells and compromises the killing of tumor cells by CD8 + T cells. Reduced tumor site PD-L1 protein-to-mRNA ratios predict poor outcomes and are correlated with elevated ADAM10 and ADAM17 expression in multiple cancers. These results may explain the discordance between PD-L1 immunohistochemistry and PD-(L)1 inhibitor response. Thus, including ADAM10 and ADAM17 tissue staining may improve therapy selection. Furthermore, treatment with an ADAM10/ADAM17 inhibitor may abrogate PD-(L)1 inhibitor resistance and improve clinical responses to PD-(L)1 immunotherapy.
ER  - 

TY  - JOUR
M3  - Review
Y1  - 2020
VL  - 21
IS  - 11
SP  - 850
EP  - 865
SN  - 1875-5453
SN  - 1389-2002
JF  - Current Drug Metabolism
JO  - Curr. Drug Metab.
UR  - https://www.embase.com/search/results?subaction=viewrecord&id=L2005564649&from=export
U2  - L2005564649
C5  - 32703127
DB  - Embase
DB  - Medline
U3  - 2020-12-14
U4  - 2020-12-14
U4  - 2021-06-29
L2  - http://dx.doi.org/10.2174/1389200221666200722145727
DO  - 10.2174/1389200221666200722145727
A1  - Furnari, M.
A1  - Telese, A.
A1  - Hann, A.
A1  - Lisotti, A.
A1  - Boškoski, I.
A1  - Eusebi, L.H.
M1  - (Furnari M.) Department of Internal Medicine, Gastroenterology Unit, Policlinico IRCCS "San Martino", University of Genoa, Genoa, Italy
M1  - (Telese A.) Department of Gastroenterology, University College Hospital NHS Foundation Trust, London, United Kingdom
M1  - (Hann A.) Interventional and Experimental Endoscopy (InExEn), Internal Medicine II, University Hospital Wuerzburg, Wuerzburg, Germany
M1  - (Lisotti A.) Gastroenterology Unit, Hospital of Imola, University of Bologna, Bologna, Italy
M1  - (Boškoski I.) Digestive Endoscopy Unit, Fondazione Policlinico Universitario Agostino Gemelli IRCSS, Rome, Italy
M1  - (Eusebi L.H., leonardo.eusebi@unibo.it) Department of Medical and Surgical Sciences, University of Bologna, Bologna, Italy
AD  - L.H. Eusebi, Department of Medical and Surgical Sciences, University of Bologna, Bologna, Italy
T1  - New devices for endoscopic treatments in gastroenterology: A narrative review
LA  - English
KW  - drug-coated balloon
KW  - luminal opposing metal stent
KW  - metal stent
KW  - artificial intelligence
KW  - bariatric surgery
KW  - biliary tract endoscopy
KW  - cohort analysis
KW  - colonoscopy
KW  - common bile duct stone
KW  - confocal laser scanning microscopy
KW  - cost utility analysis
KW  - device removal
KW  - diagnostic accuracy
KW  - double balloon enteroscopy
KW  - endoscopic retrograde cholangiopancreatography
KW  - epithelium hyperplasia
KW  - fluoroscopy
KW  - gastroenterology
KW  - gastrointestinal endoscopy
KW  - gastrointestinal hemorrhage
KW  - hepato pancreato biliary endoscopy
KW  - human
KW  - image quality
KW  - inflammatory bowel disease
KW  - interrater reliability
KW  - intestine metaplasia
KW  - intestine preparation
KW  - overall survival
KW  - randomized controlled trial (topic)
KW  - review
KW  - spiral assisted enteroscopy
KW  - stent migration
KW  - stomach mucosa
KW  - upper esophagus sphincter
N2  - Endoscopy is in a period of continuous innovations in terms of image quality, endoscopes, post-processing software and lastly, application of Artificial Intelligence. Therapeutic boundaries have expanded, widening the grey zone between endoscopy and surgery, and increasing endoscopic approaches in clinical scenarios where, until a few years ago, surgery was the only option. New scopes and accessories have made it easier to access critical areas such as the biliary tree and the small bowel intestine. In the field of hepato-pancreato-biliary endoscopy (HPB), it is now possible to directly access the biliary ducts or cystic lesions though dedicated stents and scopes, rather than having to rely only on fluoroscopy and ultrasound, increasing the diagnostic and therapeutic options by applying a three-dimensional approach. This narrative review will give an overview of some of the most relevant emerging fields in luminal and HPB endoscopy, highlighting advantages and main limitations of the techniques, and providing considerations for future development.
ER  - 

TY  - JOUR
M3  - Note
Y1  - 2020
VL  - 112
IS  - 6
SP  - 501
EP  - 502
SN  - 1130-0108
JF  - Revista Espanola de Enfermedades Digestivas
JO  - Rev. Esp. Enferm. Dig.
UR  - https://www.embase.com/search/results?subaction=viewrecord&id=L2006782408&from=export
U2  - L2006782408
C5  - 32379475
DB  - Embase
DB  - Medline
DB  - 
U3  - 2020-07-28
U4  - 2020-08-11
L2  - http://dx.doi.org/10.17235/reed.2020.6491/2019
DO  - 10.17235/reed.2020.6491/2019
A1  - Oleas, R.
A1  - Olmos, J.I.
A1  - Alcívar-Vásquez, J.
A1  - Robles-Medranda, C.
M1  - (Oleas R.; Olmos J.I.; Alcívar-Vásquez J.; Robles-Medranda C., carlosoakm@yahoo.es) Gastroenterology and Endoscopy Division, Instituto Ecuatoriano de Enfermedades Digestivas (IECED), Guayaquil, Ecuador
AD  - C. Robles-Medranda, Gastroenterology and Endoscopy Division, Instituto Ecuatoriano de Enfermedades Digestivas (IECED), Guayaquil, Ecuador
T1  - A rare cause of extrahepatic biliary tract stricture: A neuroendocrine carcinoma
LA  - English
KW  - cholangioscope
KW  - metal stent
KW  - chromogranin
KW  - cytokeratin
KW  - Ki 67 antigen
KW  - aged
KW  - ascites
KW  - bile duct injury
KW  - biliary tract endoscopy
KW  - body weight loss
KW  - carcinomatous peritonitis
KW  - case report
KW  - clinical article
KW  - common bile duct
KW  - confocal laser scanning microscopy
KW  - endoscopic retrograde cholangiopancreatography
KW  - endoscopic ultrasonography
KW  - extrahepatic bile duct
KW  - extrahepatic bile duct obstruction
KW  - female
KW  - fine needle aspiration biopsy
KW  - histopathology
KW  - human
KW  - human tissue
KW  - immunohistochemistry
KW  - jaundice
KW  - Klatskin tumor
KW  - mediastinum lymphadenopathy
KW  - neuroendocrine carcinoma
KW  - note
KW  - pleura effusion
KW  - very elderly
KW  - SpyGlass
C3  - SpyGlass(Boston Scientific,United States)
C4  - Boston Scientific(United States)
ER  - 

TY  - JOUR
M3  - Article
Y1  - 2020
VL  - 2020
SN  - 1687-630X
SN  - 1687-6121
JF  - Gastroenterology Research and Practice
JO  - Gastroenterol. Res. Pract.
UR  - https://www.embase.com/search/results?subaction=viewrecord&id=L2010675709&from=export
U2  - L2010675709
DB  - Embase
U3  - 2021-01-19
U4  - 2021-01-19
U4  - 2021-02-10
L2  - http://dx.doi.org/10.1155/2020/6342439
DO  - 10.1155/2020/6342439
A1  - Tanisaka, Y.
A1  - Ryozawa, S.
A1  - Nonaka, K.
A1  - Yasuda, M.
A1  - Fujita, A.
A1  - Ogawa, T.
A1  - Mizuide, M.
A1  - Tashima, T.
A1  - Araki, R.
M1  - (Tanisaka Y., tanisaka1205@gmail.com; Ryozawa S., ryozawa@saitama-med.ac.jp; Fujita A., afujita6@saitama-med.ac.jp; Ogawa T., t.ogawa0210@icloud.com; Mizuide M., mizuide1971@yahoo.co.jp; Tashima T., t.tashima1981@gmail.com) Department of Gastroenterology, Saitama Medical University, International Medical Center, Japan
M1  - (Nonaka K., nonaka513@gmail.com) Department of Digestive Endoscopy, Tokyo Women's Medical University, Japan
M1  - (Yasuda M., m_yasuda@saitama-med.ac.jp) Department of Pathology, Saitama Medical University, International Medical Center, Japan
M1  - (Araki R., rarakijp@gmail.com) Saitama Medical University, Community Health Science Center, Japan
AD  - Y. Tanisaka, Department of Gastroenterology, Saitama Medical University, International Medical Center, Japan
T1  - Diagnosis of Biliary Strictures Using Probe-Based Confocal Laser Endomicroscopy under the Direct View of Peroral Cholangioscopy: Results of a Prospective Study (with Video)
LA  - English
KW  - UMIN000033801
KW  - biliary stent
KW  - biopsy forceps
KW  - digestive endomicroscope
KW  - flexible duodenoscope
KW  - fluorescein sodium
KW  - aged
KW  - article
KW  - autoimmune pancreatitis
KW  - bile duct carcinoma
KW  - biliary tract endoscopy
KW  - cholecystectomy
KW  - cholestasis
KW  - clinical article
KW  - computer assisted tomography
KW  - confocal laser scanning microscopy
KW  - controlled study
KW  - diagnostic accuracy
KW  - diagnostic test accuracy study
KW  - diagnostic value
KW  - endoscopic retrograde cholangiopancreatography
KW  - endoscopic sphincterotomy
KW  - female
KW  - human
KW  - male
KW  - nuclear magnetic resonance imaging
KW  - outcome assessment
KW  - pancreas cancer
KW  - predictive value
KW  - prospective study
KW  - sclerosing cholangitis
KW  - sensitivity and specificity
KW  - CholangioFlex
KW  - JF260V
KW  - SpyBite
KW  - TJF260V
C3  - CholangioFlex(Mauna Kea Technologies)
C3  - JF260V(Olympus,Japan)
C3  - SpyBite(Boston Scientific)
C3  - TJF260V(Olympus,Japan)
C4  - Boston Scientific
C4  - Mauna Kea Technologies
C4  - Olympus(Japan)
N2  - Background. The accurate diagnosis of biliary strictures remains problematic. The aim of the present study was to prospectively evaluate the clinical utility of probe-based confocal laser endomicroscopy (pCLE) under the direct view of peroral cholangioscopy (POCS) for the diagnosis of biliary strictures. Methods. Consecutive patients with biliary strictures were included. We investigated sensitivity, specificity, and accuracy to diagnose malignancy for (1) ERCP alone, (2) POCS, (3) pCLE under the direct view of POCS, and (4) tissue sampling under the direct view of POCS. Results. A total of 30 patients (17 with malignant lesions) were prospectively enrolled. (1) ERCP alone showed 88.2% sensitivity, 46.2% specificity, and 70% (95% confidence interval (CI), 52.1%-83.3%) accuracy. (2) POCS showed 100% sensitivity, 76.9% specificity, and 90% (95% CI, 74.4%-96.5%) accuracy. (3) pCLE under the direct view of POCS showed 94.1% sensitivity, 92.3% specificity, and 93.3% (95% CI, 78.7%-98.8%) accuracy. (4) Tissue sampling under the direct view of POCS showed 82.4% sensitivity, 100% specificity, and 90% (95% CI, 74.4%-96.5%) accuracy. Conclusions. pCLE under the direct view of POCS provided highly accurate and sensitive characterization of biliary strictures and showed the potential for more diagnostic reliability and reduction of delays in diagnosis. This trial was registered at UMIN (registration number: UMIN000033801).
ER  - 

TY  - JOUR
M3  - Conference Abstract
Y1  - 2019
VL  - 34
SP  - 57
SN  - 1440-1746
JF  - Journal of Gastroenterology and Hepatology
JO  - J. Gastroenterol. Hepatol. Res.
UR  - https://www.embase.com/search/results?subaction=viewrecord&id=L631899850&from=export
U2  - L631899850
DB  - Embase
U4  - 2020-06-02
L2  - http://dx.doi.org/10.1111/jgh.14862
DO  - 10.1111/jgh.14862
A1  - Goenka, M.
A1  - Afzalpurkar, S.
A1  - Rai, V.
A1  - Shah, B.
A1  - Goenka, U.
M1  - (Goenka M.; Afzalpurkar S.; Rai V.; Shah B.) Institute of Gastrosciences and Liver, Apollo Gleneagles Hospital, Kolkata, India
M1  - (Goenka U.) Department of Interventional Radiology, Apollo Gleneagles Hospital, Kolkata, India
AD  - M. Goenka, Institute of Gastrosciences and Liver, Apollo Gleneagles Hospital, Kolkata, India
T1  - Step wise approach in determining “undetermined” biliary structures
LA  - English
KW  - fluorescein
KW  - adenocarcinoma
KW  - adult
KW  - aged
KW  - bile duct carcinoma
KW  - biliary tract endoscopy
KW  - cancer patient
KW  - case report
KW  - cholestasis
KW  - clinical article
KW  - common bile duct
KW  - conference abstract
KW  - confocal laser scanning microscopy
KW  - endoscopic retrograde cholangiopancreatography
KW  - female
KW  - fibrosis
KW  - France
KW  - histology
KW  - histopathology
KW  - human
KW  - human cell
KW  - human tissue
KW  - inflammatory cell
KW  - male
N2  - Background and Aims: Despite advanced imaging methods, brush cytology and forceps biopsy diagnosis of undetermined biliary strictures remain a clinical challenge. For characterisation of biliary strictures both pCLE and cholangioscopy are proven useful. The aim of the study was to compare pCLE with cholangioscopy guided biopsy in determining the nature of undetermined biliary strictures. Methods: Twelve patients (7 men, 5 women aged 40 to 75 years) with undetermined biliary strictures referred for Endoscopic retrograde cholangiopancreatography (ERCP) between Dec 2018 to July 2019 were included in this study. In all cases examination of their common bile duct was done by endoscopic retrograde cholangiopancreatography, cholangioscopy and fluoresceinaided probe-based confocal laser endomicroscopy. Biliary brushing and cholangioscopy guided biopsies were performed in all. The Paris classification (thick dark bands > 40 μm, thick white bands > 20 μm, villi, glands, fluorescein leak and dark clumps) was used to evaluate possible malignancy in the confocal images obtained. Results: Histological results of cholangioscopy guided biopsies revealed adenocarcinoma in 8, fibrosis in 2 and inflammatory cells in 2 cases. Confocal obtained images were interpreted by the operator using the Paris classification as malignant lesions in 10 and benign in remaining 2 cases. Correlation between pCLE and histopathology was good in 10 (83.33%); but among the 7 definitive malignant lesions pCLE helped to detect 100 % patients. Conclusion: Probe based confocal endomicroscopy is a novel and promising modality for the biliary tree. A negative confocal imaging study of the bile duct can be used to rule out carcinoma, but there can be over diagnosis of malignancy. It helps in selecting the patients in whom biopsy is needed to further confirm the malignant lesions.
ER  - 

TY  - JOUR
M3  - Conference Abstract
Y1  - 2019
VL  - 48
IS  - 10
SP  - 1429
SN  - 1536-4828
JF  - Pancreas
JO  - Pancreas
UR  - https://www.embase.com/search/results?subaction=viewrecord&id=L631056168&from=export
U2  - L631056168
DB  - Embase
U4  - 2020-03-03
L2  - http://dx.doi.org/10.1097/MPA.0000000000001419
DO  - 10.1097/MPA.0000000000001419
A1  - Gál, E.
A1  - Dolenšek, J.
A1  - Stožer, A.
A1  - Pohorec, V.
A1  - Ébert, A.
A1  - Venglovecz, V.
M1  - (Gál E.; Ébert A.; Venglovecz V.) Department of Pharmacology and Pharmacotherapy, University of Szeged, Szeged, Hungary
M1  - (Dolenšek J.; Stožer A.; Pohorec V.) Faculty of Medicine, University of Maribor, Maribor, Slovenia
M1  - (Dolenšek J.) Faculty of Natural Sciences and Mathematics, University of Maribor, Maribor, Slovenia
AD  - E. Gál, Department of Pharmacology and Pharmacotherapy, University of Szeged, Szeged, Hungary
T1  - A novel in situ approach to studying pancreatic ducts in mice
LA  - English
KW  - agarose
KW  - calcium
KW  - chenodeoxycholic acid
KW  - cystic fibrosis transmembrane conductance regulator
KW  - endogenous compound
KW  - animal cell
KW  - animal experiment
KW  - animal tissue
KW  - apical membrane
KW  - C57BL 6 mouse
KW  - calcium cell level
KW  - common bile duct
KW  - conference abstract
KW  - controlled study
KW  - epithelium cell
KW  - gene expression
KW  - Giemsa stain
KW  - immunohistochemistry
KW  - male
KW  - melting point
KW  - microscopy
KW  - mouse
KW  - nonhuman
KW  - Oregon
KW  - pancreas islet cell
KW  - pancreatic duct
KW  - pancreatic slice
KW  - protein expression
KW  - sensitivity analysis
KW  - structure activity relation
N2  - Background: The tissue slice technique offers several benefits compared to isolated cells and cell clusters that help us understand the (patho) physiology of several organs in situ. The most prominent features are preserved architecture and function, with intact homotypic and heterotypic interactions between cells in slices. In the pancreas, this technique has been utilized successfully to study acinar and endocrine islet cells. However, it has never been used to investigate ductal function. Our aim was to use this technique to study PDEC structure and function in situ. Methods: C57BL/6 mice were used for preparation of pancreas tissue slices. Low melting point agarose was injected into the common bile duct and the whole organ was extracted. For morphological studies, the tissues were embedded in agarose and cryosectioned to obtain 15 μm thick slices. To visualize pancreatic ducts, (i) the Giemsa dye was added to the agarose and visualized using light microscopy or (ii) immunostaining for the cystic fibrosis transmembrane conductance regulator (CFTR) was performed. For functional characterization, agarose-embedded tissue was immediately cut to 140 μm thick tissue slices that were loaded with the Oregon Green 488 BAPTA-1 AM dye and used for con-focal calcium imaging. Results: Giemsa staining has shown that the injected agarose reaches the head and body of the pancreas to a greater extent than the tail, without disrupting the tissue architecture. Strong CFTR expression was detected at the apical membranes of PDECs and acinar cells, whereas islet cells were completely negative for CFTR. Stimulation with chenodeoxycholic acid (CDCA, 1 mM) resulted in a robust transient increase in intracellular calcium concentration that was readily visible in >40 ductal cells per slice. Conclusions: Our results confirm that the acute pancreas tissue slice technique is suitable for structural and functional investigation of PDECs and their relationship with other cell types, such as acini and endocrine cells in situ.
ER  - 

TY  - JOUR
M3  - Conference Abstract
Y1  - 2019
VL  - 31
IS  - 6
SP  - 748
SN  - 1443-1661
JF  - Digestive Endoscopy
JO  - Dig. Endosc.
UR  - https://www.embase.com/search/results?subaction=viewrecord&id=L631600957&from=export
U2  - L631600957
DB  - Embase
U4  - 2020-05-04
L2  - http://dx.doi.org/10.1111/den.13561
DO  - 10.1111/den.13561
A1  - Furukawa, K.
A1  - Yokoyama, N.
A1  - Fujita, A.
M1  - (Furukawa K.) Div. Gastroenterology, Niigata City General Hospital,
M1  - (Yokoyama N.) Div. Surgery, Niigata City General Hospital,
M1  - (Fujita A.) KCCS Lit Co,
AD  - K. Furukawa, Div. Gastroenterology, Niigata City General Hospital,
T1  - Ai diagnosis is more effective than human diagnosis in the diagnosis of PCLE imaging in the biliary duct cancer epithelium spreading
LA  - English
KW  - adult
KW  - bile duct cancer
KW  - bile duct carcinoma
KW  - cancer surgery
KW  - classifier
KW  - clinical article
KW  - conference abstract
KW  - controlled study
KW  - deep learning
KW  - diagnosis
KW  - diagnostic accuracy
KW  - diagnostic test accuracy study
KW  - epithelium
KW  - female
KW  - human
KW  - human tissue
KW  - male
KW  - predictive value
KW  - reproducibility
KW  - sensitivity and specificity
KW  - teacher
N2  - BACKGROUND: pCLE has the advantage of obtaining a magnification image that is like optical biopsy non-invasively, without the interference of bleeding and mucus secretion. However, it is sometimes difficult because the pCLE image is different from a pathological tissue image and unique signal. AIM: Comparison AI diagnosis and human diagnosis of pCLE image of epithelium spreading of the biliary duct cancer. METHODS: We made the classifier of extracted features of the cholangiocarcinoma pCEL images by deep learning 'cafe' base framework .They were compared to the pathologic examination of the surgical specimen and biopsy. After learning by 9 volunteer doctorswith the same teacher images set used in the classifier,we compared AI and human diagnoses using common test images. RESULT: AI classifier acquire accurate 69.8%. In the AI vs human diagnostic comparison of the test images, the sensitivity was 0.727/ 0.601, the specificity 1.0/0.654, the negative predictive value 1.0/ 0.597, and the positive predictive value 0.667/0.67. All AI diagnoses had each kappa value of 1.0, confirming the reproducibility of diagnostic accuracy that cannot be obtained by human diagnoses. CONCLUSION: AI diagnosis is effective in diagnosis is effective in the pCLE image diagnosis of bile duct cancer with intraductal spread.
ER  - 

TY  - JOUR
M3  - Conference Abstract
Y1  - 2019
VL  - 70
SP  - 893A
EP  - 894A
SN  - 1527-3350
JF  - Hepatology v70 suppl.1 2019
JO  - Hepatology
UR  - https://www.embase.com/search/results?subaction=viewrecord&id=L631811596&from=export
U2  - L631811596
DB  - Embase
U4  - 2020-05-26
A1  - Tao, L.
A1  - Ma, W.
A1  - Wu, L.
A1  - Liu, C.
M1  - (Tao L.; Ma W.; Wu L.; Liu C.) Department of Infectious Disease, Putuo Hospital, Shanghai University of Traditional Chinese Medicine,
M1  - (Liu C.) Central Laboratory, Putuo Hospital, Shanghai University of Traditional Chinese Medicine,
AD  - L. Tao, Department of Infectious Disease, Putuo Hospital, Shanghai University of Traditional Chinese Medicine,
T1  - Hepatic stellate cell GDNF signaling promotes liver fibrosis as mediated by ALK5/smads
LA  - English
KW  - activin
KW  - blocking antibody
KW  - carbon tetrachloride
KW  - collagen type 1
KW  - endogenous compound
KW  - glial cell line derived neurotrophic factor
KW  - glial cell line derived neurotrophic factor receptor
KW  - messenger RNA
KW  - Smad protein
KW  - Smad2 protein
KW  - Smad3 protein
KW  - transforming growth factor beta receptor 1
KW  - Adenoviridae
KW  - adult
KW  - animal cell
KW  - animal experiment
KW  - animal model
KW  - animal tissue
KW  - bile duct ligation
KW  - conference abstract
KW  - confocal microscopy
KW  - controlled study
KW  - enzyme activity
KW  - enzyme linked immunosorbent assay
KW  - gene overexpression
KW  - gene silencing
KW  - glomerulus filtration rate
KW  - hepatic stellate cell
KW  - human
KW  - immunoblotting
KW  - immunoprecipitation
KW  - laser
KW  - liver fibrosis
KW  - male
KW  - molecular docking
KW  - mouse
KW  - mutagenesis
KW  - nonhuman
KW  - primary cell
KW  - protein blood level
KW  - protein expression
KW  - protein function
KW  - signal transduction
KW  - surface plasmon resonance
N2  - Background: GDNF is a member of the transforming growth factor (TGF-β) superfamily and an important messenger in neuronal survival, whereas its function in liver fibrosis was never studied. We investigated whether over-expression of hepatic GDNF is sufficient to induce fibrogenic liver in mice, mechanisms of GDNF signaling in HSC activation, and expression of genes that regulate GDNF in livers of patients with fibrosis. Methods: GDNF mRNA expression was assessed in 165 human liver fibrosis biopsies. The GDNF content in the serum were detected in 239 patients with varying degrees of liver fibrosis and 157 health control using ELISA GDNF in mice challenged with CCl4 or bile duct ligation using qPCR, immunoblotting, laser confocal microscopy Functionally, the effect of GDNF on liver fibrosis was examined in mice with GDNF Adenovirus or GDNF antibody delivery HSC activation was analyzed in cultured primary cells from human and mice The binding of activin receptorlike kinase 5 (ALK5) to GDNF was determined using surface plasmon resonance (SPR), molecular docking, mutagenesis, and co-immunoprecipitation Results: GDNF mRNA and protein levels were significantly upregulated in patients with F4 fibrosis stage. Serum GDNF content correlated positively with α-SMA and Col1A1 mRNA in human fibrotic livers. Mice with overexpression of GDNF aggravated liver fibrosis while mice with silencing of GDNF or inhibition by GDNF-blocking antibodies reduced fibrosis and HSC activation. GDNF was confined mainly in HSCs and contributed to HSC activation. GDNF promoted HSC activation mediated through ALK5 at His39 and Asp76 and the downstream effector Smad2/3, but not through GDNF family receptor alpha-1 (GFRα1). GDNF, ALK5, and α-SMA were co-localized in human and mouse HSC using confocal microscopy Conclusion: GDNF promotes HSC activation and liver fibrosis through ALK5/ Smad signaling and that inhibition of GDNF can be a novel effective therapeutic strategy for liver fibrosis.
ER  - 

TY  - JOUR
M3  - Conference Abstract
Y1  - 2019
VL  - 70
SP  - 873A
SN  - 1527-3350
JF  - Hepatology v70 suppl.1 2019
JO  - Hepatology
UR  - https://www.embase.com/search/results?subaction=viewrecord&id=L631813063&from=export
U2  - L631813063
DB  - Embase
U4  - 2020-05-26
A1  - Mejias, M.
A1  - Gallego, J.
A1  - Naranjo-Suarez, S.
A1  - Ramirez, M.
A1  - Pell, N.
A1  - Manzano, A.
A1  - Bartrons, R.
A1  - Mendez, R.
A1  - Fernandez, M.
M1  - (Mejias M.; Gallego J.; Naranjo-Suarez S.; Ramirez M.; Pell N.; Fernandez M.) Angiogenesis in Liver Disease Research Group, Idibaps,
M1  - (Mejias M.; Gallego J.; Fernandez M.) Ciberehd,
M1  - (Manzano A.; Bartrons R.) Idibell,
M1  - (Mendez R.) IRB,
AD  - M. Mejias, Angiogenesis in Liver Disease Research Group, Idibaps,
T1  - Cpeb4-driven PFKFB3-mediated metabolic reprogramming is essential for hepatic stellate cell activation and liver fibrosis: A novel druggable target
LA  - English
KW  - 6 phosphofructo 2 kinase
KW  - cell DNA
KW  - cytoplasmic polyadenylation element binding protein
KW  - endogenous compound
KW  - fructose 2,6 bisphosphate
KW  - glycolytic enzyme
KW  - isopropyl thiogalactoside
KW  - messenger RNA
KW  - RNA binding protein
KW  - short hairpin RNA
KW  - 3' untranslated region
KW  - adult
KW  - animal cell
KW  - animal experiment
KW  - animal model
KW  - animal tissue
KW  - Bagg albino mouse
KW  - bile duct ligation
KW  - BrdU assay
KW  - cell activation
KW  - centrifugation
KW  - conference abstract
KW  - confocal microscopy
KW  - controlled study
KW  - drug therapy
KW  - fibrogenesis
KW  - glycolysis
KW  - hepatic stellate cell
KW  - histopathology
KW  - human
KW  - immunoblotting
KW  - immunodetection
KW  - immunofluorescence
KW  - immunohistochemistry
KW  - immunoprecipitation
KW  - in vitro study
KW  - in vivo study
KW  - knockout mouse
KW  - liver cell line
KW  - liver cirrhosis
KW  - liver fibrosis
KW  - liver tissue
KW  - male
KW  - mouse
KW  - nonhuman
KW  - perfusion
KW  - phenotype
KW  - protein expression
KW  - protein function
KW  - rat
KW  - reverse transcription polymerase chain reaction
KW  - transcription initiation
KW  - upregulation
N2  - Background: Abnormalities in posttranscriptional gene regulation and cellular metabolism in liver fibrosis are poorly understood. Our study fills this knowledge gap by demonstrating that metabolic reprogramming of hepatic stellate cells (HSCs), mediated by the critical glycolytic enzyme PFKFB3 (6-phosphofructo-2-kinase/fructose-2,6-biphosphatase-3) and driven by the RNA binding protein and key posttranscriptional regulator CPEB4 (cytoplasmic polyadenylation element binding protein-4), is required for HSC activation and liver fibrosis, representing a novel druggable target Methods: Studies were performed in vitro using primary mouse HSCs (freshly isolated by pronasecollagenase perfusion of the liver and subsequent density centrifugation on Histodenz gradients) and human LX2 cell line In vivo studies were conducted in BALB/c mice, Spraguey-Dawley rats and CPEB4 knockout mice (generated in our group) Liver tissue from cirrhotic patients or healthy humans (commercially available) was also studied. Liver fibrosis was induced in rats and mice by bile duct ligation Glycolysis was inhibited using the PFKFB3 small molecule antagonist 3PO and assessed by measurement of intracellular fructose-2,6-bisphosphate content Stable HSC lines expressing IPTG-inducible shRNA vectors encoding a scramble or CPEB4 specific sequence were generated and used to study CPEB4 knockdown effects Analyses were performed by RNA immunoprecipitation (RIP), reverse transcription polymerase chain reaction (RT-PCR), RIP-RT-PCR, immunoblotting, histological staining, immunohistochemistry, immunodetection of BrdU incorporation into cellular DNA during cell proliferation, co-immunofluorescence and confocal microscopy Results: We found that upregulation of PFKFB3 protein and augmentation of glycolysis is an early and sustained event during HSC activation that is critical for fibrosis development, since pharmacological inhibition by 3PO blunts the activation and proliferation of HSCs, and attenuates profibrotic phenotypes in vitro. PFKFB3 protein expression is also consistently elevated in liver of fibrotic humans and rodents Notably, systemic administration of 3PO in vivo shows therapeutic benefit in bile duct ligation-induced liver fibrosis in mice. We also investigated molecular mechanisms underpinning PFKFB3 upregulation in liver fibrosis and found that it is not transcriptionally derived in HSCs Instead, it is posttranscriptionally regulated through binding of CPEB4 to specific CPE elements in the 3'-untranslated region of PFKFB3 mRNA triggering translation activation. Accordingly, deletion of CPEB4 in knockout mice attenuates fibrogenesis following bile duct ligation Conclusion: CPEB4-driven glycolytic rewiring via PFKFB3 is a hallmark of the activation and fibrogenic potential of HSCs. We are using this new knowledge to develop novel therapies with clinical potential for liver fibrosis.
ER  - 

TY  - JOUR
M3  - Conference Abstract
Y1  - 2019
VL  - 70
SP  - 471A
EP  - 472A
SN  - 1527-3350
JF  - Hepatology v70 suppl.1 2019
JO  - Hepatology
UR  - https://www.embase.com/search/results?subaction=viewrecord&id=L631813179&from=export
U2  - L631813179
DB  - Embase
U4  - 2020-05-26
A1  - Giovannoni, L.
A1  - DeRoo, M.
A1  - Braissant, O.
A1  - Henry, H.
A1  - Cudalbu, C.R.
A1  - Vutskits, L.
A1  - McLin, V.A.
M1  - (Giovannoni L.) Department of Pediatrics, Gynecology and Obstetrics, University Hospitals Geneva,
M1  - (Giovannoni L.; DeRoo M.) Fundamental Neurosciences Department, Geneva University of Medicine,
M1  - (Braissant O.) Service of Biomedicine, University Hospital of Lausanne,
M1  - (Henry H.) Service of Clinical Chemistry, University Hospital of Lausanne,
M1  - (Cudalbu C.R.) Ecole Polytechnique Federale De Lausanne,
M1  - (Vutskits L.) Department of Anesthesiology, Pharmacology and Intensive Care, University Hospitals of Geneva,
M1  - (McLin V.A.) Swiss Pediatric Liver Center, University Hospitals Geneva,
AD  - L. Giovannoni, Department of Pediatrics, Gynecology and Obstetrics, University Hospitals Geneva,
T1  - Bile acids and ammonium contribute to changes in dendritic spine distribution in an organotypic culture of rat hippocampus
LA  - English
KW  - ammonia
KW  - bile acid
KW  - carbon dioxide
KW  - analysis of variance
KW  - animal cell
KW  - animal experiment
KW  - animal model
KW  - biolistic transformation
KW  - cerebrospinal fluid
KW  - chronic liver disease
KW  - conference abstract
KW  - confocal microscopy
KW  - controlled study
KW  - culture medium
KW  - dendritic spine
KW  - drug combination
KW  - ex vivo study
KW  - executive function
KW  - hepatic encephalopathy
KW  - hippocampal CA1 region
KW  - imaging software
KW  - incubator
KW  - male
KW  - nonhuman
KW  - pharmacokinetics
KW  - plasmid
KW  - pyramidal nerve cell
KW  - quantitative analysis
KW  - rat
KW  - synapse
KW  - turnover rate
KW  - Wistar rat
N2  - Background: Executive functioning impairment in children with chronic liver disease is increasingly recognized Injury to developing neuronal networks may be an underlying mechanism The CSF of rats following bile duct ligation is highly concentrated in ammonia, murocholic and taurocholic acids. We therefore hypothesized that CSF modification may alter distribution of synaptic contacts onto pyramidal neurons, known to be essential in the development of networks underlying executive functioning Methods: Transverse hippocampal organotypic slices (400μm thick) were harvested from 6-7-day-old Wistar rats and maintained for 15 days in a CO2-incubator pc-DNA-EGFP plasmid biolistic transfection was performed 7 days after harvesting and 3 days later, control medium or experimental medium (MIX) with 100μM α-murocholic-acid, 200μM taurocholic-acid and 2.5mM ammonium was added to the culture (day 0 of exposure) Confocal microscopy and imageJ were used to manually count CA1 pyramidal neuron dendritic spines as proxies for excitatory synapses. Static analysis quantified dendritic spines density each day. Dynamic analysis quantified dendritic spine turnover (loss and de novo formation) for each 24h window Statistical analysis was conducted using PRISM software for multiple t-test or mixed-effect ANOVA. Results: We observed a biphasic profile in in the MIX condition. During the first 3 days of exposure, dendritic spine density decreased more than 50% compared to control (cf fig, p<0.001). On days 3 to 4, spine density recovered to reach control values Dynamic analysis showed 15% loss in dendritic spines stability during the early phase of exposure to MIX, compared to controls, with comparable low rates of spine turnover During the late phase, spine turnover increased significantly in favor of de novo spine formation: de novo spine formation was 10 times higher in the experimental cultures than controls (0 280 vs 0 023 spines μm-1, p=0 033), while spine loss was 6 times higher (0 154 vs 0 026 spines μm-1, p=0 0026) than controls Conclusion: We demonstrate in vitro that the combination of bile acids and ammonium in the culture medium of rat hippocampal culture is associated with a biphasic response in spine density of CA1 pyramidal neurons Spine density decreases during the first 3-days of exposure, owing to decreased in spine stability This is followed by increased spine turnover with spine new-formation in excess of spine loss, yielding a final spine density similar to control animals. The functionality of the spines formed de novo remains to be determined, as does the relevance for hepatic encephalopathy and executive functioning impairment in children with chronic liver disease.
ER  - 

TY  - JOUR
M3  - Conference Abstract
Y1  - 2019
VL  - 70
SP  - 50A
SN  - 1527-3350
JF  - Hepatology v70 suppl.1 2019
JO  - Hepatology
UR  - https://www.embase.com/search/results?subaction=viewrecord&id=L631813836&from=export
U2  - L631813836
DB  - Embase
U4  - 2020-05-26
A1  - Amarachintha, S.
A1  - Mourya, R.
A1  - Ayabe, H.
A1  - Luo, Z.
A1  - Yang, Y.
A1  - Shivakumar, P.
A1  - Bezerra, J.A.
M1  - (Amarachintha S.; Mourya R.; Ayabe H.; Luo Z.; Shivakumar P.; Bezerra J.A.) Division of Gastroenterology, Hepatology and Nutrition, Cincinnati Children's Hospital Medical Center, Cincinnati, OH, United States
M1  - (Yang Y.) Department of Pediatric Surgery, Children's Hospital of Fudan University, Key Laboratory of Neonatal Disease,Ministry of Health, Shanghai, China
M1  - (Shivakumar P.; Bezerra J.A.) Department of Pediatrics, University of Cincinnati, College of Medicine, Cincinnati, OH, United States
AD  - S. Amarachintha, Division of Gastroenterology, Hepatology and Nutrition, Cincinnati Children's Hospital Medical Center, Cincinnati, OH, United States
T1  - Patient-derived cholangiocyte organoids point to defects in epithelial development in pathogenesis of biliary atresia
LA  - English
KW  - albumin
KW  - alpha tubulin
KW  - beta catenin
KW  - cytochrome P450 1A2
KW  - cytokeratin 19
KW  - cytokeratin 7
KW  - endogenous compound
KW  - epithelial cell adhesion molecule
KW  - F actin
KW  - forskolin
KW  - rhodamine 123
KW  - somatostatin receptor 2
KW  - transcription factor Sox9
KW  - verapamil
KW  - animal cell
KW  - animal experiment
KW  - animal model
KW  - bile duct atresia
KW  - cell adhesion
KW  - cell lineage
KW  - cell maturation
KW  - cell polarity
KW  - cholangiocyte
KW  - ciliated epithelium cell
KW  - cilium
KW  - conference abstract
KW  - confocal microscopy
KW  - controlled study
KW  - disease control
KW  - female
KW  - histopathology
KW  - human
KW  - immunohistochemistry
KW  - liver biopsy
KW  - liver donor
KW  - male
KW  - nonhuman
KW  - organoid
KW  - phase contrast microscopy
KW  - principal component analysis
KW  - protein expression
KW  - RNA sequencing
KW  - tumor spheroid
N2  - Background: Although in vitro and animal models have increased our understanding of pathogenic mechanisms of biliary atresia (BA), the translation of the findings to human disease is limited by the lack of a model system relevant to human biology In this study, we aimed to generate patientderived cholangiocyte organoids (COs) and use them to investigate mechanisms of BA Methods: Culture conditions were established to generate normal control COs (N-COs) from liver biopsies of normal liver donors (N=3) in media enriched with R-spo1, Forskolin, and TGFbi Histomorphology was evaluated by H&E staining and phase-contrast microscopy Immunostaining was used to assess biliary cell lineage (CK7, CK19, EPCAM, SOX9), cell adhesion (ZO-1), polarity (F-actin/β-catenin), transport (AQP1, CFTR, SSTR2), and cilium (acetylated α-tubulin). Gene expression was determined by RNAseq Functional assays were performed using Rhodamine 123 Results: N-COs emerged as spheroids after 3±1 days of culture Spheroids contained a layer of epithelial cells expressing CK7, CK19, and EPCAM. We then applied the same protocol to liver biopsies from children with biliary atresia (BA-COs, N=14) and disease controls (D-COs, N=5) These organoids took longer to emerge (BACOs= 12 5±5 6 and D-COs=20 7±6 8 days, P<0 03) but were morphologically similar to N-COs RNAseq of organoids followed by principal component analysis showed that most BA-COs clustered separately from controls All organoids had high expression of the genes KRT19, CFTR, HES1, and EPCAM and low expression of ALB, AFP, and CYP1A2 By immunostaining, the expression of CK19 and EPCAM in BACOs were similar to controls However, the percent of cells in BA-COs expressing SOX9 (3 5±3 1% vs N-CO=53±21%; P<0.0001) and CK7 (61±8% vs N-CO=97±2%; P<0.0015) was lower than controls, suggesting a defect in cellular maturation This was further supported by fewer ciliated cells in BA-COs (3 5±2 4%) than controls (N-COS=14 5±6 3% and D-COs=9 5±3 5%; P<0 0001) as shown by confocal microscopy and 3D rendering of immunostained acetylated α-tubulin. The epithelial cells of BA-COs had evidence of loss of polarity based on a mid-cytoplasmic placement of the nucleus and the aberrant expression of ZO-1, F-actin and β-catenin. AQP1, CFTR and SSTR2 were expressed by control organoids, but rarely present in BA-COs Functionally, permeability assays using Rhodamine123 (R123) showed a 4 6-fold uptake in BA-COs above N-COs and 1 9-fold above D-COs (P<0 0001), which did not normalize by the addition of verapamil to block R123 transport Conclusion: Human liver-derived cholangiocyte organoids can be generated from children with biliary atresia Their low expression of differentiation markers, abnormal cell polarity, and increased permeability suggest a defect in development in pathogenesis of biliary atresia.
ER  - 

TY  - JOUR
M3  - Conference Abstract
Y1  - 2019
VL  - 7
IS  - 8
SP  - 24
EP  - 25
SN  - 2050-6414
JF  - United European Gastroenterology Journal
JO  - United Eur. Gastroenterol. J.
UR  - https://www.embase.com/search/results?subaction=viewrecord&id=L632137521&from=export
U2  - L632137521
DB  - Embase
U4  - 2020-07-27
L2  - http://dx.doi.org/10.1177/205064061985467
DO  - 10.1177/205064061985467
A1  - Robles-Medranda, C.
A1  - Oleas, R.
A1  - Olmos, J.
A1  - Alcivar-Vasquez, J.
A1  - Puga-Tejada, M.
A1  - Baquerizo-Burgos, J.
A1  - Pitanga-Lukashok, H.
M1  - (Robles-Medranda C., robertoleas@gmail.com; Oleas R.; Olmos J.; Alcivar-Vasquez J.; Puga-Tejada M.; Baquerizo-Burgos J.; Pitanga-Lukashok H.) Instituto Ecuatoriano De Enfermedades Digestivas (IECED), Gastroenterology and Endoscopy Division, Guayaquil, Ecuador
AD  - C. Robles-Medranda, Instituto Ecuatoriano De Enfermedades Digestivas (IECED), Gastroenterology and Endoscopy Division, Guayaquil, Ecuador
T1  - A comparative analysis of digital cholangioscopy and probe-based confocal laser endomicroscopy for the malignancy detection in bile duct lesions
LA  - English
KW  - adult
KW  - bile duct injury
KW  - biliary tract endoscopy
KW  - biliary tract tumor
KW  - cancer model
KW  - cancer patient
KW  - case report
KW  - cholestasis
KW  - clinical article
KW  - common bile duct
KW  - conference abstract
KW  - confocal laser scanning microscopy
KW  - cross-sectional study
KW  - diagnostic test accuracy study
KW  - digestive endomicroscope
KW  - endoscopic retrograde cholangiopancreatography
KW  - endoscopist
KW  - female
KW  - France
KW  - histopathology
KW  - human
KW  - human tissue
KW  - in vivo study
KW  - interrater reliability
KW  - male
KW  - middle aged
KW  - prediction
KW  - sensitivity and specificity
KW  - videorecording
N2  - Introduction: The differentiation of malignant from the benign biliary lesion is challenging in clinical practice. Peroral digital cholangioscopy (POCS) predicts malignancy through the visual impression of biliary lesions; whereas, Probe-based confocal laser endomicroscopy (pCLE) via in vivo, real-time tissue examination. Currently, both pCLE and cholangioscopy classification systems are available; however, a comparison between these classification systems remains unknown. Aims & Methods: To compare the Paris classification criteria (pCLE) and the visual impression classification system (POCS) for the detection of malignancy in biliary lesions. The following is a cross-sectional study. Data from patients referred for cholangioscopy and pCLE due to indeterminate biliary stricture was consecutively recorded and analyzed. The visual impression of biliary lesions during POCS were recorded following the classification system proposed by Robles-Medranda et-al. pCLE was performed using the Cellvizio CholangioFlex probe (Mauna Kea Technologies, Paris, France) during the ERCP procedure, and the pCLE findings for the diagnosis malignancy were recorded according to the Paris classification. pCLE videos were reviewed by one endoscopist, blinded to any clinical or ERCP information, and indicated which descriptive criteria (Paris classification) were observed in the videos displayed. Malignancy detection was defined following histopathology results. A video-set of 20 patients with pCLE were evaluated for interobserver agreement by two endoscopists (J.O and J.A). Results: Forty-three patients were included; the median age was 62.2± 15.6 years; the 65.1% were female. The main reason for the evaluation was indeterminate biliary stenosis (44.18%) and suspected biliary tumor (55.8%). 67.44% of lesions were located in the proximal common bile duct. POCS visual impression detected malignancy in 76.7 % of patients, with a sensitivity, specificity, PPV, and NPV of 94%, 92%, 92%, and 94%, respectively. pCLE detected malignancy in the 79.0% of patients, with a sensitivity, specificity, PPV, and NPV of 64%, 100%, 100%, and 83%, respectively. Table 1 summarizes the overall accuracy of each pCLE criteria for malignancy prediction. A moderate interobserver agreement for pCLE criteria was obtained (K< 60). Conclusion: The visual impression of POCS using a classification system showed to be more sensitive than in vivo, real-time tissue examination of pCLE for the detection of malignancy in indeterminate biliary obstruction. (Table Presented).
ER  - 

TY  - JOUR
M3  - Conference Abstract
Y1  - 2019
VL  - 7
IS  - 8
SP  - 48
SN  - 2050-6414
JF  - United European Gastroenterology Journal
JO  - United Eur. Gastroenterol. J.
UR  - https://www.embase.com/search/results?subaction=viewrecord&id=L632137728&from=export
U2  - L632137728
DB  - Embase
U4  - 2020-07-27
L2  - http://dx.doi.org/10.1177/205064061985467
DO  - 10.1177/205064061985467
A1  - Archibugi, L.
A1  - Mariani, A.
A1  - Ciambriello, B.
A1  - Zaccari, P.
A1  - Petrone, M.C.
A1  - Rossi, G.
A1  - Testoni, S.G.G.
A1  - Capurso, G.
A1  - Arcidiacono, P.G.
M1  - (Archibugi L., livia.archibugi@hotmail.it) Hospital San Raffaele, Pancreato-Biliary Endoscopy and Endosonography Division, Milan, Italy
M1  - (Mariani A.) San Raffaele Hospital, Dept. of Gastroenterology, Milano, Italy
M1  - (Ciambriello B.) Digestive Endoscopy AO Specialistica Dei Colli CTO, Naples, Italy
M1  - (Zaccari P.) Policlinico Umberto I, Sapienza University of Rome, Rome, Italy
M1  - (Petrone M.C.) Vita-Salute San Raffaele University, Pancreato-Biliary Endoscopy and Endosonography Division, Milan, Italy
M1  - (Rossi G.) Pancreas Translational and Clinical Research Center, San Raffaele Scientific Institute IRCCS, Vita S, Pancreato-Biliary Endoscopy and Endosonography Division, Milano, Italy
M1  - (Testoni S.G.G.) Division of Gastroenterology and Gastrointestinal Endoscopy, Vita-Salute San Raffaele University, Sc, Pancreato-Biliary Endoscopy and Endosonography Division, Milan, Italy
M1  - (Capurso G.) San Raffaele Scientific Institute Irccs, Pancreas Translational and Clinical Research Center, Rome, Italy
M1  - (Arcidiacono P.G.) Ospedale San Raffaele, PancreatoBiliary Endoscopy and Endosonography Division, Pancreas Translational and Clinical Research Center, Milan, Italy
AD  - L. Archibugi, Hospital San Raffaele, Pancreato-Biliary Endoscopy and Endosonography Division, Milan, Italy
T1  - The role of “rose” for ercp-guided brushing on indeterminate biliary strictures: Experience of a referral center
LA  - English
KW  - aged
KW  - biliary tract endoscopy
KW  - cholestasis
KW  - clinical evaluation
KW  - conference abstract
KW  - confocal laser scanning microscopy
KW  - cytology
KW  - diagnostic test accuracy study
KW  - diagnostic value
KW  - drug safety
KW  - endoscopic retrograde cholangiopancreatography
KW  - endoscopic ultrasonography
KW  - female
KW  - follow up
KW  - histology
KW  - histopathology
KW  - human
KW  - human tissue
KW  - major clinical study
KW  - male
KW  - patient referral
KW  - predictive value
KW  - retrospective study
KW  - sensitivity and specificity
N2  - Introduction: Endoscopic Retrograde CholangioPancreatography (ERCP), although nowadays used only for therapeutic purposes, still has a prominent diagnostic role in patients with indeterminate biliary strictures and no evidence of mass lesion at EUS or CT scan. The use of biliary stricture brushing is a safe, easy, cheap and fast way to acquire cytological specimen from the determination of the etiology, but the sensitivity can be as low as 50%. Rapid On-Site Evaluation (ROSE) of the sample has been used for years in referral centers for the determination of the adequacy of EUS-guided FNA cytological specimens, improving its sensitivity and specificity. Nevertheless, there are currently no studies evaluating its role for ERCP brushing. Aims & Methods: The aim of this study was to assess the diagnostic yield of ERCP brushing of indeterminate biliary strictures when supported by ROSE. We conducted a retrospective single center study enrolling consecutive patients undergoing ERCP and brush cytology supported by ROSE for indeterminate biliary strictures, including patients from January 1st 2010 to May 31st 2018. Data recorded included patient's characteristics, clinical/ radiological and EUS features, ERCP features including stricture features, number of passages performed with the brush, final cytology or histology when biopsy was performed as an adjunct, use of cholangioscopy or confocal laser endomicroscopy, final diagnosis after surgery or follow-up when the patient would not undergo a resection. The diagnostic yield of ERCP-guided brushing with ROSE was then calculated. Results: 96 patients underwent ERCP for indeterminate biliary stenosis, with 50% being males, mean age 68.1 years, 80% having an extrahepatic biliary stricture. 90 patients underwent brushing with ROSE and were included in the analysis, with 86.7% of patients having an adequate sample at ROSE. The preliminary diagnostic yield calculated showed a sensitivity of 80%, a specificity of 82%, an accuracy of 81%, a positive predictive value of 92% and a negative predictive value of 61%. Conclusion: The availability of ROSE in patients undergoing ERCP with indeterminate biliary stricture without a mass lesion increases the diagnostic yield of brushing, decreasing the need of further procedures, such as cholangioscopy and confocal laser endomicroscopy and can, therefore, decrease costs and increase safety.
ER  - 

TY  - JOUR
M3  - Letter
Y1  - 2019
VL  - 31
IS  - 5
SP  - 595
SN  - 1443-1661
SN  - 0915-5635
JF  - Digestive Endoscopy
JO  - Dig. Endosc.
UR  - https://www.embase.com/search/results?subaction=viewrecord&id=L2002708914&from=export
U2  - L2002708914
C5  - 31243819
DB  - Embase
DB  - Medline
U3  - 2019-09-10
U4  - 2019-09-12
L2  - http://dx.doi.org/10.1111/den.13472
DO  - 10.1111/den.13472
A1  - Wen, J.
A1  - Ji, J.-M.
A1  - Gong, B.
M1  - (Wen J.) Department of Gastroenterology, Ruijin Hospital, Shanghai Jiaotong University School of Medicine, Shanghai, China
M1  - (Ji J.-M.; Gong B., gbercp616@163.com) Digestive Endoscopy Center, Department of Gastroenterology, Shuguang Hospital, Shanghai University of Traditional Chinese Medicine, Shanghai, China
AD  - B. Gong, Digestive Endoscopy Center, Department of Gastroenterology, Shuguang Hospital, Shanghai University of Traditional Chinese Medicine, Shanghai, China
T1  - Cholangioscopy and probe-based confocal laser endomicroscopy for real-time diagnosis of intraductal papillary mucinous neoplasm of the bile duct
LA  - English
KW  - cholangioscope
KW  - digestive endomicroscope
KW  - aged
KW  - bare metal stenting
KW  - bile duct
KW  - biliary tract biopsy
KW  - biliary tract endoscopy
KW  - cancer diagnosis
KW  - case report
KW  - cholecystectomy
KW  - cholelithiasis
KW  - clinical article
KW  - confocal laser scanning microscopy
KW  - female
KW  - fever
KW  - human
KW  - human tissue
KW  - intraductal papillary mucinous tumor
KW  - letter
KW  - liver injury
KW  - liver lobectomy
KW  - magnetic resonance cholangiopancreatography
KW  - medical history
KW  - obstructive jaundice
KW  - radiofrequency ablation
KW  - very elderly
KW  - Cholangioflex
KW  - Spyglass
C3  - Cholangioflex(Mauna Kea Technologies,France)
C3  - Spyglass(Boston Scientific,United States)
C4  - Mauna Kea Technologies(France)
C4  - Boston Scientific(United States)
ER  - 

TY  - JOUR
M3  - Conference Abstract
Y1  - 2019
VL  - 114
SP  - S37
EP  - S38
SN  - 1572-0241
JF  - American Journal of Gastroenterology
JO  - Am. J. Gastroenterol.
UR  - https://www.embase.com/search/results?subaction=viewrecord&id=L629361822&from=export
U2  - L629361822
DB  - Embase
U4  - 2019-09-24
L2  - http://dx.doi.org/10.14309/ajg.0000000000000372
DO  - 10.14309/ajg.0000000000000372
A1  - Giovannoni, L.
A1  - De Roo, M.
A1  - Braissant, O.
A1  - Henry, H.
A1  - Cudalbu, C.
A1  - Vutskits, L.
A1  - McLin, V.
M1  - (Giovannoni L.; McLin V.) Swiss Pediatric Liver Center, Department of Women Child and Adolescent, University Hospitals Geneva, Switzerland
M1  - (Giovannoni L.; De Roo M.; Vutskits L.) Fundamental Neurosciences Department, Geneva University of Medicine, Geneva, Switzerland
M1  - (De Roo M.; Vutskits L.) Department of Anesthesiology, Pharmacology and Intensive Care, University Hospitals of Geneva, Geneva, Switzerland
M1  - (Braissant O.) Service of Biomedicine, University Hospital of Lausanne, Lausanne, Switzerland
M1  - (Henry H.) Service of Clinical Chemistry, Lausanne University Hospital, Lausanne, Switzerland
M1  - (Cudalbu C.) Centre d'Imagerie Biomedicale (CIBM), Lausanne, Switzerland
M1  - (Cudalbu C.) Ecole Polytechnique Fédérale de Lausanne (EPFL), Lausanne, Switzerland
AD  - L. Giovannoni, Swiss Pediatric Liver Center, Department of Women Child and Adolescent, University Hospitals Geneva, Switzerland
T1  - Cholestasis decreases dendritic spine density in a rat hippocampal organotypic culture
LA  - English
KW  - ammonia
KW  - ammonium chloride
KW  - carbon dioxide
KW  - taurocholic acid
KW  - analysis of variance
KW  - animal cell
KW  - animal experiment
KW  - animal model
KW  - animal tissue
KW  - bile duct ligation
KW  - biolistic transformation
KW  - cerebrospinal fluid
KW  - cholestasis
KW  - conference abstract
KW  - confocal microscopy
KW  - controlled study
KW  - dendritic spine
KW  - ex vivo study
KW  - executive function
KW  - hippocampal CA1 region
KW  - imaging software
KW  - incubator
KW  - injury
KW  - nonhuman
KW  - plasmid
KW  - pup (rodent)
KW  - pyramidal nerve cell
KW  - quantitative analysis
KW  - rat
KW  - synapse
KW  - turnover rate
KW  - Wistar rat
N2  - BACKGROUND: Executive functioning impairment in children with cholestatic liver disease is increasingly recognized. Injury to developing neuronal networks could be an underlying mechanism. Given that the CSF of rat pups following bile duct ligation is highly concentrated in ammonia, murocholic and taurocholic acids, we hypothesized that cholestasis may significantly alter density of synaptic contacts onto pyramidal neurons, known to be essential in the development of executive functioning. METHODS: Transverse hippocampal organotypic slice (400μm thick) were harvested from 6-7-dayold Wistar rats. They were maintained for 15 days in a CO2-incubator (33°C). pc-DNA3.1-EGFP plasmid biolistic transfection was performed 7 days after harvesting. 3 days following transfection, control medium or experimental medium containing 100μM α-murocholic-acid, 200μM taurocholicacid and 2.5μM ammonium was added to the culture (day 0 of exposure, MIX condition). Confocal microscopy using imageJ was used for to manually count CA1 pyramidal neuron dendritic spines as proxies for excitatory synapses. Static analysis quantified dendritic spines density each day. Dynamic analysis quantified dendritic spines turnover (loss and neo-formation) for each 24 h time-window. Statistical analysis was conducted using PRISM software for multiple t-test or mixed-effect ANOVA. RESULTS: Static analysis showed a biphasic profile in MIX condition. During early phase (first 3 days of exposure), we observed >50% decrease in dendritic spine density compared to control (cf Figure 1, P < 0.001). On days 3 to 4), spine density recovered to reach control value. Dynamic analysis showed 15% loss in dendritic spines stability during the early phase of exposure to MIX condition, compared to controls, with comparable low rates of spine turnover. During the late phase of MIX exposure, spine turnover increased significantly in favor of spine neo-formation: spine neo-formation was 10 times higher (0.280 vs 0.023 spines.μm-1, P = 0.033) than controls, while spine loss was 6 times higher in neurons exposed to MIX (0.154 vs 0.026 spines.μm-1, P = 0.0026) than controls. CONCLUSIONS: We demonstrate here that mimicking cholestasis ex vivo leads to a biphasic response in spine density of rat hippocampal CA1 pyramidal neurons. Spine density decreases during the first 3-days of exposure to a mix of bile acids and ammonium chloride-owing to decreased in spine stability. This is followed by increased spine turnover with spine neo-formation in excess of spine loss, yielding a final spine density similar to control animals. Whether these new spines are functionally equivalent to controls remains to be determined. (Figure Presented) .
ER  - 

TY  - JOUR
M3  - Article
Y1  - 2019
VL  - 20
IS  - 15
SN  - 1422-0067
SN  - 1661-6596
JF  - International Journal of Molecular Sciences
JO  - Int. J. Mol. Sci.
UR  - https://www.embase.com/search/results?subaction=viewrecord&id=L2002345824&from=export
U2  - L2002345824
C5  - 31370360
DB  - Embase
DB  - Medline
U3  - 2019-08-20
U4  - 2019-08-22
L2  - http://dx.doi.org/10.3390/ijms20153748
DO  - 10.3390/ijms20153748
A1  - Yang, L.
A1  - Dong, C.
A1  - Tian, L.
A1  - Ji, X.
A1  - Yang, L.
A1  - Li, L.
M1  - (Yang L.; Dong C.; Tian L.; Ji X.; Yang L.; Li L., liliying@ccmu.edu.cn) Department of Cell Biology, Municipal Laboratory for Liver Protection and Regulation of Regeneration, Capital Medical University, Beijing, China
AD  - L. Li, Department of Cell Biology, Municipal Laboratory for Liver Protection and Regulation of Regeneration, Capital Medical University, Beijing, China
T1  - Gadolinium chloride restores the function of the gap junctional intercellular communication between hepatocytes in a liver injury
LA  - English
KW  - alanine aminotransferase
KW  - alpha smooth muscle actin
KW  - aspartate aminotransferase
KW  - carbon tetrachloride
KW  - collagen type 1
KW  - connexin 26
KW  - connexin 32
KW  - gadolinium chloride
KW  - gap junction protein
KW  - lucifer yellow
KW  - animal cell
KW  - animal experiment
KW  - animal model
KW  - animal tissue
KW  - article
KW  - bile duct ligation
KW  - cell communication
KW  - cell culture
KW  - cell isolation
KW  - confocal microscopy
KW  - controlled study
KW  - density gradient centrifugation
KW  - down regulation
KW  - drug mechanism
KW  - experimental hepatitis
KW  - gap junction
KW  - gene expression
KW  - immunofluorescence assay
KW  - liver cell
KW  - liver fibrosis
KW  - liver injury
KW  - mouse
KW  - nonhuman
KW  - protein expression
KW  - protein localization
KW  - real time polymerase chain reaction
KW  - reverse transcription polymerase chain reaction
KW  - Western blotting
C2  - Sigma(United States)
N2  - Background: Gadolinium chloride (GdCl3) has been reported to attenuate liver injury caused by a variety of toxicants. Gap junctional intercellular communication (GJIC) is thought to be essential in controlling liver homeostasis and pathology. Here we evaluate the effects of GdCl3 on functional GJIC and connexin expression in mouse models and primary hepatocytes. Methods: Mice were administered GdCl3 intraperitoneally the day before a carbon tetrachloride (CCl4) injection or bile duct ligation (BDL) operation. Primary hepatocytes were treated with CCl4 or lipopolysaccharides (LPS), with or without GdCl3. A scrape loading/dye transfer assay was performed to assess the GJIC function. The expression of connexins was examined by real-time reverse transcription polymerase chain reaction (RT-PCR), western blot and immunofluorescent staining. Results: CCl4 treatment or the BDL operation led to the dysfunction of GJIC and a down-regulation of Cx32 and Cx26 in injured liver. GdCl3 administration restored GJIC function between hepatocytes by facilitating the transfer of fluorescent dye from one cell into adjacent cells via GJIC, and markedly prevented the decrease of Cx32 and Cx26 in injured liver. In primary hepatocytes, CCl4 or LPS treatment induced an obvious decline of Cx32 and Cx26, whereas GdCl3 pretreatment prevented the down-regulation of connexins. In vivo GdCl3 protected hepatocytes and attenuated the liver inflammation and fibrosis in liver injury mouse models. Conclusion: GdCl3 administration protects functional GJIC between hepatocytes, and prevents the decrease of connexin proteins at mRNA and protein levels during liver injury, leading to the alleviation of chronic liver injury.
ER  - 

TY  - JOUR
M3  - Article
Y1  - 2019
VL  - 8
IS  - 8
SN  - 2073-4409
JF  - Cells
JO  - Cells
UR  - https://www.embase.com/search/results?subaction=viewrecord&id=L2002349582&from=export
U2  - L2002349582
C5  - 31349740
DB  - Embase
DB  - Medline
U3  - 2019-08-20
U4  - 2019-08-22
L2  - http://dx.doi.org/10.3390/cells8080777
DO  - 10.3390/cells8080777
A1  - Scavo, M.P.
A1  - Depalo, N.
A1  - Rizzi, F.
A1  - Ingrosso, C.
A1  - Fanizza, E.
A1  - Chieti, A.
A1  - Messa, C.
A1  - Denora, N.
A1  - Laquintana, V.
A1  - Striccoli, M.
A1  - Curri, M.L.
A1  - Giannelli, G.
M1  - (Scavo M.P., maria.scavo@irccsdebellis.it; Chieti A.; Giannelli G., gianluigi.giannelli@irccsdebellis.it) Personalized Medicine Laboratory, National Institute of Gastroenterology “S. De Bellis”, Via Turi 27, Castellana Grotte, Bari, Italy
M1  - (Depalo N.; Rizzi F.; Ingrosso C.; Fanizza E.; Denora N.; Striccoli M.; Curri M.L.) Institute for Chemical and Physical Processes (IPCF), CNR SS Bari, Via Orabona 4, Bari, Italy
M1  - (Fanizza E.; Curri M.L.) Dipartimento di Chimica, Università degli Studi di Bari Aldo Moro, Via Orabona 4, Bari, Italy
M1  - (Messa C.) Laboratory of Clinical Biochemistry, National Institute of Gastroenterology “S. De Bellis”, Via Turi 27, Castellana Grotte, Bari, Italy
M1  - (Denora N.; Laquintana V.) Dipartimento di Farmacia, Scienze del Farmaco, Università degli Studi di Bari Aldo Moro, Via Orabona 4, Bari, Italy
M1  - (Giannelli G., gianluigi.giannelli@irccsdebellis.it) National Institute of Gastroenterology “S. De Bellis”, Scientific Direction, Via Turi 27, Castellana Grotte, Bari, Italy
AD  - M.P. Scavo, Personalized Medicine Laboratory, National Institute of Gastroenterology “S. De Bellis”, Via Turi 27, Castellana Grotte, Bari, Italy
T1  - FZD10 carried by exosomes sustains cancer cell proliferation
LA  - English
KW  - alix protein
KW  - CD63 antigen
KW  - cytoplasm protein
KW  - frizzled protein
KW  - frizzled protein 10
KW  - heat shock protein 70
KW  - ketoconazole
KW  - messenger RNA
KW  - proteinase inhibitor
KW  - unclassified drug
KW  - Wnt protein
KW  - article
KW  - bile duct carcinoma
KW  - c wave
KW  - Caco-2 cell line
KW  - cell proliferation
KW  - cell viability
KW  - colorectal cancer
KW  - confocal microscopy
KW  - controlled study
KW  - densitometry
KW  - dispersity
KW  - exosome
KW  - fluorescence microscopy
KW  - gastric carcinoma cell line
KW  - gene expression
KW  - gene silencing
KW  - genetic transfection
KW  - Hep 3B2.1-7 cell line
KW  - HGC-27 cell line
KW  - HLE cell line (hepatocellular carcinoma)
KW  - HLF cell line (hepatocellular carcinoma)
KW  - HuCC-T1 cell line
KW  - human
KW  - human cell
KW  - hydrodynamics based transfection
KW  - immunodetection
KW  - immunofluorescence assay
KW  - immunoprecipitation
KW  - incubation time
KW  - laser Doppler flowmetry
KW  - liver cell carcinoma
KW  - mRNA expression level
KW  - MTS assay
KW  - photon correlation spectroscopy
KW  - PLC/PRF/5 cell line
KW  - protein expression
KW  - quantitative analysis
KW  - real time polymerase chain reaction
KW  - RNA extraction
KW  - signal transduction
KW  - SW620 cell line
KW  - transmission electron microscopy
KW  - Western blotting
KW  - Wnt signaling
N2  - Extracellular vesicles (EVs) are involved in intercellular communication during carcinogenesis, and cancer cells are able to secrete EVs, in particular exosomes containing molecules, that can be transferred to recipient cells to induce pathological processes and significant modifications, as metastasis, increase of proliferation, and carcinogenesis evolution. FZD proteins, a family of receptors comprised in the Wnt signaling pathway, play an important role in carcinogenesis of the gastroenteric tract. Here, a still unknown role of Frizzled 10 (FZD10) protein was identified. In particular, the presence of FZD10 and FZD10-mRNA in exosomes extracted from culture medium of the untreated colorectal, gastric, hepatic, and cholangio cancer cell lines, was detected. A substantial reduction in the FZD10 and FZD10-mRNA level was achieved in FZD10- mRNA silenced cells and in their corresponding exosomes. Concomitantly, a significant decrease in viability of the silenced cells compared to their respective controls was observed. Notably, the incubation of silenced cells with the exosomes extracted from culture medium of the same untreated cells promoted the restoration of the cell viability and, also, of the FZD10 and FZD10-mRNA level, thus indicating that the FZD10 and FZD10-mRNA delivering exosomes may be potential messengers of cancer reactivation and play an active role in long-distance metastatization.
ER  - 

TY  - JOUR
M3  - Article
Y1  - 2019
VL  - 44
IS  - 6
SP  - 643
EP  - 646
SN  - 1365-2230
SN  - 0307-6938
JF  - Clinical and Experimental Dermatology
JO  - Clin. Exp. Dermatol.
UR  - https://www.embase.com/search/results?subaction=viewrecord&id=L625833418&from=export
U2  - L625833418
C5  - 30618056
DB  - Embase
DB  - Medline
U3  - 2019-01-14
U4  - 2019-07-19
L2  - http://dx.doi.org/10.1111/ced.13867
DO  - 10.1111/ced.13867
A1  - Liu, R.C.
A1  - Consuegra, G.
A1  - Chou, S.
A1  - Fernandez Peñas, P.
M1  - (Liu R.C., rosecwliu@gmail.com; Consuegra G.; Fernandez Peñas P.) Department of Dermatology, Westmead Hospital, Sydney, Australia
M1  - (Liu R.C., rosecwliu@gmail.com; Consuegra G.; Fernandez Peñas P.) Westmead Clinical School, the University of Sydney Medical School, Sydney, Australia
M1  - (Chou S.) Tissue Pathology and Diagnostic Oncology, Westmead Hospital, Sydney, Australia
AD  - R.C. Liu, Department of Dermatology, Westmead Hospital, Sydney, Australia
T1  - Vitiligo-like depigmentation in oncology patients treated with immunotherapies for nonmelanoma metastatic cancers
LA  - English
KW  - Wood lamp
KW  - cisplatin
KW  - gemcitabine
KW  - ipilimumab
KW  - nivolumab
KW  - pembrolizumab
KW  - prednisolone
KW  - promethazine
KW  - steroid
KW  - thyroxine
KW  - transcription factor Sox10
KW  - acute myeloid leukemia
KW  - adult
KW  - adverse drug reaction
KW  - aged
KW  - article
KW  - back
KW  - bile duct carcinoma
KW  - cancer immunotherapy
KW  - cancer regression
KW  - cancer surgery
KW  - case report
KW  - chemoembolization
KW  - clinical article
KW  - computer assisted tomography
KW  - depigmentation
KW  - disease exacerbation
KW  - drug withdrawal
KW  - forearm
KW  - hand
KW  - human
KW  - human cell
KW  - human tissue
KW  - hypothyroidism
KW  - Koebner phenomenon
KW  - lichenoid eruption
KW  - lower leg
KW  - lung adenocarcinoma
KW  - lung lobe
KW  - male
KW  - melanocyte
KW  - middle aged
KW  - multiple cycle treatment
KW  - nephrectomy
KW  - priority journal
KW  - reflectance confocal microscopy
KW  - renal cell carcinoma
KW  - squamous cell lung carcinoma
KW  - steroid therapy
KW  - sun exposure
KW  - thyroiditis
KW  - topical treatment
KW  - vitiligo
N2  - Vitiligo-like depigmentation (VLD) is a characteristic cutaneous event described in patients with metastatic malignant melanoma receiving treatment with immune checkpoint inhibitors. We report the onset of VLD in three patients with other cancer types (cholangiocarcinoma, renal cell carcinoma and squamous cell carcinoma) following treatment with immunotherapy (combination pembrolizumab and nivolumab for the first, and pembrolizumab for the other two cancer types). Cases of VLD have not been reported previously in patients treated for any of these cancers, to our knowledge. Pembrolizumab and nivolumab are monoclonal antibodies targeting programmed cell death (PD)-1 receptors, while ipilimumab targets cytotoxic T-lymphocyte antigen-4. Our clinical finding challenges the current understanding of VLD as a malignant melanoma-specific immunotherapy-related adverse event.
ER  - 

TY  - JOUR
M3  - Article
Y1  - 2019
VL  - 23
IS  - 8
SP  - 5542
EP  - 5552
SN  - 1582-1838
JF  - Journal of Cellular and Molecular Medicine
JO  - J. Cell. Mol. Med.
UR  - https://www.embase.com/search/results?subaction=viewrecord&id=L628693634&from=export
U2  - L628693634
C5  - 31144461
DB  - Embase
DB  - Medline
U3  - 2019-08-02
U4  - 2019-08-07
L2  - http://dx.doi.org/10.1111/jcmm.14437
DO  - 10.1111/jcmm.14437
A1  - Gao, J.
A1  - Yu, H.
A1  - Bai, X.
A1  - Liu, C.
A1  - Chen, L.
A1  - Belguise, K.
A1  - Wang, X.
A1  - Lu, K.
A1  - Hu, Z.
A1  - Yi, B.
M1  - (Gao J.; Yu H.; Bai X.; Liu C.; Chen L.; Wang X.; Lu K., lukaizhi2010@163.com; Yi B., yibin1974@163.com) Department of Anaesthesia, Southwest Hospital, The Third Military Medical University (Army Medical University), Chongqing, China
M1  - (Gao J.; Hu Z., huzhiyong777@ZJu.edu.cn) Department of Anaesthesia, The Children’s Hospital, Zhejiang University School of Medicine, Hangzhou, China
M1  - (Belguise K.; Wang X.) LBCMCP, Centre de Biologie Intégrative (CBI), Université de Toulouse, CNRS, UPS, Toulouse, France
AD  - K. Lu, Department of Anaesthesia, Southwest Hospital, The Third Military Medical University (Army Medical University), Chongqing, China
T1  - Loss of cell polarity regulated by PTEN/Cdc42 enrolled in the process of Hepatopulmonary Syndrome
LA  - English
KW  - confocal microscope
KW  - LSM 510
KW  - beta catenin
KW  - guanosine triphosphatase
KW  - lipocortin 2
KW  - phosphatidylinositol 3,4,5 trisphosphate 3 phosphatase
KW  - protein Cdc42
KW  - Rac1 protein
KW  - RhoA guanine nucleotide binding protein
KW  - small interfering RNA
KW  - actin filament
KW  - animal cell
KW  - animal experiment
KW  - animal model
KW  - animal tissue
KW  - article
KW  - bile duct ligation
KW  - cell culture
KW  - cell migration
KW  - cell polarity
KW  - cell proliferation
KW  - confocal microscopy
KW  - controlled study
KW  - down regulation
KW  - electric resistance
KW  - genetic transfection
KW  - hepatopulmonary syndrome
KW  - immunofluorescence assay
KW  - immunoprecipitation
KW  - male
KW  - morphogenesis
KW  - MVEC cell line
KW  - nonhuman
KW  - pathogenesis
KW  - polyacrylamide gel electrophoresis
KW  - priority journal
KW  - protein expression
KW  - protein phosphorylation
KW  - rat
KW  - transepithelial resistance
KW  - Western blotting
KW  - LSM 510
C3  - LSM 510(Zeiss)
C4  - Zeiss
N2  - One central factor in hepatopulmonary syndrome (HPS) pathogenesis is pulmonary vascular remodelling (PVR) which involves dysregulation of proliferation and migration in pulmonary microvascular endothelial cells (PMVECs). Growing evidence suggests that Apical/basolateral polarity plays an important role in cell proliferation, migration, adhesion and differentiation. In this study, we explored whether cell polarity is involved and critical in experimental HPS rats that are induced by common bile duct ligation (CBDL). Cell polarity related proteins were analysed in CBDL rats lung and PMVECs under the HPS serum stimulation by immunofluorescence assay. Cdc42/PTEN activity, cell proliferation and migration and Annexin A2 (AX2) in PMVECs were determined, respectively. Cell polarity related proteins, lost their specialized luminal localization in PMVECs of the CBDL rat. The loss of cell polarity was induced by abnormal activity of Cdc42, which was strongly enhanced by the interaction between p-PTEN and Annexin A2 in PMVECs, after treatment with serum from CBDL rats. It led to over-proliferation and high migration ability of PMVECs. Down-regulation of PTEN-Cdc42 activity in PMVECs restored cell polarity and thus reduced their ability of migration and proliferation. Our study suggested that the loss of cell polarity plays a critical role in the pathogenesis of HPS-associated PVR and may become a potentially effective therapeutic target.
ER  - 

TY  - JOUR
M3  - Review
Y1  - 2019
VL  - 7
IS  - 14
SP  - 1732
EP  - 1752
SN  - 2307-8960
JF  - World Journal of Clinical Cases
JO  - World J. Clin. Cases
UR  - https://www.embase.com/search/results?subaction=viewrecord&id=L629037018&from=export
U2  - L629037018
DB  - Embase
U3  - 2019-08-29
U4  - 2019-12-02
L2  - http://dx.doi.org/10.12998/wjcc.v7.i14.1732
DO  - 10.12998/wjcc.v7.i14.1732
A1  - Huguet, J.M.
A1  - Lobo, M.
A1  - Labrador, J.M.
A1  - Boix, C.
A1  - Albert, C.
A1  - Ferrer-Barceló, L.
A1  - Durá, A.B.
A1  - Suárez, P.
A1  - Iranzo, I.
A1  - Gil-Raga, M.
A1  - de Burgos, C.B.
A1  - Sempere, J.
M1  - (Huguet J.M., josemahuguet@hotmail.com; Boix C.; Albert C.; Ferrer-Barceló L.; Durá A.B.; Suárez P.; Iranzo I.) Digestive Disease Department, General University Hospital of Valencia, Valencia, Spain
M1  - (Lobo M.) Medical Oncology Department, General University Hospital of Valencia, Valencia, Spain
M1  - (Labrador J.M.; de Burgos C.B.) Unidad Hepática Avanzada, Servicio de Cirugía General y Digestiva, General University Hospital of Valencia, Valencia, Spain
M1  - (Gil-Raga M.) Medical Oncology Department, Hospital de Requena, Requena, Spain
M1  - (Sempere J.)
AD  - J.M. Huguet, Digestive Diseases Department, General University Hospital of Valencia, Avenida Tres Cruces, 2, Valencia, Spain
T1  - Diagnostic-therapeutic management of bile duct cancer
LA  - English
KW  - biliary drain
KW  - guide wire
KW  - plastic stent
KW  - self expandable metallic stent
KW  - bilirubin
KW  - biochemical marker
KW  - cisplatin
KW  - cytokeratin 19
KW  - cytokeratin 20
KW  - cytokeratin 7
KW  - dabrafenib
KW  - fibroblast growth factor receptor
KW  - fluorouracil
KW  - gemcitabine
KW  - interleukin 6
KW  - ivosidenib
KW  - mucin 5AC
KW  - oxaliplatin
KW  - panitumumab
KW  - progranulin
KW  - trametinib
KW  - trypsinogen 2
KW  - unclassified drug
KW  - abdominal pain
KW  - angiogenesis
KW  - bile duct
KW  - bile duct cancer
KW  - biliary tract drainage
KW  - biliary tract endoscopy
KW  - biliary tract tumor
KW  - cachexia
KW  - cancer chemotherapy
KW  - cancer immunotherapy
KW  - cancer staging
KW  - cholangitis
KW  - cholestasis
KW  - computer assisted tomography
KW  - confocal laser scanning microscopy
KW  - diagnostic value
KW  - duodenoscopy
KW  - endoscopic retrograde cholangiopancreatography
KW  - endoscopic ultrasonography
KW  - endoscopic ultrasound guided fine needle biopsy
KW  - endoscopy
KW  - extrahepatic bile duct
KW  - fatigue
KW  - hepatojejunostomy
KW  - histology
KW  - histopathology
KW  - human
KW  - immunohistochemistry
KW  - isocitrate dehydrogenase gene
KW  - jaundice
KW  - laparotomy
KW  - liver cell carcinoma
KW  - liver metastasis
KW  - liver toxicity
KW  - lymph node dissection
KW  - magnetic resonance cholangiopancreatography
KW  - major clinical study
KW  - malaise
KW  - mismatch repair
KW  - molecularly targeted therapy
KW  - night sweat
KW  - overall survival
KW  - percutaneous transhepatic cholangiography
KW  - phase 2 clinical trial
KW  - phase 3 clinical trial
KW  - predictive value
KW  - progression free survival
KW  - recurrence free survival
KW  - retrospective study
KW  - review
KW  - Roux Y anastomosis
KW  - sensitivity and specificity
KW  - tumor growth
N2  - Biliary tract cancer, or cholangiocarcinoma, comprises a heterogeneous group of malignant tumors that can emerge at any part of the biliary tree. This group is the second most common type of primary liver cancer. Diagnosis is usually based on symptoms, which may be heterogeneous, and nonspecific biomarkers in serum and biopsy specimens, as well as on imaging techniques. Endoscopy-based diagnosis is essential, since it enables biopsy specimens to be taken. In addition, it can help with locoregional staging of distal tumors. Endoscopic retrograde cholangiopancreatography is a key technique for the evaluation and treatment of malignant biliary tumors. Correct staging of cholangiocarcinoma is essential in order to be able to determine the degree of resectability and assess the results of treatment. The tumor is staged based on the TNM classification of the American Joint Committee on Cancer. The approach will depend on the classification of the tumor. Thus, some patients with early-stage disease could benefit from surgery; complete surgical resection is the cornerstone of cure. However, only a minority of patients are diagnosed in the early stages and are suitable candidates for resection. In the subset of patients diagnosed with locally advanced or metastatic disease, chemotherapy has been used to improve outcome and to delay tumor progression. The approach to biliary tract tumors should be multidisciplinary, involving experienced endoscopists, oncologists, radiologists, and surgeons.
ER  - 

TY  - JOUR
M3  - Article
Y1  - 2019
VL  - 303
SP  - 77
EP  - 90
SN  - 1873-4995
SN  - 0168-3659
JF  - Journal of Controlled Release
JO  - J. Control. Release
UR  - https://www.embase.com/search/results?subaction=viewrecord&id=L2001844277&from=export
U2  - L2001844277
C5  - 31004666
DB  - Embase
DB  - Medline
U3  - 2019-05-14
U4  - 2019-05-14
L2  - http://dx.doi.org/10.1016/j.jconrel.2019.04.022
DO  - 10.1016/j.jconrel.2019.04.022
A1  - Li, Y.
A1  - Pu, S.
A1  - Liu, Q.
A1  - Li, R.
A1  - Zhang, J.
A1  - Wu, T.
A1  - Chen, L.
A1  - Li, H.
A1  - Yang, X.
A1  - Zou, M.
A1  - Xiao, J.
A1  - Xie, W.
A1  - He, J.
M1  - (Li Y.; Pu S.; Liu Q.; Li R.; Zhang J.; Wu T.; Chen L.; Li H.; Yang X.; He J., jinhanhe@scu.edu.cn) Laboratory of Clinical Pharmacy and Adverse Drug Reaction, University of Pittsburgh, Pittsburgh, PA, United States
M1  - (Li Y.; Pu S.; Li R.; Zhang J.; Wu T.; Chen L.; Li H.; Yang X.; Zou M.; He J., jinhanhe@scu.edu.cn) Department of Pharmacy, West China Hospital of Sichuan University, Chengdu, China
M1  - (Xiao J.) Institute of Clinical Science, Guangzhou Overseas Chinese Hospital, Jinan University, Guangzhou, China
M1  - (Xie W., wex6@pitt.edu) Center for Pharmacogenetics and Department of Pharmaceutical Sciences, University of Pittsburgh, Pittsburgh, PA, United States
AD  - W. Xie, Center for Pharmacogenetics and Department of Pharmaceutical Sciences, University of Pittsburgh, Pittsburgh, PA, United States
T1  - An integrin-based nanoparticle that targets activated hepatic stellate cells and alleviates liver fibrosis
LA  - English
KW  - alanine aminotransferase
KW  - arginylglycylaspartic acid
KW  - aspartate aminotransferase
KW  - bilirubin
KW  - collagen
KW  - hydroxyproline
KW  - interleukin 1beta
KW  - liposome
KW  - messenger RNA
KW  - monocyte chemotactic protein 1
KW  - nanoparticle
KW  - tissue inhibitor of metalloproteinase 1
KW  - transcription factor Gli1
KW  - tumor necrosis factor
KW  - vismodegib
KW  - vitronectin receptor
KW  - zinc finger protein GLI2
KW  - animal cell
KW  - animal experiment
KW  - animal model
KW  - animal tissue
KW  - article
KW  - bile duct ligation
KW  - cell infiltration
KW  - cell proliferation
KW  - cell size
KW  - cell viability
KW  - competitive inhibition
KW  - confocal laser scanning microscopy
KW  - controlled study
KW  - drug delivery system
KW  - drug targeting
KW  - endothelium cell
KW  - fluorescence
KW  - gene expression
KW  - hedgehog signaling
KW  - hepatic stellate cell
KW  - IC50
KW  - in vitro study
KW  - in vivo study
KW  - internalization (cell)
KW  - Kupffer cell
KW  - liver cell
KW  - liver fibrosis
KW  - liver necrosis
KW  - mouse
KW  - nonhuman
KW  - particle size
KW  - phenotype
KW  - priority journal
KW  - protein expression
KW  - signal transduction
KW  - upregulation
KW  - Western blotting
KW  - zeta potential
N2  - Activation of hepatic stellate cells (HSCs) contributes to the development of liver fibrosis. Because of a relatively small population of HSCs in the liver and the lack of specific membrane targeting proteins, HSC-targeted therapy remains a major clinical challenge. Here we first showed that a hallmark of activated HSC (aHSC) is their increased expression of integrin αvβ3. Thus we established sterically stable liposomes that contain the cyclic peptides (cRGDyK) with a high affinity to αvβ3 to achieve aHSC-specific delivery. Our results showed that the cRGDyK-guided liposomes were preferentially internalized by activated HSCs in vitro and in vivo, and the internalization was abolished by excess free cRGDyK or knockdown of αvβ3. In contrast, quiescent HSCs, hepatocytes, Kupffer cells, sinusoidal endothelial cells, or biliary cells showed minimal uptake of the cRGDyK-guided liposomes. When loaded with the hedgehog inhibitor vismodegib, the cRGDyK-guided liposomes inhibited hedgehog pathway signaling specifically in activated HSCs. Moreover, treatment of mice with vismodegib-loaded cRGDyK-liposomes markedly inhibited the fibrogenic phenotype in bile duct ligation- or thioacetamide-treated mice. We conclude that the cRGDyK-guided liposomes can specifically target the activated HSCs, but not quiescent HSCs. This nanoparticle system showed great promise to deliver therapeutic agents to aHSC to treat liver fibrosis.
ER  - 

TY  - JOUR
M3  - Review
Y1  - 2019
VL  - 3
IS  - 2
SP  - 106
EP  - 117
SN  - 2542-5684
JF  - Liver Research
JO  - Liver Res.
UR  - https://www.embase.com/search/results?subaction=viewrecord&id=L2001859819&from=export
U2  - L2001859819
DB  - Embase
U3  - 2019-05-14
U4  - 2019-07-01
L2  - http://dx.doi.org/10.1016/j.livres.2019.03.004
DO  - 10.1016/j.livres.2019.03.004
A1  - Fung, B.M.
A1  - Tabibian, J.H.
M1  - (Fung B.M.) University of California Los Angeles-Olive View Internal Medicine Residency Program, Sylmar, CA, United States
M1  - (Tabibian J.H., jtabibian@dhs.lacounty.gov) Division of Gastroenterology, Department of Medicine, Olive View-University of California Los Angeles Medical Center, Sylmar, CA, United States
AD  - J.H. Tabibian, Division of Gastroenterology, Department of Medicine, Olive View-University of California Los Angeles Medical Center, Sylmar, CA, United States
T1  - Biliary endoscopy in the management of primary sclerosing cholangitis and its complications
LA  - English
KW  - adverse event
KW  - bile duct carcinoma
KW  - biliary brush cytology
KW  - biliary tract endoscopy
KW  - cholangitis
KW  - cholelithiasis
KW  - cytology
KW  - echography
KW  - endoscopic retrograde cholangiopancreatography
KW  - endoscopic ultrasonography
KW  - extrahepatic bile duct
KW  - human
KW  - intraductal ultrasound
KW  - liver disease
KW  - pancreatitis
KW  - primary sclerosing cholangitis
KW  - probe based confocal laser endomicroscopy
KW  - prognosis
KW  - review
KW  - treatment indication
N2  - Primary sclerosing cholangitis (PSC) is a chronic, idiopathic, cholestatic liver disease characterized by inflammation and fibrosis of the intrahepatic and/or extrahepatic bile ducts. It can affect individuals of all age groups and gender, has no established pharmacotherapy, and is associated with a variety of neoplastic (e.g. cholangiocarcinoma) and non-neoplastic (e.g. dominant strictures) hepatobiliary complications. Given these considerations, endoscopy plays a major role in the care of patients with PSC. In this review, we discuss and provide updates regarding endoscopic considerations in the management of hepatobiliary manifestations and complications of PSC. Where evidence is limited, we suggest pragmatic approaches based on currently available data and expert opinion.
ER  - 

TY  - JOUR
M3  - Conference Abstract
Y1  - 2019
VL  - 89
IS  - 6
SP  - AB251
EP  - AB252
SN  - 1097-6779
SN  - 0016-5107
JF  - Gastrointestinal Endoscopy
JO  - Gastrointest. Endosc.
UR  - https://www.embase.com/search/results?subaction=viewrecord&id=L2002059269&from=export
U2  - L2002059269
DB  - Embase
U4  - 2019-06-11
L2  - http://dx.doi.org/10.1016/j.gie.2019.03.273
DO  - 10.1016/j.gie.2019.03.273
A1  - Robles-Medranda, C.
A1  - ALcívar, M.S.
A1  - Oleas, R.
A1  - Olmos, J.I.
A1  - Alcívar-Vásquez, J.M.
A1  - Baquerizo-Burgos, J.
A1  - Puga-Tejada, M.
A1  - Lukashok, H.P.
M1  - (Robles-Medranda C.; ALcívar M.S.; Oleas R.; Olmos J.I.; Alcívar-Vásquez J.M.; Baquerizo-Burgos J.; Puga-Tejada M.; Lukashok H.P.) Endoscopy, Instituto Ecuatoriano de Enfermedades Digestivas, Guayaquil, Guayas, Ecuador
T1  - A COMPARATIVE ANALYSIS OF DIGITAL CHOLANGIOSCOPY AND PROBE-BASED CONFOCAL LASER ENDOMICROSCOPY FOR THE MALIGNANCY DETECTION IN BILE DUCT LESIONS
LA  - English
KW  - adult
KW  - bile duct injury
KW  - biliary tract endoscopy
KW  - biliary tract tumor
KW  - cancer model
KW  - cancer patient
KW  - case report
KW  - cholestasis
KW  - clinical article
KW  - common bile duct
KW  - conference abstract
KW  - confocal laser scanning microscopy
KW  - diagnostic test accuracy study
KW  - digestive endomicroscope
KW  - endoscopic retrograde cholangiopancreatography
KW  - endoscopist
KW  - female
KW  - France
KW  - histopathology
KW  - human
KW  - human tissue
KW  - interrater reliability
KW  - male
KW  - middle aged
KW  - prediction
KW  - prospective study
KW  - retrospective study
KW  - sensitivity and specificity
KW  - videorecording
N2  - Introduction: the differentiation of malignant from benign biliary lesion is challenging in clinical practice. Per-oral digital cholangioscopy (POCS)predicts malignancy in accordance to the visual impression of biliary lesions; whereas, probe-based confocal laser endomicroscopy (pCLE)via in vivo, real-time tissue examination. Currently, both pCLE and cholangioscopy classification systems are available; however, a comparison between these classification systems remains unknown. Aim: to compare the Paris classification criteria (pCLE)and the visual impression classification system (POCS)for the detection of malignancy in biliary lesions. Methods: a retrospective analysis of a prospectively collected endoscopic data of patients consecutively referred for cholangioscopy and pCLE due to indeterminate biliary stricture was performed. The visual impression of biliary lesions during POCS were recorded in accordance to the classification system proposed by Robles-Medranda et-al. pCLE was performed using the Cellvizio CholangioFlex probe (Mauna Kea Technologies, Paris, France)during the ERCP procedure, and the pCLE findings for the diagnosis malignancy were recorded in accordance to the Paris classification. pCLE videos were reviewed by one endoscopist, blinded to any clinical or ERCP information, and simply indicated which descriptive criteria (Paris classification)were observed in the videos displayed. Malignancy detection was defined in accordance to histopathology results. A video-set of 20 patients with pCLE were evaluated for interobserver agreement by two endoscopists (J.O and J.A). Results: Forty-three patients were included, the median age was 62.2± 15.6 years, the 65.1% were female. The main reason for evaluation were indeterminate biliary stenosis (44.18%)and suspected biliary tumor (55.8%). 67.44% of lesions were located in the proximal common bile duct. Table 1 summarizes baseline characteristics. POCS visual impression detected malignancy in 76.7 % of patients, with a sensitivity, specificity, PPV and NPV of 94%, 92%, 92% and 94%, respectively. pCLE detected malignancy in the 79.0% of patients, with a sensitivity, specificity, PPV and NPV of 64%, 100%, 100% and 83%, respectively. Table 2 summarizes the overall accuracy of each pCLE criteria for malignancy prediction. A moderate interobserver agreement for pCLE criteria was obtained (Κ<60)Conclusion: the visual impression of POCS using a classification system showed to be more sensitive than in vivo, real-time tissue examination of pCLE for the detection of malignancy in indeterminate biliary obstruction. [Figure presented][Figure presented]
ER  - 

TY  - JOUR
M3  - Conference Abstract
Y1  - 2019
VL  - 19
SP  - S72
SN  - 1424-3911
SN  - 1424-3903
JF  - Pancreatology
JO  - Pancreatology
UR  - https://www.embase.com/search/results?subaction=viewrecord&id=L2002071716&from=export
U2  - L2002071716
DB  - Embase
U4  - 2019-06-12
L2  - http://dx.doi.org/10.1016/j.pan.2019.05.188
DO  - 10.1016/j.pan.2019.05.188
A1  - Archibugi, L.
A1  - Mariani, A.
A1  - Ciambriello, B.
A1  - Zaccari, P.
A1  - Petrone, M.C.
A1  - Rossi, G.
A1  - Testoni, S.
A1  - Capurso, G.
A1  - Arcidiacono, P.G.
M1  - (Archibugi L.; Mariani A.; Petrone M.C.; Rossi G.; Testoni S.; Capurso G.; Arcidiacono P.G.) San Raffaele Hospital, Pancreatobiliary Endoscopy and Endosonography Department, Milan, Italy
M1  - (Archibugi L.) Sapienza University of Rome, Rome, Italy
M1  - (Ciambriello B.) AO Specialistica dei Colli CTO, Endoscopy, Naples, Italy
M1  - (Zaccari P.) Policlinico Umberto I - Sapienza University, Department of Translational and Precision Medicine, Rome, Italy
T1  - The Role of “ROSE” for ERCP-guided Brushing of Indeterminate Biliary Strictures: Experience of a Referral Center
LA  - English
KW  - aged
KW  - biliary tract endoscopy
KW  - biopsy
KW  - cholestasis
KW  - clinical evaluation
KW  - conference abstract
KW  - confocal laser scanning microscopy
KW  - cytology
KW  - diagnostic test accuracy study
KW  - diagnostic value
KW  - drug safety
KW  - endoscopic retrograde cholangiopancreatography
KW  - female
KW  - follow up
KW  - histology
KW  - histopathology
KW  - human
KW  - human tissue
KW  - major clinical study
KW  - male
KW  - patient referral
KW  - predictive value
KW  - retrospective study
KW  - sensitivity and specificity
N2  - Background and Objectives: Endoscopic Retrograde CholangioPancreatography (ERCP), although nowadays used only for therapeutic purposes, still has a prominent diagnostic role in patients with indeterminate biliary strictures and no evidence of mass lesion at EUS or CT scan. The use of biliary stricture brushing is a safe, easy, cheap and fast way to acquire cytological specimen from the determination of the etiology, but the sensitivity can be as low as 50%. Rapid On-Site Evaluation (ROSE) of the sample has been used for years in referral centers for the determination of the adequacy of EUS-guided FNA cytological specimens, improving its sensitivity and specificity. Nevertheless, there are currently no studies evaluating its role for ERCP brushing. The aim of this study was to assess the diagnostic yield of ERCP brushing of indeterminate biliary strictures when supported by ROSE. Materials and Methods: We conducted a retrospective single center study enrolling consecutive patients undergoing ERCP and brush cytology supported by ROSE for indeterminate biliary strictures, including patients from January 1st 2010 to May 31st 2018. Data recorded included patient’s characteristics, clinical/radiological and EUS features, ERCP features including stricture features, number of passages performed with the brush, final cytology or histology when biopsy was performed as an adjunct, use of cholangioscopy or confocal laser endomicroscopy, final diagnosis after surgery or follow-up when the patient would not undergo a resection. The diagnostic yield of ERCP-guided brushing with ROSE was then calculated. Results: 96 patients underwent ERCP for indeterminate biliary stenosis, with 50% being males, mean age 68.1 years, 80% having an extrahepatic biliary stricture. 90 patients underwent brushing with ROSE and were included in the analysis, with 86.7% of patients having an adequate sample at ROSE. The preliminary diagnostic yield calculated showed a sensitivity of 80%, a specificity of 82%, an accuracy of 81%, a positive predictive value of 92% and a negative predictive value of 61%. Conclusion: The availability of ROSE in patients undergoing ERCP with indeterminate biliary stricture without a mass lesion increases the diagnostic yield of brushing, decreasing the need of further procedures, such as cholangioscopy and confocal laser endomicroscopy and can, therefore, decrease costs and increase safety.
ER  - 

TY  - JOUR
M3  - Conference Abstract
Y1  - 2019
VL  - 19
SP  - S92
SN  - 1424-3911
SN  - 1424-3903
JF  - Pancreatology
JO  - Pancreatology
UR  - https://www.embase.com/search/results?subaction=viewrecord&id=L2002071757&from=export
U2  - L2002071757
DB  - Embase
U4  - 2019-06-12
L2  - http://dx.doi.org/10.1016/j.pan.2019.05.245
DO  - 10.1016/j.pan.2019.05.245
A1  - Gál, E.
A1  - Dolensek, J.
A1  - Ébert, A.
A1  - Stozer, A.
A1  - Venglovecz, V.
M1  - (Gál E.; Ébert A.; Venglovecz V.) University of Szeged, Department of Pharmacology and Pharmacotherapy, Szeged, Hungary
M1  - (Dolensek J.; Stozer A.) University of Maribor, Institute of Physiology, Maribor, Slovenia
T1  - New approach for the investigation of pancreatic ducts in mice
LA  - English
KW  - agarose
KW  - calcium
KW  - calcium ion
KW  - chenodeoxycholic acid
KW  - cystic fibrosis transmembrane conductance regulator
KW  - endogenous compound
KW  - abdomen
KW  - ampulla of Vater
KW  - animal cell
KW  - animal experiment
KW  - animal tissue
KW  - apical membrane
KW  - C57BL 6 mouse
KW  - calcium cell level
KW  - cell function
KW  - common bile duct
KW  - conference abstract
KW  - confocal microscopy
KW  - controlled study
KW  - endocrine pancreas
KW  - epithelium cell
KW  - gene expression
KW  - immunohistochemistry
KW  - in vitro study
KW  - melting point
KW  - mouse
KW  - nonhuman
KW  - pancreas islet cell
KW  - pancreas tissue
KW  - pancreatic duct
KW  - protein expression
KW  - tissue slice
N2  - Background and Objectives: Tissue slice technique helps to understand the physiological function of several organs in vitro. In the pancreas, this technique has been used to study acinar and islet cells so far; however, has not been applied on ductal cells yet. Ductal cells play important role both in the physiology and pathophysiology of the pancreas. Since this technique offers a unique opportunity to study the function of this cell type in an intact environment, our aim was to adjust the tissue slice technique for the investigation of pancreatic ductal cells. Materials and Methods: 8-16 weeks old C57BL/6 mice were used for the preparation of tissue slices. After opening the abdomen, the papilla of Vater was distally clamped and low-melting point agarose (1.5 %) was injected into the common bile duct. The pancreas was then removed, cooled down and cut into small pieces. The pancreas pieces were embedded into agarose and 100-200 μm thick tissue slices were cut from the agarose blocks using vibratome (VT1200, Leica). In order to visualize pancreatic ducts in the pancreatic slices we used cystic fibrosis transmembrane conductance regulator (CFTR) immunostaining, whereas cellular function was studied with calcium imaging technique using confocal microscopy. Results: Strong CFTR expression was detected at the apical membrane of the ductal cells and acini, whereas islet cells were completely negative for CFTR staining. In order to induce changes in intracellular calcium concentration ([Ca 2+] i). chenodeoxycholic acid (CDCA, 1 mM) was used. Administration of CDCA, for 5 minutes, caused a robust, revesible increase in ([Ca 2+] i in most of the investigated ducts. Conclusion: Our results confirm that the pancreas tissue slice technique is suitable for the functional investigation of pancreatic ductal cells. One of the advantages of this technique that allows us to examine the ductal cells in an intact environment, that is closer to the physiological conditions than other in vitro approaches and also offers opportunity to study the interactions with other cell types, such as the acini or endocrine pancreas.
ER  - 

TY  - JOUR
M3  - Article
Y1  - 2019
VL  - 15
IS  - 5
SN  - 1553-7374
SN  - 1553-7366
JF  - PLoS Pathogens
JO  - PLoS Pathog.
UR  - https://www.embase.com/search/results?subaction=viewrecord&id=L2002019187&from=export
U2  - L2002019187
C5  - 31121000
DB  - Embase
DB  - Medline
U3  - 2019-07-02
U4  - 2019-11-25
L2  - http://dx.doi.org/10.1371/journal.ppat.1007818
DO  - 10.1371/journal.ppat.1007818
A1  - Wonid, J.
A1  - Cho, Y.
A1  - Lee, D.
A1  - Jeon, B.Y.
A1  - Ju, J.-W.
A1  - Chung, S.
A1  - Pak, J.H.
M1  - (Wonid J.; Cho Y.; Chung S., sidchung@korea.ac.kr) School of Mechanical Engineering, Korea University, Seoul, South Korea
M1  - (Lee D.; Jeon B.Y.; Pak J.H., jhpak@amc.seoul.kr) Department of Convergence Medicine, University of Ulsan College of Medicine and Asan Institute for Life Sciences, Asan Medical Center, Seoul, South Korea
M1  - (Ju J.-W.) Division of Vectors & Parasitic Diseases, Korean Centers for Disease Control and Prevention, Osong, South Korea
M1  - (Chung S., sidchung@korea.ac.kr) KU-KIST Graduate School of Converging Science and Technology, Korea University, Seoul, South Korea
AD  - S. Chung, School of Mechanical Engineering, Korea University, Seoul, South Korea
T1  - Clonorchis sinensis excretory-secretory products increase malignant characteristics of cholangiocarcinoma cells in three-dimensional co-culture with biliary ductal plates
LA  - English
KW  - Axio Observer Z1
KW  - confocal laser scanning microscope
KW  - fluorescence microscope
KW  - LSM700
KW  - collagen type 1
KW  - epidermal growth factor
KW  - green fluorescent protein
KW  - interleukin 6
KW  - nerve cell adhesion molecule
KW  - secretory protein
KW  - small interfering RNA
KW  - transforming growth factor beta1
KW  - uvomorulin
KW  - adult
KW  - article
KW  - bile duct
KW  - bile duct carcinoma
KW  - cell culture
KW  - cell invasion
KW  - cell migration
KW  - cholangiocarcinoma cell line
KW  - clonorchiasis
KW  - Clonorchis sinensis
KW  - coculture
KW  - confocal laser scanning microscopy
KW  - controlled study
KW  - cytokine release
KW  - enzyme linked immunosorbent assay
KW  - epithelial mesenchymal transition
KW  - extracellular matrix
KW  - fluorescence microscopy
KW  - gene overexpression
KW  - genetic transfection
KW  - HuCC-T1 cell line
KW  - human
KW  - human cell
KW  - immunoblotting
KW  - immunofluorescence
KW  - immunoreactivity
KW  - Leporidae
KW  - male
KW  - microfluidics
KW  - NCI-H69 cell line
KW  - nonhuman
KW  - protein transport
KW  - receptor cross-talk
KW  - tumor microenvironment
KW  - Axio Observer Z1
KW  - LSM700
C3  - Axio Observer Z1(Zeiss,Germany)
C3  - LSM700(Zeiss,Germany)
C4  - Zeiss(Germany)
N2  - Clonorchis sinensis is a carcinogenic human liver fluke, prolonged infection which provokes chronic inflammation, epithelial hyperplasia, periductal fibrosis, and even cholangiocarcinoma (CCA). These effects are driven by direct physical damage caused by the worms, as well as chemical irritation from their excretory-secretory products (ESPs) in the bile duct and surrounding liver tissues. We investigated the C. sinensis ESP-mediated malignant features of CCA cells (HuCCT1) in a three-dimensional microfluidic culture model that mimics an in vitro tumor microenvironment. This system consisted of a type I collagen extracellular matrix, applied ESPs, GFP-labeled HuCCT1 cells and quiescent biliary ductal plates formed by normal cholangiocytes (H69 cells). HuCCT1 cells were attracted by a gradient of ESPs in a concentration-dependent manner and migrated in the direction of the ESPs. Meanwhile, single cell invasion by HuCCT1 cells increased independently of the direction of the ESP gradient. ESP treatment resulted in elevated secretion of interleukin-6 (IL-6) and transforming growth factor-beta1 (TGF-β1) by H69 cells and a cadherin switch (decrease in E-cadherin/increase in N-cadherin expression) in HuCCT1 cells, indicating an increase in epithelial-mesenchymal transition-like changes by HuCCT1 cells. Our findings suggest that C. sinensis ESPs promote the progression of CCA in a tumor microenvironment via the interaction between normal cholangiocytes and CCA cells. These observations broaden our understanding of the progression of CCA caused by liver fluke infection and suggest a new approach for the development of chemotherapeutic for this infectious cancer.
ER  - 

TY  - JOUR
M3  - Article
Y1  - 2019
VL  - 13
IS  - 5
SN  - 1935-2735
SN  - 1935-2727
JF  - PLoS Neglected Tropical Diseases
JO  - PLoS. Negl. Trop. Dis.
UR  - https://www.embase.com/search/results?subaction=viewrecord&id=L2002028908&from=export
U2  - L2002028908
C5  - 31136572
DB  - Embase
DB  - Medline
U3  - 2019-07-03
U4  - 2019-11-01
L2  - http://dx.doi.org/10.1371/journal.pntd.0007450
DO  - 10.1371/journal.pntd.0007450
A1  - Chaiyadet, S.
A1  - Sotillo, J.
A1  - Krueajampa, W.
A1  - Thongsen, S.
A1  - Brindley, P.J.
A1  - Sripa, B.
A1  - Loukas, A.
A1  - Laha, T.
M1  - (Chaiyadet S.; Krueajampa W.; Thongsen S.; Laha T., thewa_la@kku.ac.th) Department of Parasitology, Faculty of Medicine, Khon Kaen University, Khon Kaen, Thailand
M1  - (Sotillo J.; Loukas A., alex.loukas@jcu.edu.au) Centre for Molecular Therapeutics, Australian Institute of Tropical Health and Medicine, James Cook University, Cairns, Australia
M1  - (Brindley P.J.) Department of Microbiology, Immunology and Tropical Medicine, and Research Center for Neglected Diseases of Poverty, School of Medicine & Health Sciences, George Washington University, Washington, DC, United States
M1  - (Sripa B.) Department of Pathology, Faculty of Medicine, Khon Kaen University, Khon Kaen, Thailand
AD  - T. Laha, Department of Parasitology, Faculty of Medicine, Khon Kaen University, Khon Kaen, Thailand
T1  - Vaccination of hamsters with opisthorchis viverrini extracellular vesicles and vesicle-derived recombinant tetraspanins induces antibodies that block vesicle uptake by cholangiocytes and reduce parasite burden after challenge infection
LA  - English
KW  - immunoglobulin G
KW  - immunological adjuvant
KW  - membrane protein
KW  - recombinant protein
KW  - recombinant tetraspanin
KW  - recombinant vaccine
KW  - tetraspanin
KW  - thrombospondin
KW  - thrombospondin 2
KW  - thrombospondin 3
KW  - unclassified drug
KW  - adult
KW  - animal experiment
KW  - animal model
KW  - animal tissue
KW  - antibody production
KW  - article
KW  - cholangiocyte
KW  - confocal microscopy
KW  - controlled study
KW  - drug mechanism
KW  - enzyme linked immunosorbent assay
KW  - exosome
KW  - fecal egg count
KW  - growth retardation
KW  - hamster
KW  - human
KW  - male
KW  - nonhuman
KW  - opisthorchiasis
KW  - Opisthorchis viverrini
KW  - parasite load
KW  - stunting
KW  - ultracentrifugation
KW  - vaccination
KW  - virus cell interaction
KW  - virus entry
KW  - virus isolation
KW  - Western blotting
N2  - Background The liver fluke Opisthorchis viverrini infects several million people in Southeast Asia. Adult flukes live in the bile ducts of humans, where they cause hepatobiliary pathology, including cholangiocarcinoma. Here, we investigated the potential of extracellular vesicles (EVs) secreted by the fluke and defined recombinant proteins derived from EVs to generate protective immunity in a hamster vaccination-challenge model. Methodology/Principal findings EVs isolated from the excretory-secretory products of O. viverrini and two recombinant EV surface proteins encoding the large extracellular loops (LEL) of Ov-TSP-2 (rOv-TSP-2) and Ov-TSP-3 (rOv-TSP-3) were adjuvanted and used to vaccinate hamsters intraperitoneally followed by challenge infection with O. viverrini metacercariae. The number of adult flukes recovered from hamsters immunized with EVs, rOv-TSP-2, rOv-TSP-3 and rOv-TSP-2 +rOv-TSP-3 were significantly reduced compared to control animals vaccinated with adjuvant alone. The number of eggs per gram feces was also significantly reduced in hamsters vaccinated with rOv-TSP-2 compared to controls, but no significant differences were found in the other groups. The average length of worms recovered from hamsters vaccinated with EVs, rOv-TSP-2 and rOv-TSP-3 was significantly shorter than that of worms recovered from the control group. Anti-EV IgG levels in serum and bile were significantly higher in hamsters vaccinated with EVs compared to control hamsters both pre-and post-challenge. In addition, levels of anti-rOv-TSP antibodies in the serum and bile were significantly higher than control hamsters both pre-and post-challenge. Finally, antibodies against rOv-TSP-2 and rOv-TSP-3 blocked uptake of EVs by human primary cholangiocyte in vitro, providing a plausible mechanism by which these vaccines exert partial efficacy and reduce the intensity of O. viverrini infection. Conclusion/Significance Liver fluke EVs and recombinant tetraspanins derived from the EV surface when administered to hamsters induce antibody responses that block EV uptake by target bile duct cells and exert partial efficacy and against O. viverrini challenge.
ER  - 

TY  - JOUR
M3  - Article
Y1  - 2019
VL  - 302
IS  - 5
SP  - 818
EP  - 824
SN  - 1932-8494
SN  - 1932-8486
JF  - Anatomical Record
JO  - Anat. Rec.
UR  - https://www.embase.com/search/results?subaction=viewrecord&id=L625081462&from=export
U2  - L625081462
C5  - 30312024
DB  - Embase
DB  - Medline
U3  - 2018-11-27
U4  - 2019-05-14
L2  - http://dx.doi.org/10.1002/ar.23974
DO  - 10.1002/ar.23974
A1  - Oetzmann von Sochaczewski, C.
A1  - Pintelon, I.
A1  - Brouns, I.
A1  - Thys, S.
A1  - Deigendesch, N.
A1  - Kübler, J.F.
A1  - Timmermans, J.-P.
A1  - Petersen, C.
M1  - (Oetzmann von Sochaczewski C.) Department of Pediatric Surgery, Johannes Gutenberg-Universität Mainz, Mainz, Germany
M1  - (Oetzmann von Sochaczewski C.; Kübler J.F.; Petersen C.) Department of Pediatric Surgery, Medizinische Hochschule Hannover, Hannover, Germany
M1  - (Pintelon I., isabel.pintelon@uantwerpen.be; Brouns I.; Thys S.; Timmermans J.-P.) Laboratory of Cell Biology & Histology, Department of Veterinary Sciences, University of Antwerp, Antwerp, Belgium
M1  - (Deigendesch N.) Department of Cellular Microbiology, Max-Planck Institute for Infection Biology, Berlin, Germany
AD  - I. Pintelon, Laboratory of Cell Biology & Histology, Department of Veterinary Sciences, University of Antwerp, Antwerp, Belgium
T1  - Experimentally Induced Biliary Atresia by Means of Rotavirus-Infection Is Directly Linked to Severe Damage of the Microvasculature in the Extrahepatic Bile Duct
LA  - English
KW  - animal experiment
KW  - animal model
KW  - animal tissue
KW  - article
KW  - bile duct atresia
KW  - blood vessel injury
KW  - cell damage
KW  - cell death
KW  - cell swelling
KW  - cell ultrastructure
KW  - controlled study
KW  - endothelium cell
KW  - extrahepatic bile duct
KW  - inflammatory infiltrate
KW  - lymphocyte
KW  - macrophage
KW  - microcirculation
KW  - microvasculature
KW  - mouse
KW  - nonhuman
KW  - priority journal
KW  - Rotavirus infection
KW  - transmission electron microscopy
N2  - Vascular damage has been reported to contribute to atresia formation in several diseases including biliary atresia. This study focused on the extrahepatic biliary plexus in experimental biliary atresia. Newborn BALB/cAnNCrl-pups were infected with rhesus rotavirus within 24 hr after birth to induce experimental biliary atresia. The extrahepatic biliary plexus was examined by confocal microscopy on whole-mount preparations, scored by three independent researchers, and further evaluated at the subcellular level with transmission electron microscopy. Imaging results revealed a progressive destruction of the extrahepatic biliary vascular plexus in the course of experimental biliary atresia induced by rotavirus infection. Endothelial cell damage was already visible as cell swelling and necrosis in the first days after infection and a damaged microcirculation that rapidly deteriorated with progression of obliterative cholangiopathy, was observed in the infected mice as early as 72 hr after birth. In experimental biliary atresia, the destruction of the extrahepatic biliary vascular plexus starts already in the first days postinfection and clearly precedes the morphological symptoms of atresia. The deterioration of the vascular bed architecture continues with disease progression. Therefore, we conclude that the (ultra)structural changes in the extrahepatic biliary microvasculature occurring before the visible onset of atresia has a predictive diagnostic value and this impairment in blood supply to the extrahepatic bile duct may be an important contributing factor to the pathogenesis of acquired biliary atresia. Anat Rec, 2018. © 2018 Wiley Periodicals, Inc. Anat Rec, 302:818–824, 2019. © 2018 Wiley Periodicals, Inc.
ER  - 

TY  - JOUR
M3  - Article
Y1  - 2019
VL  - 17
IS  - 4
SP  - 2769
EP  - 2776
SN  - 1792-1015
SN  - 1792-0981
JF  - Experimental and Therapeutic Medicine
JO  - Exp. Ther. Med.
UR  - https://www.embase.com/search/results?subaction=viewrecord&id=L2001633891&from=export
U2  - L2001633891
DB  - Embase
U3  - 2019-04-03
U4  - 2019-04-05
L2  - http://dx.doi.org/10.3892/etm.2019.7234
DO  - 10.3892/etm.2019.7234
A1  - Qiu, B.-F.
A1  - Zhang, G.-Q.
A1  - Xu, F.-M.
A1  - Xu, Q.
A1  - Xu, T.
M1  - (Qiu B.-F.; Zhang G.-Q., zgqdoc1234@163.com; Xu F.-M.; Xu Q.; Xu T.) Department of Gastrointestinal Surgery, Zhoushan Hospital, Zhoushan, Zhejiang, China
AD  - G.-Q. Zhang, Department of Gastrointestinal Surgery, Zhoushan Hospital, 739 Lincheng Street, Dinghai, Zhoushan, Zhejiang, China
T1  - Effect of the transdifferentiation of BECs into myofibroblasts on the pathogenesis of secondary cholestatic hepatic fibrosis
LA  - English
KW  - alpha smooth muscle actin
KW  - collagen
KW  - cytokeratin 7
KW  - desmin
KW  - hydroxyproline
KW  - pentobarbital
KW  - abdominal aorta
KW  - animal experiment
KW  - animal model
KW  - animal tissue
KW  - article
KW  - bile duct
KW  - bile duct ligation
KW  - cell transdifferentiation
KW  - cholangiocyte
KW  - common bile duct
KW  - confocal microscopy
KW  - controlled study
KW  - histopathology
KW  - immunofluorescence assay
KW  - liver fibrosis
KW  - liver tissue
KW  - male
KW  - myofibroblast
KW  - nonhuman
KW  - pathogenesis
KW  - protein expression
KW  - protein localization
KW  - rat
KW  - staining
KW  - Western blotting
N2  - The present study investigated the effect of the transdifferentiation of bile duct epithelial cells (BECs) into myofibroblasts on the pathogenesis of secondary cholestatic hepatic fibrosis and examined the underlying mechanisms. A total of 60 male rats with hepatic fibrosis were randomly divided into two groups: A secondary cholestatic hepatic fibrosis model group induced by ligation of the bile duct (BDL) and a sham group, which only underwent segregation of the choledochus. Rats in the BDL group were dynamically observed after week 1, 2, 3 and 4 post-BDL, and the remaining rats were sacrificed after week 5 to determine histological changes and hydroxyproline content. The cellular co-local-ization of cytokeratin (CK)7/α-smooth muscle actin (SMA) or α-SMA/desmin was detected by immunofluorescence staining and laser confocal microscopy, while the protein expression levels of CK7, α-SMA and desmin were determined by western blot analysis. Sirius red staining was also performed and quantified. The results revealed a significant correlation between the protein expression of CK7 and α-SMA (r=0.9692, P<0.01). Furthermore, a predominant correlation between the number of cells stained for CK7/α-SMA and collagen deposition in liver tissues was identified, while the correlation of cells with co-localized α-SMA and desmin was less pronounced. The transdifferentiation of BECs into myofibroblasts may be a key pathological factor in secondary cholestatic hepatic fibrosis formation.
ER  - 

TY  - JOUR
M3  - Review
Y1  - 2019
VL  - 29
IS  - 2
SP  - 187
EP  - 204
SN  - 1558-1950
SN  - 1052-5157
JF  - Gastrointestinal Endoscopy Clinics of North America
JO  - Gastrointest. Endosc. Clin. North Am.
UR  - https://www.embase.com/search/results?subaction=viewrecord&id=L2001655406&from=export
U2  - L2001655406
C5  - 30846148
DB  - Embase
DB  - Medline
DB  - 
U3  - 2019-03-06
U4  - 2019-03-14
L2  - http://dx.doi.org/10.1016/j.giec.2018.12.007
DO  - 10.1016/j.giec.2018.12.007
A1  - Mukewar, S.
A1  - Carr-Locke, D.
M1  - (Mukewar S., saurabhmukewar@gmail.com; Carr-Locke D.) David H. Koch Medical Center, Department of Gastroenterology, Joan & Sanford I. Weill Medical, College of Cornell University, New York Presbyterian Hospital, 1278 York Avenue, 9th Floor, New York, NY, United States
AD  - S. Mukewar, David H. Koch Medical Center, Department of Gastroenterology, Joan & Sanford I. Weill Medical, College of Cornell University, New York Presbyterian Hospital, 1278 York Avenue, 9th Floor, New York, NY, United States
T1  - Advances in Endoscopic Imaging of the Biliary Tree
LA  - English
KW  - balloon catheter
KW  - CHF-BP30
KW  - CholangioFlex miniprobe
KW  - cholangioscope
KW  - choledochoscope
KW  - confocal laser scanning microscope
KW  - digestive endoscope
KW  - endomicroscope
KW  - general medical device
KW  - guide wire
KW  - Legacy SpyGlass
KW  - mechanical probe
KW  - SpyGlass DS
KW  - autofluorescence imaging
KW  - balloon catheterization
KW  - bile duct carcinoma
KW  - biliary tract endoscopy
KW  - cholelithiasis
KW  - cholestasis
KW  - chromocholangioscopy
KW  - chromoendoscopy
KW  - clinical practice
KW  - confocal laser scanning microscopy
KW  - diagnostic procedure
KW  - diagnostic value
KW  - direct peroral cholangioscopy
KW  - double bending cholangioscope
KW  - endoscopic retrograde cholangiopancreatography
KW  - human
KW  - hybrid balloon catheter anchoring device
KW  - image enhancement
KW  - intermethod comparison
KW  - intraductal ultrasonography
KW  - laser lithotripsy
KW  - narrow band imaging
KW  - optical coherence tomography
KW  - priority journal
KW  - review
KW  - sensitivity and specificity
KW  - surgical technique
KW  - Cellvizio
KW  - CHF-BP30
KW  - CholangioFlex miniprobe
KW  - FCP-9P
KW  - Legacy SpyGlass
KW  - SpyGlass DS
C3  - Cellvizio(Mauna Kea Technologies,France)
C3  - CHF-BP30(Olympus,Japan)
C3  - CholangioFlex miniprobe
C3  - FCP-9P(Pentax,Japan)
C3  - Legacy SpyGlass(Boston Scientific,United States)
C3  - SpyGlass DS(Boston Scientific,United States)
C4  - Mauna Kea Technologies(France)
C4  - Olympus(Japan)
C4  - Pentax(Japan)
C4  - Boston Scientific(United States)
N2  - Direct endoscopic imaging of the biliary tree is increasingly performed by endoscopists since the introduction of digital single-operator cholangioscopy. In parallel, there have been several advances to overcome the challenges associated with direct peroral cholangioscopy with development of multibending cholangioscopes and new devices to enable direct placement of an endoscope into the biliary tree without a supporting duodenoscope. The indications for cholangioscopy are also evolving with newer indications, such as intraductal lithotripsy, foreign body (mostly stent) removal, guide wire cannulation of specific ducts, photodynamic therapy for cholangiocarcinoma, and performance of fluoroscopy-free cholangiography. There has also been progress in image enhancement during cholangioscopy and additional imaging techniques, such as intraductal ultrasound, confocal laser endomicroscopy, and optical coherence tomography.
ER  - 

TY  - JOUR
M3  - Conference Abstract
Y1  - 2019
VL  - 70
IS  - 1
SP  - e92
EP  - e93
SN  - 1600-0641
SN  - 0168-8278
JF  - Journal of Hepatology
JO  - J. Hepatol.
UR  - https://www.embase.com/search/results?subaction=viewrecord&id=L2001821327&from=export
U2  - L2001821327
DB  - Embase
U4  - 2019-05-29
L2  - http://dx.doi.org/10.1016/S0618-8278(19)30164-1
DO  - 10.1016/S0618-8278(19)30164-1
A1  - Wiest, R.
A1  - Sorribas, M.
A1  - Yilmaz, B.
A1  - Stutz, D.
A1  - Noser, Y.
A1  - De Gottardi, A.
A1  - Moghadamrad, S.
A1  - Hassan, M.
A1  - Albillos, A.
A1  - Rescigno, M.
M1  - (Wiest R., reiner.wiest@insel.ch; Stutz D.; Noser Y.) Gastroenterology, UVCM, Inselspital, Bern, Switzerland
M1  - (Sorribas M.; Yilmaz B.; Moghadamrad S.; Hassan M.) Department Biomedical Research, Bern, Switzerland
M1  - (De Gottardi A.) Hepatology, UVCM, Inselspital, Bern, Switzerland
M1  - (Albillos A.) Servicio de Gastroenterología y Hepatología, Hospital Universitario Ramón y Cajal, Madrid, Spain
M1  - (Rescigno M.) Department of Biosciences, Università degli Studi di Milano, Milano, Italy
T1  - Intestinal mucus and vascular barrier: FxR-modulated entry sites for pathological bacterial translocation in liver cirrhosis independent from portal hypertension and lymphatic route
LA  - English
KW  - carbon tetrachloride
KW  - endogenous compound
KW  - fluorescein isothiocyanate dextran
KW  - mucin 2
KW  - agonist
KW  - animal cell
KW  - animal experiment
KW  - animal model
KW  - bacterial infection
KW  - bacterial translocation
KW  - bile duct ligation
KW  - carbon tetrachloride-induced liver cirrhosis
KW  - conference abstract
KW  - confocal laser scanning microscopy
KW  - controlled study
KW  - drug toxicity
KW  - endothelium
KW  - Escherichia coli
KW  - extravasation
KW  - gene expression
KW  - goblet cell
KW  - ileum epithelium
KW  - inhalation
KW  - intestine flora
KW  - liver hilus
KW  - mouse
KW  - mucus
KW  - nonhuman
KW  - portal hypertension
KW  - portal vein blood flow
KW  - protein expression
KW  - thickness
KW  - thoracic duct
KW  - vein ligation
N2  - Background and aims: Pathological bacterial translocation (PBT) in liver cirrhosis (LC) is the pathophysiological hallmark for spontaneous bacterial infections increasing mortality. Factors known to contribute to PBT in LC are among others an increased intestinal permeability of which however, the mucus layer has not been addressed. A clear route of translocation for luminal intestinal bacteria is yet to be defined but we hypothesize that the recently described gut vascular barrier (GVB)1 is impaired in cirrhosis leading to increased accessibility of the gut-liver-axis for bacteria. Method: We applied partial portal vein ligation (PVL) or liver cirrhosis induced by carbon tetrachloride (CCl4) inhalation or bile duct ligation (BDL). Probe-based confocal endomicroscopy (pCLE) was utilized to evaluate the GVB by assessing extravasation of pre-defined sized FITC-dextrans. By dualband pCLE bacteria were visualized while crossing the muco-epithelial and vascular endothelial barrier. [Figure Presented] Results: Healthy and pre-hepatic portal-hypertensive (PVL) mice lack translocation of FITC-dextran and GFP-E.coli from the small intestine to the liver whereas bile-duct-ligated (BDL) and CCl4-induced cirrhotic mice demonstrate PBT which is not altered by prior thoracic-duct ligation. Mucus layer is reduced in thickness with loss of goblet cells (GC) and Muc2-expression in cirrhotic but not PPVL-mice associating with a pathological translocation of GFP-E.coli through the ileal epithelium (Fig. 1B). GVB is profoundly altered in BDL and CCl4-mice with Ileal extravasation of large-sized 150 kDa-FITC-dextran but only minor in PPVL-animals. This pathological endothelial permeability and accessibility in cirrhotic mice associated with an augmented expression of PV1 in intestinal vessels. Pharmacological FXR-activation restores the normal GC density in CCl4-induced liver cirrhosis and improves GVB permeability ameliorating gut-liver-translocation of GFP-E.coli (Fig. 1A). Conclusion: Liver cirrhosis but not portal hypertension per se grossly impairs the endothelial and muco-epithelial barrier promoting PBT to the portal-venous circulation. Both barriers appeared FXR-modulated with -agonists reducing PBT via the portal-venous route.
ER  - 

TY  - JOUR
M3  - Conference Abstract
Y1  - 2019
VL  - 70
IS  - 1
SP  - e92
EP  - e93
SN  - 1600-0641
SN  - 0168-8278
JF  - Journal of Hepatology
JO  - J. Hepatol.
UR  - https://www.embase.com/search/results?subaction=viewrecord&id=L2002148444&from=export
U2  - L2002148444
DB  - Embase
U4  - 2019-07-05
L2  - http://dx.doi.org/10.1016/S0168-8278(09)00831-9
DO  - 10.1016/S0168-8278(09)00831-9
A1  - Wiest, R.
A1  - Sorribas, M.
A1  - Yilmaz, B.
A1  - Stutz, D.
A1  - Noser, Y.
A1  - De Gottardi, A.
A1  - Moghadamrad, S.
A1  - Hassan, M.
A1  - Albillos, A.
A1  - Rescigno, M.
M1  - (Wiest R., reiner.wiest@insel.ch; Stutz D.; Noser Y.) Gastroenterology, UVCM, Inselspital, Bern, Switzerland
M1  - (Sorribas M.; Yilmaz B.; Moghadamrad S.; Hassan M.) Department Biomedical Research, Bern, Switzerland
M1  - (De Gottardi A.) Hepatology, UVCM, Inselspital, Bern, Switzerland
M1  - (Albillos A.) Servicio de Gastroenterología y Hepatología, Hospital Universitario Ramón y Cajal, Madrid, Spain
M1  - (Rescigno M.) Department of Biosciences, Università degli Studi di Milano, Milano, Italy
T1  - Intestinal mucus and vascular barrier: FxR-modulated entry sites for pathological bacterial translocation in liver cirrhosis independent from portal hypertension and lymphatic route
LA  - English
KW  - carbon tetrachloride
KW  - endogenous compound
KW  - fluorescein isothiocyanate dextran
KW  - mucin 2
KW  - obeticholic acid
KW  - unclassified drug
KW  - agonist
KW  - animal cell
KW  - animal experiment
KW  - animal model
KW  - bacterial infection
KW  - bacterial translocation
KW  - bile duct ligation
KW  - carbon tetrachloride-induced liver cirrhosis
KW  - conference abstract
KW  - confocal laser scanning microscopy
KW  - controlled study
KW  - drug toxicity
KW  - endothelium
KW  - Escherichia coli
KW  - extravasation
KW  - gene expression
KW  - goblet cell
KW  - ileum epithelium
KW  - inhalation
KW  - intestine flora
KW  - liver hilus
KW  - mouse
KW  - mucus
KW  - nonhuman
KW  - portal hypertension
KW  - portal vein blood flow
KW  - protein expression
KW  - thickness
KW  - thoracic duct
KW  - vein ligation
N2  - Background and aims: Pathological bacterial translocation (PBT) in liver cirrhosis (LC) is the pathophysiological hallmark for spontaneous bacterial infections increasing mortality. Factors known to contribute to PBT in LC are among others an increased intestinal permeability of which however, the mucus layer has not been addressed. A clear route of translocation for luminal intestinal bacteria is yet to be defined but we hypothesize that the recently described gut vascular barrier (GVB)1 is impaired in cirrhosis leading to increased accessibility of the gut-liver-axis for bacteria. Method: We applied partial portal vein ligation (PVL) or liver cirrhosis induced by carbon tetrachloride (CCl4) inhalation or bile duct ligation (BDL). Probe-based confocal endomicroscopy (pCLE) was utilized to evaluate the GVB by assessing extravasation of pre-defined sized FITC-dextrans. By dualband pCLE bacteria were visualized while crossing the muco-epithelial and vascular endothelial barrier. [Figure Presented] Figure: PBT from gut to liver of GFP-E.coli in CCl4-cirrhotic mice is reduced upon FXR agonists treatment (Fexaramine or obeticholic acid (OCA)) (A). GFP-E-coli crossed the muco-epithelial barrier and accessed the portal venous circulation in BDL but not in control mice. Results: Healthy and pre-hepatic portal-hypertensive (PVL) mice lack translocation of FITC-dextran and GFP-E.coli from the small intestine to the liver whereas bile-duct-ligated (BDL) and CCl4-induced cirrhotic mice demonstrate PBT which is not altered by prior thoracic-duct ligation. Mucus layer is reduced in thickness with loss of goblet cells (GC) and Muc2-expression in cirrhotic but not PPVL-mice associating with a pathological translocation of GFP-E.coli through the ileal epithelium (Fig. 1B). GVB is profoundly altered in BDL and CCl4-mice with Ileal extravasation of large-sized 150 kDa-FITC-dextran but only minor in PPVL-animals. This pathological endothelial permeability and accessibility in cirrhotic mice associated with an augmented expression of PV1 in intestinal vessels. Pharmacological FXR-activation restores the normal GC density in CCl4-induced liver cirrhosis and improves GVB permeability ameliorating gut-liver-translocation of GFP-E.coli (Fig. 1A). Conclusion: Liver cirrhosis but not portal hypertension per se grossly impairs the endothelial and muco-epithelial barrier promoting PBT to the portal-venous circulation. Both barriers appeared FXR-modulated with -agonists reducing PBT via the portal-venous route.
ER  - 

TY  - JOUR
M3  - Note
Y1  - 2019
VL  - 8
IS  - 4
SN  - 2073-4409
JF  - Cells
JO  - Cells
UR  - https://www.embase.com/search/results?subaction=viewrecord&id=L2002183344&from=export
U2  - L2002183344
DB  - Embase
U3  - 2019-07-15
U4  - 2019-07-17
L2  - http://dx.doi.org/10.3390/cells8040380
DO  - 10.3390/cells8040380
A1  - Lesaffer, B.
A1  - Verboven, E.
A1  - Huffel, L.
A1  - Moya, I.
A1  - Grunsven, L.
A1  - Leclercq, I.
A1  - Lemaigre, F.
A1  - Halder, G.
M1  - (Lesaffer B., bram.lesaffer@student.kuleuven.be; Verboven E., elisabeth.verboven@kuleuven.vib.be; Huffel L., leen.vanhuffel@kuleuven.vib.be; Moya I., ivan.moya@kuleuven.vib.be; Halder G., georg.halder@vib.be) VIB Center for Cancer Biology and KU Leuven Department of Oncology, University of Leuven, Leuven, Belgium
M1  - (Moya I., ivan.moya@kuleuven.vib.be) Facultad de Ingeniería y Ciencias Aplicadas, Universidad de Las Americas, Quito, Ecuador
M1  - (Grunsven L., isabelle.leclercq@uclouvain.be) Liver Cell Biology research group, Vrije Universiteit Brussel, Brussels, Belgium
M1  - (Leclercq I., isabelle.leclercq@uclouvain.be) Laboratory of Hepato-gastroenterology, Institut de Recherche Expérimentale et Clinique, Université catholique de Louvain, Brussels, Belgium
M1  - (Lemaigre F., frederic.lemaigre@uclouvain.be) Liver and Pancreas Development Unit, de Duve Institute, Université catholique de Louvain, Brussels, Belgium
AD  - G. Halder, VIB Center for Cancer Biology and KU Leuven Department of Oncology, University of Leuven, Leuven, Belgium
T1  - Comparison of the Opn-CreER and Ck19-CreER drivers in bile ducts of normal and injured mouse livers
LA  - English
KW  - confocal microscope
KW  - FV1200
KW  - cre recombinase
KW  - cytokeratin 19
KW  - osteopontin
KW  - tamoxifen
KW  - animal experiment
KW  - animal model
KW  - animal tissue
KW  - antigen specificity
KW  - bile duct
KW  - cell lineage
KW  - cholangiocyte
KW  - confocal microscopy
KW  - controlled study
KW  - ectopic expression
KW  - experimental liver injury
KW  - female
KW  - genetic recombination
KW  - image processing
KW  - immunofluorescence assay
KW  - immunohistochemistry
KW  - male
KW  - mouse
KW  - nonhuman
KW  - note
KW  - phenotype
KW  - protein expression
KW  - toxic hepatitis
KW  - transgenic mouse
KW  - FV1200
C3  - FV1200(Olympus,Japan)
C4  - Olympus(Japan)
N2  - Inducible cyclization recombinase (Cre) transgenic mouse strains are powerful tools for cell lineage tracing and tissue-specific knockout experiments. However, low efficiency or leaky expression can be important pitfalls. Here, we compared the efficiency and specificity of two commonly used cholangiocyte-specific Cre drivers, the Opn-iCreERT2 and Ck19-CreERT drivers, using a tdTomato reporter strain. We found that Opn-iCreERT2 triggered recombination of the tdTomato reporter in 99.9% of all cholangiocytes while Ck19-CreERT only had 32% recombination efficiency after tamoxifen injection. In the absence of tamoxifen, recombination was also induced in 2% of cholangiocytes for the Opn-iCreERT2 driver and in 13% for the Ck19-CreERT driver. For both drivers, Cre recombination was highly specific for cholangiocytes since recombination was rare in other liver cell types. Toxic liver injury ectopically activated Opn-iCreERT2 but not Ck19-CreERT expression in hepatocytes. However, ectopic recombination in hepatocytes could be avoided by applying a three-day long wash-out period between tamoxifen treatment and toxin injection. Therefore, the Opn-iCreERT2 driver is best suited for the generation of mutant bile ducts, while the Ck19-CreERT driver has near absolute specificity for bile duct cells and is therefore favorable for lineage tracing experiments.
ER  - 

TY  - JOUR
M3  - Article
Y1  - 2019
VL  - 69
IS  - 4
SP  - 1830
EP  - 1832
SN  - 1527-3350
SN  - 0270-9139
JF  - Hepatology
JO  - Hepatology
UR  - https://www.embase.com/search/results?subaction=viewrecord&id=L626474951&from=export
U2  - L626474951
C5  - 30215854
DB  - Embase
DB  - Medline
U3  - 2019-02-27
U4  - 2019-04-09
L2  - http://dx.doi.org/10.1002/hep.30268
DO  - 10.1002/hep.30268
A1  - Hytiroglou, P.
A1  - Wanless, I.R.
M1  - (Hytiroglou P.) Department of Pathology, Aristotle University Medical School, Thessaloniki, Greece
M1  - (Wanless I.R.) Department of Pathology, Dalhousie University, Halifax, NS, Canada
T1  - The Interstitial Space Takes Shape
LA  - English
KW  - CD34 antigen
KW  - vimentin
KW  - article
KW  - cancer staging
KW  - cholestasis
KW  - confocal laser scanning microscopy
KW  - congestive heart failure
KW  - edema
KW  - electron microscopy
KW  - ex vivo study
KW  - extrahepatic bile duct
KW  - frozen section
KW  - gastrointestinal tract
KW  - human
KW  - immunohistochemistry
KW  - in vivo study
KW  - interstitium
KW  - intravital microscopy
KW  - liver histology
KW  - lymph node metastasis
KW  - priority journal
KW  - second harmonic generation microscopy
KW  - skin fibrosis
KW  - spindle cell
KW  - tissue section
KW  - vein blood flow
ER  - 

TY  - JOUR
M3  - Conference Abstract
Y1  - 2019
VL  - 51
IS  - 4
SP  - S37
SN  - 1438-8812
JF  - Endoscopy
JO  - Endoscopy
UR  - https://www.embase.com/search/results?subaction=viewrecord&id=L629584991&from=export
U2  - L629584991
DB  - Embase
U4  - 2019-10-21
L2  - http://dx.doi.org/10.1055/s-0039-1681277
DO  - 10.1055/s-0039-1681277
A1  - Archibugi, L.
A1  - Mariani, A.
A1  - Ciambriello, B.
A1  - Petrone, M.C.
A1  - Rossi, G.
A1  - Testoni, S.G.G.
A1  - Traini, M.
A1  - Capurso, G.
A1  - Arcidiacono, P.G.
M1  - (Archibugi L.; Mariani A.; Petrone M.C.; Rossi G.; Testoni S.G.G.; Traini M.; Capurso G.; Arcidiacono P.G.) Pancreatobiliary and Endosonography Unit, San Raffaele Hospital, Milan, Italy
M1  - (Ciambriello B.) Digestive Endoscopy, AO Specialistica Del Colle CTO, Naples, Italy
AD  - L. Archibugi, Pancreatobiliary and Endosonography Unit, San Raffaele Hospital, Milan, Italy
T1  - The role of “rose” for ERCP-guided brushing on indeterminate biliary strictures: Experience of a referral center
LA  - English
KW  - aged
KW  - biliary tract endoscopy
KW  - cholestasis
KW  - clinical evaluation
KW  - conference abstract
KW  - confocal laser scanning microscopy
KW  - cytology
KW  - diagnostic test accuracy study
KW  - diagnostic value
KW  - drug safety
KW  - endoscopic retrograde cholangiopancreatography
KW  - female
KW  - follow up
KW  - histology
KW  - histopathology
KW  - human
KW  - human tissue
KW  - major clinical study
KW  - male
KW  - patient referral
KW  - predictive value
KW  - retrospective study
KW  - sensitivity and specificity
N2  - Aims: Endoscopic Retrograde CholangioPancreatography (ERCP), although nowadays used only for therapeutic purposes, still has a prominent diagnostic role in patients with indeterminate biliary strictures and no evidence of mass lesion. The use of biliary stricture brushing is a safe, easy, cheap and fast way to acquire cytological specimen from the determination of the etiology, but the sensitivity can be as low as 50%. Rapid On-Site Evaluation (ROSE) of the sample has been used for years in referral centers for the determination of the adequacy of EUS-guided FNA cytological specimens, improving its sensitivity and specificity. Nevertheless, there are currently no studies evaluating its role for ERCP brushing. The aim of this study was to assess the diagnostic yield of ERCP brushing of indeterminate biliary strictures when supported by ROSE. Methods: Retrospective single-center study enrolling consecutive patients undergoing ERCP and brush cytology supported by ROSE for indeterminate biliary strictures, from January 1 2010 to May 31 2018. Data recorded included patient's characteristics, clinical/radiological/EUS features, ERCP features (stricture features, number of brush passages, final cytology or histology when biopsy was performed as an adjunct, cholangioscopy or confocal laser endomicroscopy use, final diagnosis after surgery or follow-up). The diagnostic yield of ERCP-guided brushing with ROSE was then calculated. Results: 96 patients underwent ERCP for indeterminate biliary stenosis, 50% males, mean age 68.1 years, 80% having an extrahepatic biliary stricture. 90 patients underwent brushing+ROSE and were included in the analysis, with 86.7% of patients having an adequate sample at ROSE. The preliminary diagnostic yield calculated showed sensitivity = 80%, specificity = 82%, accuracy = 81%, positive predictive value = 92% and negative predictive value = 61%. Conclusions: The availability of ROSE in patients undergoing ERCP with indeterminate biliary stricture without a mass lesion increases the diagnostic yield of brushing, decreasing the need of further procedures, such as cholangioscopy and confocal laser endomicroscopy and can, therefore, decrease costs and increase safety.
ER  - 

TY  - JOUR
M3  - Article
Y1  - 2019
VL  - 43
IS  - 3
SP  - 26
EP  - 48
SN  - 0277-4208
JF  - Practical Gastroenterology
JO  - Pract. Gastroenterol.
UR  - https://www.embase.com/search/results?subaction=viewrecord&id=L2002619207&from=export
U2  - L2002619207
DB  - Embase
U3  - 2019-10-22
U4  - 2019-10-25
A1  - McEntire, D.
A1  - Adler, D.G.
M1  - (McEntire D.; Adler D.G.) FASGE University of Utah School of Medicine, Salt Lake City, UT, United States
T1  - Endoscopic diagnosis and management of cholangiocarcinoma
LA  - English
KW  - biliary stent
KW  - fluorescein
KW  - article
KW  - bile duct carcinoma
KW  - biliary tract drainage
KW  - biliary tract endoscopy
KW  - clinical practice
KW  - confocal laser scanning microscopy
KW  - cytology
KW  - duodenoscopy
KW  - endoscopic retrograde cholangiopancreatography
KW  - endoscopic ultrasonography
KW  - endoscopy
KW  - fine needle aspiration biopsy
KW  - fluorescence in situ hybridization
KW  - histology
KW  - human
KW  - image analysis
KW  - image quality
KW  - optical coherence tomography
KW  - photodynamic therapy
KW  - photodynamics
KW  - predictive value
KW  - primary sclerosing cholangitis
KW  - radiofrequency ablation
KW  - sensitivity and specificity
KW  - ultrasound
N2  - Cholangiocarcinoma (CCA) is a cancer of the biliary tract. Although it is an uncommon disease, it frequently presents at an advanced stage, which precludes surgical resection and carries a poor prognosis. This emphasizes the need for accurate diagnostic techniques and beneficial palliative therapy. This article reviews several endoscopic diagnostic techniques relevant to CCA including brush cytology, transpapillary forceps biopsy, endoscopic ultrasound, cholangioscopy, probebased confocal laser endomicroscopy and optical coherence tomography. Additionally, this article discusses biliary stenting, endoscopic biliary radiofrequency ablation and photodynamic therapy.
ER  - 

TY  - JOUR
M3  - Conference Abstract
Y1  - 2019
VL  - 156
IS  - 6
SP  - S-379
SN  - 1528-0012
SN  - 0016-5085
JF  - Gastroenterology
JO  - Gastroenterology
UR  - https://www.embase.com/search/results?subaction=viewrecord&id=L2001914094&from=export
U2  - L2001914094
DB  - Embase
U4  - 2019-06-27
L2  - http://dx.doi.org/10.1016/S0016-5085(19)37793-5
DO  - 10.1016/S0016-5085(19)37793-5
A1  - Koizumi, T.
A1  - Aoki, T.
A1  - Fujimori, A.
A1  - Kusano, T.
A1  - Enami, Y.
A1  - Nogaki, K.
A1  - Tashiro, Y.
A1  - Murakami, M.
M1  - (Koizumi T.; Aoki T.; Fujimori A.; Kusano T.; Enami Y.; Nogaki K.; Tashiro Y.; Murakami M.)
T1  - IN VIVO AND EX VIVO MICROSTRUCTURE OBSERVATION BY LASER CONFOCAL ENDOMICROSCOPY FOR HEPATOBILIARY PANCREATIC SURGERY
LA  - English
KW  - eosin
KW  - fluorescein
KW  - hematoxylin
KW  - sodium chloride
KW  - animal experiment
KW  - animal model
KW  - animal tissue
KW  - bile duct carcinoma
KW  - cancer model
KW  - cancer surgery
KW  - colorectal liver metastasis
KW  - common bile duct
KW  - conference abstract
KW  - confocal laser scanning microscopy
KW  - controlled study
KW  - diagnostic imaging
KW  - differentiation
KW  - digestive endomicroscope
KW  - duodenum cancer
KW  - ex vivo study
KW  - France
KW  - gallbladder
KW  - in vivo study
KW  - intravenous drug administration
KW  - liver cell carcinoma
KW  - nonhuman
KW  - pancreas cancer
KW  - pancreatic duct
KW  - pancreaticoduodenectomy
KW  - surgery
N2  - (Objectives) Probe-based confocal laser endomicroscopy (pCLE) provides real-time morphological evaluation of various sites and has been used to provide detailed microscopic imaging. The objective of this study was to investigate in vivo and ex vivo pCLE image patterns in hepatobiliary-pancreatic surgery. (Methods) From 2016, evaluation using pCLE (Cellvizio, Mauna Kea Technologies, Paris, France) was applied to cases of benign/malignant disease during hepatobiliary-pancreatic surgery. For ex vivo examination (surgical specimen), 0.1 mL of 10% fluorescein solution was diluted in 20 ml normal saline and sprayed onto the surgical specimen. pCLE (Gastroflex ultrahigh definition probe, Cellvizio) was manually attached to the surfaces of the normal/malignant regions of the surgical specimen. For in vivo examination [common bile duct (CBD)/major pancreatic duct (MPD)], 2.5 mL of 10% fluorescein solution was intravenously administered during pancreaticoduodenectomy. An hour after administration, pCLE was inserted into the lumen of CBD/MPD via internal surgical stump of CBD/pancreas. (Results) Surgical specimens from 59 cases (duodenal cancer, 3; biliary tract cancer, 6; pancreatic cancer, 25; hepatocellular carcinoma, 8; intrahepatic cholangiocarcinoma, 4; colorectal liver metastasis, 8; and others, 5) were microscopically evaluated using pCLE. pCLE images from the liver, CBD, and gallbladder showed a tendency to correlate to the findings of hematoxylin and eosin-staining. In vivo examination was performed in 10 cases (biliary tract cancer, 4 and pancreatic cancer, 6) of pancreaticoduodenectomy. pCLE observation in the lumen of CBD comparatively detected the microstructural difference of normal and malignant regions. However, pCLE findings in the lumen of MPD were somewhat unclear, and it was difficult to discriminate between normal and malignant regions. (Conclusions) pCLE enables real-time microstructural differentiation of cancerous/non-cancerous regions in several specific organs. These findings further support the application of real-time microscopic evaluation for pathological diagnostic imaging in hepatobiliary-pancreatic surgery.
ER  - 

TY  - JOUR
M3  - Conference Abstract
Y1  - 2019
VL  - 156
IS  - 6
SP  - S-382
SN  - 1528-0012
SN  - 0016-5085
JF  - Gastroenterology
JO  - Gastroenterology
UR  - https://www.embase.com/search/results?subaction=viewrecord&id=L2001916583&from=export
U2  - L2001916583
DB  - Embase
U4  - 2019-07-01
L2  - http://dx.doi.org/10.1016/S0016-5085(19)37803-5
DO  - 10.1016/S0016-5085(19)37803-5
A1  - Archibugi, L.
A1  - Mariani, A.
A1  - Ciambriello, B.
A1  - Petrone, M.
A1  - Rossi, G.
A1  - Testoni, S.G.
A1  - Traini, M.
A1  - Capurso, G.
A1  - Arcidiacono, P.G.
M1  - (Archibugi L.; Mariani A.; Ciambriello B.; Petrone M.; Rossi G.; Testoni S.G.; Traini M.; Capurso G.; Arcidiacono P.G.)
T1  - THE ROLE OF “ROSE” FOR ERCP-GUIDED BRUSHING ON INDETERMINATE BILIARY STRICTURES: EXPERIENCE OF A REFERRAL CENTER
LA  - English
KW  - aged
KW  - biliary tract endoscopy
KW  - biopsy
KW  - cholestasis
KW  - clinical evaluation
KW  - conference abstract
KW  - confocal laser scanning microscopy
KW  - cytology
KW  - diagnostic test accuracy study
KW  - diagnostic value
KW  - drug safety
KW  - endoscopic retrograde cholangiopancreatography
KW  - female
KW  - follow up
KW  - histology
KW  - histopathology
KW  - human
KW  - human tissue
KW  - major clinical study
KW  - male
KW  - patient referral
KW  - predictive value
KW  - retrospective study
KW  - sensitivity and specificity
N2  - Background and aim: Endoscopic Retrograde CholangioPancreatography (ERCP), although nowadays used only for therapeutic purposes, still has a prominent diagnostic role in patients with indeterminate biliary strictures and no evidence of mass lesion at EUS or CT scan. The use of biliary stricture brushing is a safe, easy, cheap and fast way to acquire cytological specimen from the determination of the etiology, but the sensitivity can be as low as 50%. Rapid On-Site Evaluation (ROSE) of the sample has been used for years in referral centers for the determination of the adequacy of EUS-guided FNA cytological specimens, improving its sensitivity and specificity. Nevertheless, there are currently no studies evaluating its role for ERCP brushing. The aim of this study was to assess the diagnostic yield of ERCP brushing of indeterminate biliary strictures when supported by ROSE. Methods: We conducted a retrospective single center study enrolling consecutive patients undergoing ERCP and brush cytology supported by ROSE for indeterminate biliary strictures, including patients from January 1st 2010 to May 31st 2018. Data recorded included patient's characteristics, clinical/radiological and EUS features, ERCP features including stricture features, number of passages performed with the brush, final cytology or histology when biopsy was performed as an adjunct, use of cholangioscopy or confocal laser endomicroscopy, final diagnosis after surgery or follow-up when the patient would not undergo a resection. The diagnostic yield of ERCP-guided brushing with ROSE was then calculated. Results: 96 patients underwent ERCP for indeterminate biliary stenosis, with 50% being males, mean age 68.1 years, 80% having an extrahepatic biliary stricture. 90 patients underwent brushing with ROSE and were included in the analysis, with 86.7% of patients having an adequate sample at ROSE. The preliminary diagnostic yield calculated showed a sensitivity of 80%, a specificity of 82%, an accuracy of 81%, a positive predictive value of 92% and a negative predictive value of 61%. Conclusions: The availability of ROSE in patients undergoing ERCP with indeterminate biliary stricture without a mass lesion increases the diagnostic yield of brushing, decreasing the need of further procedures, such as cholangioscopy and confocal laser endomicroscopy and can, therefore, decrease costs and increase safety.
ER  - 

TY  - JOUR
M3  - Article
Y1  - 2019
VL  - 11
SP  - 7405
EP  - 7425
SN  - 1179-1322
JF  - Cancer Management and Research
JO  - Cancer Manage. Res.
UR  - https://www.embase.com/search/results?subaction=viewrecord&id=L2002378820&from=export
U2  - L2002378820
DB  - Embase
DB  - 
U4  - 2019-10-23
L2  - http://dx.doi.org/10.2147/CMAR.S210332
DO  - 10.2147/CMAR.S210332
A1  - Tao, L.
A1  - Su, L.
A1  - Yuan, C.
A1  - Ma, Z.
A1  - Zhang, L.
A1  - Bo, S.
A1  - Niu, Y.
A1  - Lu, S.
A1  - Xiu, D.
M1  - (Tao L.; Yuan C.; Ma Z.; Zhang L.; Xiu D., xiudianrong@hotmail.com) Department of General Surgery, Peking University Third Hospital, Beijing, China
M1  - (Tao L.) Department of Hepatobiliary Surgery, Henan Provincial People’s Hospital, People’s Hospital of Zhengzhou University, School of Clinical Medicine, Henan University, Zhengzhou, Henan, China
M1  - (Su L.) Medical and Health Analytical Center, Peking University Health Science Center, Beijing, China
M1  - (Bo S.; Niu Y.; Lu S.) Department of Clinical Research, Yikon Genomics Co. Ltd, Shanghai, China
AD  - D. Xiu, Department of General Surgery, Peking University Third Hospital, No. 49, Hua Yuan North Road, Hai Dian District, Beijing, China
T1  - Postoperative metastasis prediction based on portal vein circulating tumor cells detected by flow cytometry in periampullary or pancreatic cancer
LA  - English
KW  - epithelial cell adhesion molecule
KW  - adult
KW  - aged
KW  - article
KW  - bile duct carcinoma
KW  - cancer prognosis
KW  - circulating tumor cell
KW  - clinical article
KW  - confocal laser scanning microscopy
KW  - copy number variation
KW  - disease free survival
KW  - female
KW  - flow cytometry
KW  - human
KW  - human tissue
KW  - laparotomy
KW  - male
KW  - metastasis
KW  - high throughput sequencing
KW  - pancreas cancer
KW  - portal vein blood
KW  - prediction
KW  - Vater papilla carcinoma
N2  - Purpose: The aim of this study was to evaluate the value of flow cytometry (FCM) detection of portal vein circulating tumor cells (CTCs) in predicting postoperative metastasis. Methods: Samples of portal venous blood and peripheral blood were collected from 39 patients during surgery, and CTCs were detected by FCM, with confirmation by laser confocal microscopy and single-cell sequencing. Results: Among all patients, a portal EpCAM+CD45-percentage ≥24.5×10−4 (P=0.06), peripheral EpCAM+CD45-count ≥97/5 mL (P=0.034), peripheral EpCAM+CD45-percentage ≥4.4×10−4 (P=0.042), and CA242≥3.5 U/mL (P=0.027) were significant predictors of metastasis. Further analysis showed that the portal EpCAM+CD45-ratio ≥24.5×10−4 is a predictor of metastasis (P=0.025) in pancreatic cancer after curative resection. Conclusion: CTCs detected by FCM in portal venous blood are of significant value for the prediction of postoperative metastasis in pancreatic or periampullary tumors.
ER  - 

TY  - JOUR
M3  - Review
Y1  - 2019
VL  - 12
SP  - 415
EP  - 432
SN  - 1178-7023
JF  - Clinical and Experimental Gastroenterology
JO  - Clin. Exp. Gastroenterol.
UR  - https://www.embase.com/search/results?subaction=viewrecord&id=L2003235640&from=export
U2  - L2003235640
DB  - Embase
U3  - 2019-11-15
U4  - 2019-11-20
L2  - http://dx.doi.org/10.2147/CEG.S195714
DO  - 10.2147/CEG.S195714
A1  - Viesca, M.F.Y.
A1  - Arvanitakis, M.
M1  - (Viesca M.F.Y.; Arvanitakis M., Marianna.Arvanitaki@erasme.ulb.ac.be) Department of Gastroenterology, Hepatopancreatology and Digestive Oncology, Erasme Hospital, Univertié Libre de Bruxelles (ULB), Brussels, Belgium
AD  - M. Arvanitakis, Department of Gastroenterology, Hepatopancreatology and Digestive Oncology, Erasme Hospital, Univertié Libre De Bruxelles (ULB), Route De Lennik 808, Brussels, Belgium
T1  - Early diagnosis and management of malignant distal biliary obstruction: A review on current recommendations and guidelines
LA  - English
KW  - self expandable metallic stent
KW  - acute pancreatitis
KW  - adenocarcinoma
KW  - algorithm
KW  - ampullary adenocarcinoma
KW  - antibiotic prophylaxis
KW  - benign digestive system tumor
KW  - benign stricture
KW  - bile duct cancer
KW  - bile duct carcinoma
KW  - biliary tract drainage
KW  - biliary tract endoscopy
KW  - biliary tract surgery
KW  - cancer palliative therapy
KW  - cancer therapy
KW  - cannulation
KW  - cholestasis
KW  - clinical feature
KW  - confocal laser scanning microscopy
KW  - differential diagnosis
KW  - disease association
KW  - duodenum obstruction
KW  - early diagnosis
KW  - echography
KW  - endoscopic biliary palliation
KW  - endoscopic retrograde cholangiopancreatography
KW  - endoscopic ultrasonography guided biliary drainage
KW  - gallbladder adenocarcinoma
KW  - gallbladder carcinoma
KW  - history
KW  - human
KW  - imaging
KW  - intermethod comparison
KW  - laboratory test
KW  - malignant bilioduodenal obstruction
KW  - malignant distal biliary obstruction
KW  - metastasis
KW  - palliative biliary drainage
KW  - pancreas cancer
KW  - percutaneous drainage
KW  - photodynamic therapy
KW  - practice guideline
KW  - preoperative period
KW  - radiofrequency ablation
KW  - review
KW  - treatment indication
N2  - Malignant biliary obstruction is a challenging condition, requiring a multimodal approach for both diagnosis and treatment. Pancreatic adenocarcinoma and cholangiocarcinoma are the leading causes ofmalignant distal biliary obstruction. Early diagnosis is difficult to establish as biliary obstruction can be the first presentation of the underlying disease, which can already be at an advanced stage. Consequently, the majority of patients (70%) with malignant distal biliary obstruction are unresectable at the time of diagnosis. The association of clinical findings, laboratory tests, imaging, and endoscopic modalities may help in identifying the underlying cause. Novel endoscopic techniques such as cholangioscopy, intraductal ultrasonography, or confocal laser endomicroscopy have been developed with promising results, but are not used in routine clinical practice. As the number of patients with malignant distal biliary obstruction who will undergo curative surgery is limited, endoscopy has a crucial role in palliation, to relieve biliary obstruction. According to the last European guidelines published in the management of biliary obstruction, selfexpandable metal stents have a central place in biliary drainage compared to plastic stents. Endoscopic ultrasound has evolved impressively in the last decades. When standard techniques of biliary cannulation by endoscopic retrograde cholangiopancreatography fail, endoscopic ultrasound- guided biliary drainage is a good option compared to percutaneous drainage.
ER  - 

TY  - JOUR
M3  - Article
Y1  - 2019
VL  - 13
IS  - 8
SN  - 1935-2735
SN  - 1935-2727
JF  - PLoS Neglected Tropical Diseases
JO  - PLoS. Negl. Trop. Dis.
UR  - https://www.embase.com/search/results?subaction=viewrecord&id=L2003458832&from=export
U2  - L2003458832
C5  - 31408466
DB  - Embase
DB  - Medline
U3  - 2019-11-05
U4  - 2019-11-12
L2  - http://dx.doi.org/10.1371/journal.pntd.0007573
DO  - 10.1371/journal.pntd.0007573
A1  - Li, S.
A1  - Song, J.-H.
A1  - Kim, T.I.
A1  - Yoo, W.G.
A1  - Won, M.-H.
A1  - Dai, F.
A1  - Hong, S.-J.
M1  - (Li S.; Kim T.I.; Yoo W.G.; Dai F.; Hong S.-J., hongsj@cau.ac.kr) Department of Medical Environmental Biology, Chung-Ang University, College of Medicine, Seoul, South Korea
M1  - (Song J.-H.) Department of Pharmacology, Chung-Ang University, College of Medicine, Seoul, South Korea
M1  - (Kim T.I.) Division of Planning and Management, Nakdong-gang National Institute of Biological Resources, Sangju, Gyeongsangbuk-do, South Korea
M1  - (Won M.-H.) Department of Neurobiology, School of Medicine, Kangwon National University, Chuncheon, Gangwon-do, South Korea
M1  - (Dai F.) Department of Parasitology, Medical College of Soochow University, Suzhou Industrial Park, Suzhou, Jiangsu, China
AD  - S.-J. Hong, Department of Medical Environmental Biology, Chung-Ang University, College of Medicine, Seoul, South Korea
T1  - Chemotactic migration of newly excysted juvenile Clonorchis sinensis is suppressed by neuro-antagonists
LA  - English
KW  - 2 dipropylamino 5,6 dimethoxyindan
KW  - 4' acetyl n [4 [4 (2 methoxyphenyl) 1 piperazinyl]butyl]biphenyl 4 carboxamide
KW  - 6 cyano 7 nitro 2,3 quinoxalinedione
KW  - 6 nitro 7 sulfamoylbenzo[f]quinoxaline 2,3 dione
KW  - 8 bromo 2,3,4,5 tetrahydro 3 methyl 5 phenyl 1h 3 benzazepin 7 ol
KW  - acetylcholine
KW  - ami 193
KW  - azasetron
KW  - benzoquinonium
KW  - cholic acid
KW  - choline acetyltransferase
KW  - cyclothiazide
KW  - dizocilpine
KW  - dopamine
KW  - dopamine receptor blocking agent
KW  - dopamine uptake inhibitor
KW  - emonapride
KW  - fluoxetine
KW  - glutamic acid
KW  - le 300
KW  - neuropeptide
KW  - neuropeptide Y
KW  - ngb 2904
KW  - peptide YY
KW  - phenylalanylmethionylarginylphenylalaninamide
KW  - pirenzepine
KW  - remoxipride
KW  - ritanserin
KW  - serotonin
KW  - spiramide
KW  - spiroxatrine
KW  - sulpiride
KW  - tyrosine 3 monooxygenase
KW  - unclassified drug
KW  - animal experiment
KW  - animal model
KW  - article
KW  - chemotaxis
KW  - cholinergic nerve
KW  - Clonorchis sinensis
KW  - confocal microscopy
KW  - controlled study
KW  - dopaminergic activity
KW  - human
KW  - immunofluorescence
KW  - immunohistochemistry
KW  - immunolocalization
KW  - nonhuman
KW  - ami 193
KW  - gr 103691
KW  - le 300
KW  - mk 801
KW  - ngb 2904
KW  - skf 83566
KW  - u 99194
KW  - y 25130
C1  - ami 193
C1  - gr 103691
C1  - le 300
C1  - mk 801
C1  - ngb 2904
C1  - skf 83566
C1  - u 99194
C1  - y 25130
N2  - The metacercariae of the Clonorchis sinensis liver fluke excyst in the duodenum of mammalian hosts, and the newly excysted juveniles (CsNEJs) migrate along the bile duct via bile chemotaxis. Cholic acid is a major component of bile that induces this migration. We investigated the neuronal control of chemotactic behavior of CsNEJs toward cholic acid. The migration of CsNEJs was strongly inhibited at sub-micromolar concentration by dopamine D1 (LE-300 and SKF-83566), D2 (spiramide, nemonapride, and sulpiride), and D3 (GR- 103691 and NGB-2904) receptor antagonists, as well as a dopamine reuptake inhibitor (BTCP). Neuropeptides, FMRFamide, peptide YY, and neuropeptide Y were also potent inhibitors of chemotaxis. Meanwhile, serotonergic, glutamatergic, and cholinergic inhibitors did not affect chemotaxis, with the exception of fluoxetine and CNQX. Confocal immunofluorescence analysis indicated that dopaminergic and cholinergic neurons were colocalized in the somatic muscle tissues of adult C. sinensis. Our findings suggest that dopaminergic neurons and neuropeptides play a major role in the chemotactic migration of CsNEJs to bile, and their inhibitors or modulators could be utilized to prevent their migration from the bile duct.
ER  - 

TY  - JOUR
M3  - Article
Y1  - 2019
VL  - 15
IS  - 5
SN  - 1553-7374
SN  - 1553-7366
JF  - PLoS Pathogens
JO  - PLoS Pathog.
UR  - https://www.embase.com/search/results?subaction=viewrecord&id=L2003565429&from=export
U2  - L2003565429
DB  - Embase
U3  - 2019-11-07
U4  - 2019-12-05
L2  - http://dx.doi.org/10.1371/journal.ppat.1007818
DO  - 10.1371/journal.ppat.1007818
A1  - Won, J.
A1  - Cho, Y.
A1  - Lee, D.
A1  - Jeon, B.Y.
A1  - Ju, J.-W.
A1  - Chung, S.
A1  - Pak, J.H.
M1  - (Won J.; Chung S., sidchung@korea.ac.kr) School of Mechanical Engineering, Korea University, Seoul, South Korea
M1  - (Cho Y.; Chung S., sidchung@korea.ac.kr) Department of IT Convergence, Korea University, Seoul, South Korea
M1  - (Lee D.; Jeon B.Y.; Pak J.H., jhpak@amc.seoul.kr) Department of Convergence Medicine, University of Ulsan College of Medicine, Asan Medical Center, Seoul, South Korea
M1  - (Ju J.-W.) Division of Vectors and Parasitic Diseases, Korean Centers for Disease Control and Prevention, Osong, South Korea
M1  - (Chung S., sidchung@korea.ac.kr) KU-KIST Graduate School of Converging Science and Technology, Korea University, Seoul, South Korea
AD  - J.H. Pak, Department of Convergence Medicine, University of Ulsan College of Medicine, Asan Medical Center, Seoul, South Korea
T1  - Clonorchis sinensis excretory-secretory products increase malignant characteristics of cholangiocarcinoma cells in threedimensional co-culture with biliary ductal plates
LA  - English
KW  - Axio Observer Z1
KW  - confocal laser scanning microscope
KW  - ELISA kit
KW  - fluorescence microscope
KW  - LSM700
KW  - interleukin 6
KW  - nerve cell adhesion molecule
KW  - parasite antigen
KW  - parasite excretory secretory product
KW  - transforming growth factor beta1
KW  - unclassified drug
KW  - uvomorulin
KW  - abnormal animal behavior
KW  - angiogenesis
KW  - article
KW  - bile duct carcinoma
KW  - cancer growth
KW  - cell interaction
KW  - cell invasion
KW  - cell migration
KW  - Clonorchis sinensis
KW  - coculture
KW  - computer simulation
KW  - confocal laser scanning microscopy
KW  - controlled study
KW  - enzyme linked immunosorbent assay
KW  - epithelial mesenchymal transition
KW  - extracellular matrix
KW  - fluorescence microscopy
KW  - genetic transfection
KW  - HuCC-T1 cell line
KW  - human
KW  - human cell
KW  - immunofluorescence
KW  - NCI-H69 cell line
KW  - protein expression
KW  - protein localization
KW  - protein transport
KW  - signal transduction
KW  - tumor microenvironment
KW  - Western blotting
KW  - Axio Observer Z1
KW  - LSM700
C3  - Axio Observer Z1(Zeiss,Germany)
C3  - LSM700(Zeiss,Germany)
C4  - Zeiss(Germany)
C4  - Enzo Life Sciences(United States)
N2  - Clonorchis sinensis is a carcinogenic human liver fluke, prolonged infection which provokes chronic inflammation, epithelial hyperplasia, periductal fibrosis, and even cholangiocarcinoma (CCA). These effects are driven by direct physical damage caused by the worms, as well as chemical irritation from their excretory-secretory products (ESPs) in the bile duct and surrounding liver tissues. We investigated the C. sinensis ESP-mediated malignant features of CCA cells (HuCCT1) in a three-dimensional microfluidic culture model that mimics an in vitro tumor microenvironment. This system consisted of a type I collagen extracellular matrix, applied ESPs, GFP-labeled HuCCT1 cells and quiescent biliary ductal plates formed by normal cholangiocytes (H69 cells). HuCCT1 cells were attracted by a gradient of ESPs in a concentration-dependent manner and migrated in the direction of the ESPs. Meanwhile, single cell invasion by HuCCT1 cells increased independently of the direction of the ESP gradient. ESP treatment resulted in elevated secretion of interleukin-6 (IL-6) and transforming growth factor-beta1 (TGF-β1) by H69 cells and a cadherin switch (decrease in E-cadherin/increase in N-cadherin expression) in HuCCT1 cells, indicating an increase in epithelial-mesenchymal transition-like changes by HuCCT1 cells. Our findings suggest that C. sinensis ESPs promote the progression of CCA in a tumor microenvironment via the interaction between normal cholangiocytes and CCA cells. These observations broaden our understanding of the progression of CCA caused by liver fluke infection and suggest a new approach for the development of chemotherapeutic for this infectious cancer.
ER  - 

TY  - JOUR
M3  - Review
Y1  - 2019
VL  - 65
IS  - 3
SP  - 214
EP  - 228
SN  - 1827-1642
SN  - 1121-421X
JF  - Minerva Gastroenterologica e Dietologica
JO  - Minerva Gastroenterol. Dietol.
UR  - https://www.embase.com/search/results?subaction=viewrecord&id=L2004082687&from=export
U2  - L2004082687
C5  - 31220911
DB  - Embase
DB  - Medline
DB  - 
U3  - 2019-12-20
U4  - 2019-12-24
L2  - http://dx.doi.org/10.23736/S1121-421X.19.02586-8
DO  - 10.23736/S1121-421X.19.02586-8
A1  - Chascsa, D.M.
A1  - Lindor, K.D.
M1  - (Chascsa D.M., chascsa.david@mayo.edu) Departments of Gastroenterology and Hepatology and Transplant Center, Mayo Clinic, 5777 E. Mayo Boulevard, Phoenix, AZ, United States
M1  - (Lindor K.D.) Office of University Provost, Arizona State University, Phoenix, AZ, United States
AD  - D.M. Chascsa, Departments of Gastroenterology and Hepatology and Transplant Center, Mayo Clinic, 5777 E. Mayo Boulevard, Phoenix, AZ, United States
T1  - Cancer risk, screening and surveillance in primary sclerosing cholangitis
LA  - English
KW  - biological marker
KW  - tumor marker
KW  - bile duct carcinoma
KW  - cancer diagnosis
KW  - cancer epidemiology
KW  - cancer incidence
KW  - cancer prevention
KW  - cancer risk
KW  - cancer screening
KW  - colitis
KW  - colon cancer
KW  - colorectal carcinoma
KW  - confocal laser scanning microscopy
KW  - Crohn disease
KW  - cytology
KW  - endoscopic retrograde cholangiopancreatography
KW  - fluorescence in situ hybridization
KW  - gallbladder carcinoma
KW  - human
KW  - inflammatory bowel disease
KW  - information retrieval
KW  - liver cell carcinoma
KW  - liver injury
KW  - liver transplantation
KW  - lymphoma
KW  - pancreas cancer
KW  - pathophysiology
KW  - pediatric patient
KW  - primary sclerosing cholangitis
KW  - radiodiagnosis
KW  - review
KW  - risk factor
KW  - skin tumor
N2  - Primary sclerosing cholangitis (PSC) is a rare chronic inflammatory condition mainly of the large bile ducts, affecting predominantly young men, and is associated with the presence of inflammatory bowel disease. There is no known cure for PSC, which progresses to cirrhosis or death over 10-20 years. Hepatobiliary malignancy, especially cholangiocarcinoma, is a feared complication associated with poor overall survival. Screening and surveillance appear to improve overall outcomes. To capture as many relevant studies, broad search criteria were employed within the PubMed database. Given the high prevalence of IBD and its own associations with the development of malignancy two separate search strategies were employed. Results were filtered by English language. The first search identified the risks, epidemiological factors and surveillance strategies for patients with PSC at risk for developing malignancy. MeSH terms included: cholangitis, sclerosing, digestive system neoplasms, liver neoplasms, biliary tract neoplasms, cholangiocarcinoma, gallbladder neoplasms, colonic neoplasms, rectal neoplasms, or pancreatic neoplasms, risk factors, risk, surveillance, epidemiology and screen. The second included inflammatory bowel diseases, Crohn's, or colitis, and assessed for additional malignancies such as lymphoma and skin neoplasms. A total of 288 results returned with 21 duplicates; 267 remaining abstracts were assessed for relevance for inclusion by the authors. Patients with PSC show significantly higher than average risk for the development of hepatobiliary and colonic malignancies including cholangiocarcinoma, gallbladder carcinoma and colorectal carcinoma. Yearly ultrasound surveillance followed with more definitive cross-sectional imaging is prudent to arrive in a timely diagnosis of carcinoma, reducing morbidity and mortality.
ER  - 

TY  - JOUR
M3  - Article
Y1  - 2019
VL  - 24
IS  - 1
SP  - 11
EP  - 16
SN  - 2408-9524
SN  - 1995-5464
JF  - Annals of HPB Surgery
JO  - Ann. HPB Surg.
UR  - https://www.embase.com/search/results?subaction=viewrecord&id=L2005124440&from=export
U2  - L2005124440
DB  - Embase
U4  - 2020-09-30
L2  - http://dx.doi.org/10.16931/1995-5464.2019111-16
DO  - 10.16931/1995-5464.2019111-16
A1  - Solodinina, E.N.
A1  - Fomicheva, N.V.
A1  - Ulyanov, D.N.
M1  - (Solodinina E.N.; Fomicheva N.V., clarabobchik@gmail.com) Central Clinical Hospital, Polyclinic of Presidential Administration of the Russian Federation, 15, Marshala Timoshenko str., Moscow, Russian Federation
M1  - (Ulyanov D.N.) European Medical Center, 35, Schepkina str., Moscow, Russian Federation
AD  - N.V. Fomicheva, Endoscopic Department, Moscow Central Clinical Hospital, Polyclinic of Presidential Administration of the Russian Federation, 15, Marshala Timoshenko str., Moscow, Russian Federation
T1  - Confocal laser endomicroscopy in the diagnosis of extrahepatic bile duct diseases
T2  - Конфокальная лазерная эндомикроскопия в диагностике заболеваний внепеченочных желчных протоков
LA  - Russian
KW  - article
KW  - clinical article
KW  - comparative study
KW  - confocal laser scanning microscopy
KW  - controlled study
KW  - diagnostic accuracy
KW  - differential diagnosis
KW  - endoscopic surgery
KW  - extrahepatic bile duct obstruction
KW  - follow up
KW  - human
KW  - pancreatitis
KW  - sensitivity and specificity
N2  - Aim. To evaluate information content of confocal laser endomicroscopy with targeted biopsy in verifying etiology of extrahepatic bile duct strictures. Material and methods. There were 28 patients with extrahepatic bile duct strictures who underwent retrograde intervention with confocal laser endomicroscopy and targeted biopsy. Data of confocal laser endomicroscopy and biopsy were compared with final postoperative and histological diagnosis. Follow-up within 1-4 years after endoscopic treatment was also considered. Results. Diagnostic sensitivity, specificity and overall accuracy of the method in differential diagnosis of common bile duct strictures were 91.7%, 93.7% and 92.8%, respectively. Complication (acute edematous pancreatitis) occurred in 1 (3.6%) case. Conclusion. Confocal laser endomicroscopy is new effective method for in vivo microscopic assessment of mucous membrane. Despite technical complexity, the method is not associated with advanced morbidity and, accordingly, has no additional contraindications in comparison with ERCP.
ER  - 

TY  - GEN
M3  - Chapter
Y1  - 2019
VL  - 1981
SP  - 273
EP  - 289
SN  - 1064-3745
JF  - Methods in Molecular Biology
JO  - Methods Mol. Biol.
UR  - https://www.embase.com/search/results?subaction=viewrecord&id=L627603014&from=export
U2  - L627603014
C5  - 31016661
DB  - Embase
DB  - Medline
U3  - 2019-05-15
U4  - 2019-09-06
L2  - http://dx.doi.org/10.1007/978-1-4939-9420-5_18
DO  - 10.1007/978-1-4939-9420-5_18
A1  - Pham, D.-H.
A1  - Yin, C.
M1  - (Pham D.-H.; Yin C., chunyue.yin@cchmc.org) Division of Gastroenterology, Hepatology and Nutrition, Cincinnati Children’s Hospital Medical Center, Cincinnati, OH, United States
M1  - (Yin C., chunyue.yin@cchmc.org) Division of Developmental Biology, Cincinnati Children’s Hospital Medical Center, Cincinnati, OH, United States
AD  - C. Yin, Division of Developmental Biology, Cincinnati Children’s Hospital Medical Center, Cincinnati, OH, United States
T1  - Zebrafish as a model to study cholestatic liver diseases
LA  - English
KW  - animal cell
KW  - animal tissue
KW  - bile canaliculus
KW  - bile flow
KW  - bile secretion
KW  - cholangiocyte
KW  - cholestasis
KW  - egg yolk
KW  - embryo
KW  - enzyme metabolism
KW  - in vitro study
KW  - intrahepatic bile duct
KW  - liver cell
KW  - liver development
KW  - mortality
KW  - nonhuman
KW  - transmission electron microscopy
KW  - zebra fish
N2  - Cholestasis is a condition that impairs bile flow, resulting in retention of bile fluid in the liver. It may cause significant morbidity and mortality due to pruritus, malnutrition, and complications from portal hypertension secondary to biliary cirrhosis. The zebrafish (Danio rerio) has emerged as a valuable model organism for studying cholestasis that complements with the in vitro systems and rodent models. Its main advantages include conserved mechanisms of liver development and bile formation, rapid external development, ease of monitoring hepatobiliary morphology and function in live larvae, and accessibility to genetic and chemical manipulations. In this chapter, we provide an overview of the existing zebrafish models of cholestatic liver diseases. We discuss the strengths and limitations of using zebrafish to study cholestasis. We also provide step-by-step descriptions of the methodologies for analyzing cholestatic phenotypes in zebrafish.
ER  - 

TY  - GEN
M3  - Chapter
Y1  - 2019
VL  - 1981
SP  - 25
EP  - 53
SN  - 1064-3745
JF  - Methods in Molecular Biology
JO  - Methods Mol. Biol.
UR  - https://www.embase.com/search/results?subaction=viewrecord&id=L627603786&from=export
U2  - L627603786
C5  - 31016646
DB  - Embase
DB  - Medline
U3  - 2019-05-15
U4  - 2019-09-06
L2  - http://dx.doi.org/10.1007/978-1-4939-9420-5_3
DO  - 10.1007/978-1-4939-9420-5_3
A1  - Damle-Vartak, A.
A1  - Begher-Tibbe, B.
A1  - Gunther, G.
A1  - Geisler, F.
A1  - Vartak, N.
A1  - Hengstler, J.G.
M1  - (Damle-Vartak A.; Begher-Tibbe B.; Gunther G.; Vartak N.; Hengstler J.G., Hengstler@ifado.de) Department of Systems Toxicology, Leibniz Research Centre for Working Environment and Human Factors (IfADo) at TU Dortmund, Dortmund, Germany
M1  - (Geisler F.) Klinik und Poliklinik für Innere Medizin II, Klinikum rechts der Isar der Technische Universitaet Muenchen, Munich, Germany
AD  - J.G. Hengstler, Department of Systems Toxicology, Leibniz Research Centre for Working Environment and Human Factors (IfADo) at TU Dortmund, Dortmund, Germany
T1  - Pipe-3D: A pipeline based on immunofluorescence, 3d confocal imaging, reconstructions, and morphometry for biliary network analysis in cholestasis
LA  - English
KW  - animal experiment
KW  - animal model
KW  - animal tissue
KW  - bile canaliculus
KW  - bile duct
KW  - bile duct ligation
KW  - cholestasis
KW  - confocal microscopy
KW  - controlled study
KW  - hepatic portal vein
KW  - image reconstruction
KW  - immunofluorescence
KW  - liver cell
KW  - liver injury
KW  - male
KW  - morphometry
KW  - mouse
KW  - nonhuman
KW  - polymerization
KW  - three-dimensional imaging
N2  - Cholestasis, the impairment of bile flux out of the liver, is a common complication of many pathological liver disorders, such as cholangiopathies, primary biliary sclerosis, and primary biliary cirrhosis. Besides accumulation of bile acids in the liver and blood, it leads to a proliferative response of the biliary tree termed as a ductular reaction. The ductular reaction is characterized by enhanced proliferation of cholangiocytes, which form the epithelial lining of bile ducts. This strong reaction of the biliary tree has been reported to generate a source of progenitor cells that can differentiate to hepatocytes or cholangiocytes during regeneration. On the other hand, it can cause periportal fibrosis eventually progressing to cirrhosis and death. In 2D histology, this leads to the appearance of an increased number of duct lumina per area of tissue. Yet, the biliary tree is a 3D vstructure and the appearance of lumina in thin slices may be explained by the appearance of novel ducts or by ramification or convolution of existing ducts in 3D. In many such aspects, traditional 2D histology on thin slices limits our understanding of the response of the biliary tree. A comprehensive understanding of architecture remodeling of the biliary network in cholestasis depends on robust 3D sample preparation and analysis methods. To that end, we describe pipe-3D, a processing and analysis pipeline visualization based on immunofluorescence, confocal imaging, surface reconstructions, and automated morphometry of the biliary network in 3D at subcellular resolution. This pipeline has been used to discover extensive remodeling of interlobular bile ducts in cholestasis, wherein elongation, branching, and looping create a dense ductular mesh around the portal vein branch. Surface reconstructions generated by Pipe-3D from confocal data also show an approximately fivefold enhancement of the luminal duct surface through corrugation of the epithelial lamina, which may increase bile reabsorption and alleviate cholestasis. The response of interlobular ducts in cholestasis was shown to be in sharp contrast to that of large bile ducts, de novo duct formation during embryogenesis. It is also distinct from ductular response in other models of hepatic injury such as choline-deficient, ethionine-supplemented diet, where parenchymal tissue invasion by ducts and their branches is observed. Pipe-3D is applicable to any model of liver injury, and optionally integrates tissue clearing techniques for 3D analysis of thick (>500 μm) tissue sections.
ER  - 

TY  - JOUR
M3  - Article
Y1  - 2019
VL  - 10
IS  - JUL
SN  - 1664-042X
JF  - Frontiers in Physiology
JO  - Front. Physiol.
UR  - https://www.embase.com/search/results?subaction=viewrecord&id=L628686372&from=export
U2  - L628686372
DB  - Embase
U3  - 2019-08-08
U4  - 2019-08-14
L2  - http://dx.doi.org/10.3389/fphys.2019.00938
DO  - 10.3389/fphys.2019.00938
A1  - Gál, E.
A1  - Dolenšek, J.
A1  - Stožer, A.
A1  - Pohorec, V.
A1  - Ébert, A.
A1  - Venglovecz, V.
M1  - (Gál E.; Ébert A.; Venglovecz V., venglovecz.viktoria@med.u-szeged.hu) Department of Pharmacology and Pharmacotherapy, University of Szeged, Szeged, Hungary
M1  - (Dolenšek J.; Stožer A.; Pohorec V.) Faculty of Medicine, University of Maribor, Maribor, Slovenia
M1  - (Dolenšek J.) Faculty of Natural Sciences and Mathematics, University of Maribor, Maribor, Slovenia
AD  - V. Venglovecz, Department of Pharmacology and Pharmacotherapy, University of Szeged, Szeged, Hungary
T1  - A novel in situ approach to studying pancreatic ducts in mice
LA  - English
KW  - agarose
KW  - chenodeoxycholic acid
KW  - cystic fibrosis transmembrane conductance regulator
KW  - dye
KW  - oregon green 488 bapta 1 dye
KW  - unclassified drug
KW  - animal cell
KW  - animal tissue
KW  - article
KW  - calcium cell level
KW  - common bile duct
KW  - controlled study
KW  - female
KW  - Giemsa stain
KW  - male
KW  - microscopy
KW  - mouse
KW  - nonhuman
KW  - pancreatic duct
KW  - pancreatic ductal carcinoma cell line
KW  - protein expression
KW  - protein function
N2  - Introduction: The tissue slice technique offers several benefits compared to isolated cells and cell clusters that help us understand the (patho)physiology of several organs in situ. The most prominent features are preserved architecture and function, with intact homotypic and heterotypic interactions between cells in slices. In the pancreas, this technique has been utilized successfully to study acinar and endocrine islet cells. However, it has never been used to investigate ductal function. Since pancreatic ductal epithelial cells (PDECs) play an essential role in the physiology of the pancreas, our aim was to use this technique to study PDEC structure and function in situ. Materials and methods: Eight-to sixteen weeks old C57BL/6 mice were used for preparation of pancreas tissue slices. Low melting point agarose was injected into the common bile duct and the whole organ was extracted. For morphological studies, pieces of tissue were embedded in agarose and cryosectioned to obtain 15 μm thick slices. In order to visualize pancreatic ducts, (i) the Giemsa dye was added to the agarose and visualized using light microscopy or (ii) immunostaining for the cystic fibrosis transmembrane conductance regulator (CFTR) was performed. For functional characterization, agarose-embedded tissue was immediately cut to 140 μm thick tissue slices that were loaded with the cell permeant form of the Oregon Green 488 BAPTA-1 dye and used for confocal calcium imaging. Results: Giemsa staining has shown that the injected agarose reaches the head and body of the pancreas to a greater extent than the tail, without disrupting the tissue architecture. Strong CFTR expression was detected at the apical membranes of PDECs and acinar cells, whereas islet cells were completely negative for CFTR. Stimulation with chenodeoxycholic acid (CDCA, 1 mM) resulted in a robust transient increase in intracellular calcium concentration that was readily visible in >40 ductal cells per slice. Conclusion: Our results confirm that the acutely-isolated pancreas tissue slice technique is suitable for structural and functional investigation of PDECs and their relationship with other cell types, such as acini and endocrine cells in situ. In combination with different genetic, pharmacological or dietary approaches it could become a method of choice in the foreseeable future.
ER  - 

TY  - JOUR
M3  - Review
Y1  - 2018
VL  - 25
IS  - 10
SP  - 1028
EP  - 1035
SN  - 2115-5631
SN  - 2115-3310
JF  - Hepato-Gastro et Oncologie Digestive
JO  - Hepato-Gastro Oncol. Dig.
UR  - https://www.embase.com/search/results?subaction=viewrecord&id=L625775863&from=export
U2  - L625775863
DB  - Embase
U3  - 2019-01-11
U4  - 2019-01-11
L2  - http://dx.doi.org/10.1684/hpg.2018.1710
DO  - 10.1684/hpg.2018.1710
A1  - Randrian, V.
A1  - Poincloux, L.
M1  - (Randrian V.; Poincloux L., lpoincloux@chu-clermontfer-rand.fr) CHU Estaing, Service de Medecine Digestive et Hepatobiliaire, 1, place Lucie-Aubrac, Clermont-Ferrand, France
M1  - (Poincloux L., lpoincloux@chu-clermontfer-rand.fr) Institut Pascal, UMR 6602 UCA CNRS, SIGMA, Therapies Guidees par l’Image, TGI, Clermont-Ferrand, France
AD  - L. Poincloux, CHU Estaing, Service de Medecine Digestive et Hepatobiliaire, 1, place Lucie-Aubrac, Clermont-Ferrand, France
T1  - Diagnostic and therapeutic management of benign biliar duct stricture: Endoscopy plays a key role
T2  - Prise en charge diagnostique et thérapeutique des sténoses bénignes des voies biliaires: La place prépondérante de l’endoscopie
LA  - French
KW  - metal stent
KW  - plastic stent
KW  - bile duct disease
KW  - biliary duct stricture
KW  - biliary tract endoscopy
KW  - cholangitis
KW  - chronic pancreatitis
KW  - confocal microscopy
KW  - diagnostic accuracy
KW  - endoscopic retrograde cholangiopancreatography
KW  - endoscopic ultrasonography
KW  - hypertransaminasemia
KW  - jaundice
KW  - liver transplantation
KW  - nuclear magnetic resonance imaging
KW  - radiodensitometry
KW  - review
KW  - sclerosis
N2  - Making the proof of benign biliary duct stricture is a challenge. Its clinical show-up: Jaundice, angiocholitis or isolated elevation of liver enzymes are not informative about benign vs malignant nature of the stricture. If tomodensi-tometry and biliary duct MRI assess the general and regional expansion, endoscopic sampling remains essential. The first line endoscopic examination is endoscopic ultrasound (EUS) guided biopsy. The rate of undetermined biliary duct stricture remains high after EUS guided biopsy despite its combination to retrograde cholangiography. Nowadays this rate is lowered thanks to the high diagnostic accuracy of cholangioscopy and confocal endomicroscopy. The endoscopic treatment is a first alternative to surgery. Iterative procedures are required to calibrate properly benign biliary duct and therapeutic failure cannot be established before one year treatment. The cause of the stricture guides the technical choice: Dilation is restricted to primary cholangitis sclerosis. Metallic stents are suitable in case of biliary duct stricture associated to chronic pancreatitis. Plastic stenting remains useful to treat anastomotic strictures appearing after orthotopic liver transplantation.
ER  - 

TY  - JOUR
M3  - Review
Y1  - 2018
VL  - 97
IS  - 12
SP  - 531
EP  - 538
SN  - 0035-9351
JF  - Rozhledy v chirurgii : mesicnik Ceskoslovenske chirurgicke spolecnosti
JO  - Rozhl Chir
UR  - https://www.embase.com/search/results?subaction=viewrecord&id=L625951179&from=export
U2  - L625951179
C5  - 30646731
DB  - Medline
U3  - 2019-01-22
U4  - 2019-05-14
A1  - Kollár, M.
A1  - Krajčíová, J.
A1  - Husťak, R.
A1  - Malušková, J.
A1  - Kment, M.
A1  - Vacková, Z.
A1  - Špičák, J.
A1  - Martínek, J.
M1  - (Kollár M.; Krajčíová J.; Husťak R.; Malušková J.; Kment M.; Vacková Z.; Špičák J.; Martínek J.)
T1  - Konfokální laserová endomikroskopie v diagnostice onemocnění gastrointestinálního traktu literární přehled a vlastní zkušenosti
T2  - Confocal laser endomicroscopy in the diagnostics of gastrointestinal lesions literary review and personal experience
LA  - English
KW  - biopsy
KW  - confocal microscopy
KW  - diagnostic imaging
KW  - endoscopic ultrasonography
KW  - endoscopy
KW  - gastrointestinal disease
KW  - human
KW  - procedures
ER  - 

TY  - JOUR
M3  - Article
Y1  - 2018
VL  - 34
IS  - 8
SP  - 1372
EP  - 1380
SN  - 1464-5157
SN  - 0265-6736
JF  - International Journal of Hyperthermia
JO  - Int. J. Hyperthermia
UR  - https://www.embase.com/search/results?subaction=viewrecord&id=L620387486&from=export
U2  - L620387486
C5  - 29322853
DB  - Embase
DB  - Medline
U3  - 2018-02-02
U4  - 2018-09-25
L2  - http://dx.doi.org/10.1080/02656736.2018.1427287
DO  - 10.1080/02656736.2018.1427287
A1  - Saccomandi, P.
A1  - Quero, G.
A1  - Gassino, R.
A1  - Lapergola, A.
A1  - Guerriero, L.
A1  - Diana, M.
A1  - Vallan, A.
A1  - Perrone, G.
A1  - Schena, E.
A1  - Costamagna, G.
A1  - Marescaux, J.
A1  - Di Matteo, F.M.
M1  - (Saccomandi P., paola.saccomandi@ihu-strasbourg.eu; Quero G.; Guerriero L.; Diana M.; Costamagna G.; Marescaux J.) Institute of Image-Guided Surgery, IHU-Strasbourg, Strasbourg, France
M1  - (Saccomandi P., paola.saccomandi@ihu-strasbourg.eu; Schena E.) Measurements and Biomedical Instrumentation Lab, Università Campus Bio-Medico di Roma, Rome, Italy
M1  - (Gassino R.; Vallan A.; Perrone G.) Department of Electronics and Telecommunications, Politecnico di Torino, Turin, Italy
M1  - (Lapergola A.; Diana M.; Marescaux J.) Research Institute against Digestive Cancer, IRCAD, Strasbourg, France
M1  - (Costamagna G.) Digestive Endoscopy Unit, Università Cattolica del Sacro Cuore, Rome, Italy
M1  - (Di Matteo F.M.) Gastrointestinal Endoscopy Unit, Università Campus Bio-Medico di Roma, Rome, Italy
AD  - P. Saccomandi, Institute of Image-Guided Surgery, IHU-Strasbourg, Strasbourg, France
T1  - Laser ablation of the biliary tree: in vivo proof of concept as potential treatment of unresectable cholangiocarcinoma
LA  - English
KW  - Bragg grating
KW  - diode laser
KW  - grating
KW  - eosin
KW  - hematoxylin
KW  - nicotinamide adenine dinucleotide
KW  - animal experiment
KW  - animal model
KW  - animal tissue
KW  - article
KW  - bile duct carcinoma
KW  - cancer surgery
KW  - confocal microscopy
KW  - controlled study
KW  - ex vivo study
KW  - in vivo study
KW  - irradiation
KW  - laser surgery
KW  - nonhuman
KW  - porcine model
KW  - thermal injury
KW  - tissue section
KW  - Bragg grating
C3  - Bragg grating
N2  - Objectives: The palliative treatment of cholangiocarcinoma is based on stent placement with well-known procedure-related complications. Consequently, alternative energy-based techniques were put forward with controversial long-term results. This study aims to evaluate the safety and effectiveness of biliary tree laser ablation (LA) in terms of: (i) absence of perforation, (ii) temperature increase, (iii) induced thermal damage in in vivo models. Materials and methods: The common bile duct and cystic ducts of two pigs were ablated with a diode laser (circumferential irradiation pattern) for 6 and 3 min at 7 W. Laser settings were chosen from previous ex vivo experiments. Local temperature was monitored through a fibre Bragg grating (FBG) sensor embedded into the laser delivery probe. Histopathological analysis of the ablated specimen was performed through in situ endomicroscopy, haematoxylin and eosin (H&E) and nicotinamide adenine dinucleotide (NADH) stains. Results: Temperature reached a plateau of 53 °C with consequent thermal damage on the application area, regardless of laser settings and application sites. No perforation was detected macroscopically or microscopically. At the H&E stain, wall integrity was always preserved. The NADH stain allowed to evaluate damage extension. It turned out that the ablation spreading width depended on application time and duct diameter. In situ endomicroscopy revealed a clear distinction between ablated and non-ablated areas. Conclusions: The temperature distribution obtained through LA proved to induce a safe and effective intraductal coagulative necrosis of biliary ducts. These results represent the basis for further experiments on tumour-bearing models for the treatment of obstructive cholangiocarcinoma.
ER  - 

TY  - JOUR
M3  - Article
Y1  - 2018
VL  - 53
IS  - 10-11
SP  - 1358
EP  - 1363
SN  - 1502-7708
SN  - 0036-5521
JF  - Scandinavian Journal of Gastroenterology
JO  - Scand. J. Gastroenterol.
UR  - https://www.embase.com/search/results?subaction=viewrecord&id=L624784374&from=export
U2  - L624784374
C5  - 30394137
DB  - Embase
DB  - Medline
U3  - 2018-11-13
U4  - 2019-05-14
L2  - http://dx.doi.org/10.1080/00365521.2018.1512151
DO  - 10.1080/00365521.2018.1512151
A1  - Dubow, M.
A1  - Tatman, P.D.
A1  - Shah, R.J.
M1  - (Dubow M.; Tatman P.D.; Shah R.J., raj.shah@ucdenver.edu) Department of Medicine, Division of Gastroenterology, University of Colorado, Aurora, CO, United States
M1  - (Tatman P.D.) Medical Scientist Training Program, University of Colorado, Aurora, CO, United States
AD  - R.J. Shah, 1635 Aurora Ct, Mail Stop F735, AIP 2.031, Aurora, CO, United States
T1  - Individual probe based confocal laser endomicroscopy criteria in the analysis of indeterminate biliary strictures
LA  - English
KW  - adenocarcinoma
KW  - adult
KW  - article
KW  - cholestasis
KW  - confocal laser scanning microscopy
KW  - diagnostic accuracy
KW  - diagnostic procedure
KW  - disease classification
KW  - dysplasia
KW  - female
KW  - histopathology
KW  - human
KW  - major clinical study
KW  - male
KW  - malignant neoplasm
KW  - medical record review
KW  - middle aged
KW  - outcome assessment
KW  - prevalence
KW  - priority journal
KW  - probe based confocal laser endomicroscopy
KW  - Research Diagnostic Criteria
KW  - sensitivity and specificity
N2  - Objectives: Evaluation of indeterminate biliary strictures remains challenging due to limited sensitivity of endoscopic tissue sampling. Biliary probe-based confocal laser endomicroscopy (pCLE) has shown promise to detect and exclude neoplasia. However, knowledge of whether individual inflammatory criteria are more prevalent in neoplasia compared to benign strictures is limited. The objective of this work is to improve diagnosis of neoplastic and inflammatory conditions using pCLE. Materials and methods: The charts of all patients who underwent pCLE at a single referral center between 2009 and 2015 were reviewed. ERCP reports were reviewed for eleven Miami and Paris criteria. Primary outcome was the identification of neoplasia by histopathology (defined as high-grade dysplasia and/or adenocarcinoma). To model predictors of neoplasia, we fit a binary regression model incorporating data from pCLE operating criteria, pCLE impression, and PSC status. Results: 97 patients were identified. In the 27 patients with neoplasia, there was increasing number of Miami malignant criteria (Pearson r = 0.512, p <.001) while inflammatory criteria were less prevalent. 10% (5/51, p <.001) of patients with benign pCLE impression developed neoplasia, while 48% (22/46, p <.001) with suspicious pCLE impressions developed neoplasia. The binary regression model to predict neoplasia had a sensitivity of 83.3%, specificity of 92.5%, and overall accuracy 89.7%. Conclusions: Presence of malignant criteria and absence of certain inflammatory criteria are more prevalent in patients with neoplasia. Our model, which weights individual imaging components, shows impressive sensitivity and specificity over prior prognostic efforts. Prospective studies will be required to evaluate this model.
ER  - 

TY  - JOUR
M3  - Article
Y1  - 2018
VL  - 50
IS  - 11
SP  - 1214
EP  - 1217
SN  - 1878-3562
SN  - 1590-8658
JF  - Digestive and Liver Disease
JO  - Dig. Liver Dis.
UR  - https://www.embase.com/search/results?subaction=viewrecord&id=L2000877597&from=export
U2  - L2000877597
C5  - 29937365
DB  - Embase
DB  - Medline
U3  - 2018-06-26
U4  - 2018-11-01
L2  - http://dx.doi.org/10.1016/j.dld.2018.05.019
DO  - 10.1016/j.dld.2018.05.019
A1  - Tyberg, A.
A1  - Xu, M.-M.
A1  - Gaidhane, M.
A1  - Kahaleh, M.
M1  - (Tyberg A.; Xu M.-M.; Gaidhane M.; Kahaleh M., mkahaleh@gmail.com) Department of Medicine, Robert Wood Johnson Medical School Rutgers, The State University of New Jersey, New Brunswick, NJ, United States
AD  - M. Kahaleh, Professor of Medicine, Clinical Director of Gastroenterology, Chief of Endoscopy, Director Pancreas Program, Department of Medicine, Rutgers Robert Wood Johnson Medical School Rutgers, The State University of New Jersey, Robert Wood Johnson University Hospital, 1 RWJ Place, MEB 464, New Brunswick, NJ, United States
T1  - Second generation optical coherence tomography: Preliminary experience in pancreatic and biliary strictures
LA  - English
KW  - NCT02166086
KW  - biopsy brush
KW  - digestive endomicroscope
KW  - duodenoscope
KW  - guide wire
KW  - hydrajag
KW  - NVision Volumetric Laser Endomicroscopy Imaging System
KW  - pancreatic duct stent
KW  - TJFV-180
KW  - adult
KW  - aged
KW  - article
KW  - bile duct carcinoma
KW  - cancer diagnosis
KW  - cannulation
KW  - cholestasis
KW  - clinical article
KW  - endoscopic retrograde cholangiopancreatography
KW  - female
KW  - histology
KW  - human
KW  - human tissue
KW  - in vivo study
KW  - male
KW  - obstructive jaundice
KW  - optical coherence tomography
KW  - pancreas disease
KW  - pancreatic duct stricture
KW  - primary sclerosing cholangitis
KW  - priority journal
KW  - hydrajag
KW  - NVision Volumetric Laser Endomicroscopy Imaging System
KW  - TJFV-180
C3  - hydrajag(Boston Scientific,United States)
C3  - NVision Volumetric Laser Endomicroscopy Imaging System
C3  - TJFV-180(Olympus)
C4  - Boston Scientific(United States)
C4  - Olympus
N2  - Introduction: Evaluation of indeterminate biliary strictures remains a diagnostic challenge. Optical coherence tomography (OCT) provides in-vivo, wide-field, cross-sectional imaging at the microstructure level. We present the first preliminary data using a second-generation OCT system using volumetric laser endomicroscopy (VLE) in biliary and pancreatic duct strictures. Methods: 10 consecutive patients undergoing endoscopic retrograde cholangiopancreatography (ERCP) and OCT for indeterminate biliary or pancreatic stricture evaluation were captured in a registry. Following ductal cannulation and guidewire placement, an imaging probe was advanced into the duct and images were interpreted in-vivo. Tissue sampling with cytology brushing was performed in all cases. Demographics, procedural information, imaging data, and histologic findings were collected. Results: 8 had biliary strictures and 2 had pancreatic duct strictures. VLE was successfully performed in all patients (100%). Histology revealed malignancy in 3 patients (cholangiocarcinoma) and benign disease in the remaining 7 patients, including 1 with primary sclerosing cholangitis (PSC). All 3 cholangiocarcinoma patients demonstrated epithelial thickening with projections, a hyper-reflective surface with shadowing, and layering effacement (loss of visualization and haziness of inner mucosal layers). A PSC patient showed onion skin layering and hyper-reflective sub-surface structures but with preserved wall layering. Benign biliary strictures showed clearly delineated epithelial layer and clear layering in the inner mucosal layers as well as the presence of dilated hypo-reflective structures. Conclusion: There may be characteristic VLE findings for malignant, inflammatory, and benign biliary strictures.
ER  - 

TY  - JOUR
M3  - Note
Y1  - 2018
VL  - 50
IS  - 11
SP  - 1218
EP  - 1219
SN  - 1878-3562
SN  - 1590-8658
JF  - Digestive and Liver Disease
JO  - Dig. Liver Dis.
UR  - https://www.embase.com/search/results?subaction=viewrecord&id=L2001155452&from=export
U2  - L2001155452
C5  - 30293891
DB  - Embase
DB  - Medline
U3  - 2018-10-09
U4  - 2018-11-01
L2  - http://dx.doi.org/10.1016/j.dld.2018.08.031
DO  - 10.1016/j.dld.2018.08.031
A1  - Arcidiacono, P.G.
M1  - (Arcidiacono P.G., arcidiacono.paologiorgio@hsr.it) PancreatoBiliary Endoscopy and Endosonography Division, Pancreas Translational & Clinical Research Center, San Raffaele Scientific Institute, Vita Salute San Raffaele University, Milan, Italy
T1  - Indeterminate biliary strictures differential diagnosis: Back to the future
LA  - English
KW  - biopsy forceps
KW  - optical coherence tomography catheter
KW  - advanced cancer
KW  - bile duct carcinoma
KW  - biliary tract endoscopy
KW  - cancer mortality
KW  - cancer staging
KW  - cholestasis
KW  - clinical practice
KW  - common bile duct stenosis
KW  - confocal microscopy
KW  - cytology
KW  - diagnostic accuracy
KW  - diagnostic value
KW  - differential diagnosis
KW  - echography
KW  - endoscopic retrograde cholangiopancreatography
KW  - false negative result
KW  - false positive result
KW  - fine needle aspiration biopsy
KW  - histology
KW  - human
KW  - morbidity
KW  - mortality risk
KW  - note
KW  - optical coherence tomography
KW  - priority journal
KW  - sensitivity and specificity
KW  - tumor biopsy
ER  - 

TY  - JOUR
M3  - Article
Y1  - 2018
VL  - 563
SP  - 694
EP  - 707
SN  - 1873-3123
SN  - 0376-7388
JF  - Journal of Membrane Science
JO  - J. Membr. Sci.
UR  - https://www.embase.com/search/results?subaction=viewrecord&id=L2000896362&from=export
U2  - L2000896362
DB  - Embase
U3  - 2018-07-12
U4  - 2018-07-17
L2  - http://dx.doi.org/10.1016/j.memsci.2018.06.029
DO  - 10.1016/j.memsci.2018.06.029
A1  - Salerno, S.
A1  - Curcio, E.
A1  - Bader, A.
A1  - Giorno, L.
A1  - Drioli, E.
A1  - De Bartolo, L.
M1  - (Salerno S., s.salerno@itm.cnr.it; Curcio E.; Giorno L.; Drioli E.; De Bartolo L., l.debartolo@itm.cnr.it) nstitute on Membrane Technology, National Research Council of Italy, ITM-CNR, c/o University of Calabria, via P. Bucci cubo 17/C, Rende, CS, Italy
M1  - (Curcio E.) Department of Environmental and Chemical Engineering (DIATIC), University of Calabria, via P. Bucci cubo 45A, Rende, Italy
M1  - (Bader A.) Biomedical-Biotechnological Center, BBZ, University of Leipzig, Leipzig, Germany
AD  - S. Salerno, nstitute on Membrane Technology, National Research Council of Italy, ITM-CNR, c/o University of Calabria, via P. Bucci cubo 17/C, Rende, CS, Italy
T1  - Gas permeable membrane bioreactor for the co-culture of human skin derived mesenchymal stem cells with hepatocytes and endothelial cells
LA  - English
KW  - membrane reactor
KW  - actin
KW  - albumin
KW  - alpha fetoprotein
KW  - carbon dioxide
KW  - cytokeratin 19
KW  - diazepam
KW  - ethylene
KW  - fibronectin
KW  - laminin
KW  - neurotrophin receptor p75
KW  - nitrogen
KW  - nordazepam
KW  - oxazepam
KW  - oxygen
KW  - platelet endothelial cell adhesion molecule 1
KW  - polycarbonate
KW  - propylene
KW  - temazepam
KW  - Thy 1 membrane glycoprotein
KW  - vimentin
KW  - article
KW  - bile duct
KW  - cell adhesion
KW  - cell communication
KW  - cell contact
KW  - cell differentiation
KW  - cell interaction
KW  - cell structure
KW  - coculture
KW  - confocal laser scanning microscopy
KW  - confocal microscopy
KW  - dynamics
KW  - endothelium cell
KW  - gas exchange
KW  - gas permeability
KW  - human
KW  - human cell
KW  - human tissue
KW  - liver cell
KW  - liver lobule
KW  - liver tissue
KW  - mesenchymal stem cell
KW  - phenotype
KW  - porosity
KW  - priority journal
KW  - skin
KW  - tensile strength
KW  - tight junction
KW  - urea cycle
N2  - In this study a human liver tissue construct was created by using human skin derived mesenchymal stem cells (hSSCs), primary human hepatocytes (hHeps) and human endothelial cells (hECs) co-cultured in a gas permeable membrane bioreactor developed in two different configurations in order to create direct and interconnected co-cultures. A single chamber configuration consisting of two flat-sheet gas permeable fluorinated ethylene propylene (FEP) membranes was used for the direct co-culture of cells in contact each other and with membrane. To establish interconnected co-culture we developed a compartmentalized bioreactor in which hHeps and hECs adhered to FEP membrane are separated from hSSCs through a microporous polycarbonate (PC) membrane that allows the communication between cells by means of their secreted paracrine factors. In both gas permeable membrane bioreactors, biliary ducts and vascular capillaries were tightly distributed, mimicking the natural hepatic lobules. Cells displayed relevant albumin and urea synthesis as well as drug metabolism in both direct and interconnected cultures. In the compartmentalized bioreactor, the liver specific functions were prominent thanks to the biochemical communications between the different compartments as confirmed by the experimental and computational analysis. The investigation on the expression of specific mesenchymal, hepatic and endothelial markers suggested the ability of hSSCs to start the differentiation in hepatocyte phenotype expressing specific hepatocyte markers (e.g., albumin, α fetoprotein, HSA and CK19). A dual purpose accomplished the bioreactor: the creation of a vascularized liver microtissue thanks to the positive influence of biochemical signalling and stimuli from hSSCs; the production of partially differentiated hSSCs-derived cells that could be harvested as a cell source for liver tissue engineering.
ER  - 

TY  - JOUR
M3  - Article
Y1  - 2018
VL  - 4
IS  - 9
SP  - 918
EP  - 920
SN  - 2352-5126
JF  - JAAD Case Reports
JO  - JAAD Case Rep.
UR  - https://www.embase.com/search/results?subaction=viewrecord&id=L2001168019&from=export
U2  - L2001168019
DB  - Embase
DB  - 
U3  - 2018-10-15
U4  - 2018-10-18
L2  - http://dx.doi.org/10.1016/j.jdcr.2018.06.018
DO  - 10.1016/j.jdcr.2018.06.018
A1  - Maarouf, M.
A1  - Curiel-Lewandrowski, C.
A1  - Daley, S.
A1  - Kuo, P.
A1  - Elquza, E.
A1  - Shi, V.Y.
M1  - (Maarouf M.) College of Medicine, University of Arizona, Tucson, AZ, United States
M1  - (Curiel-Lewandrowski C.; Shi V.Y., vshi@email.arizona.edu) Division of Dermatology, Department of Medicine, University of Arizona, Tucson, AZ, United States
M1  - (Daley S.) Department of Pathology, University of Arizona, Tucson, AZ, United States
M1  - (Kuo P.) Division of Nuclear Medicine, Department of Medical Imaging, University of Arizona, Tucson, AZ, United States
M1  - (Elquza E.) Division of Hematology and Oncology, Department of Medicine, University of Arizona, Tucson, AZ, United States
AD  - V.Y. Shi, Dermatology Division, University of Arizona, 7165 N. Pima Canyon Dr, Tucson, AZ, United States
T1  - Cutaneous erysipeloid metastasis of cholangiocarcinoma and evaluation by in vivo reflectance confocal microscopy
LA  - English
KW  - CA 19-9 antigen
KW  - capecitabine
KW  - gemcitabine
KW  - hemoglobin
KW  - paclitaxel
KW  - triamcinolone
KW  - abdomen
KW  - aged
KW  - anemia
KW  - article
KW  - bile duct carcinoma
KW  - cancer combination chemotherapy
KW  - cancer morphology
KW  - cancer regression
KW  - cancer surgery
KW  - case report
KW  - cell infiltration
KW  - chemoradiotherapy
KW  - clinical article
KW  - clinical evaluation
KW  - disease duration
KW  - erysipeloid
KW  - human
KW  - human tissue
KW  - image analysis
KW  - immunohistochemistry
KW  - inflammatory cell
KW  - inflammatory infiltrate
KW  - lymph node metastasis
KW  - lymph vessel metastasis
KW  - male
KW  - pancreaticoduodenectomy
KW  - positron emission tomography
KW  - priority journal
KW  - punch biopsy
KW  - reflectance confocal microscopy
KW  - repeated drug dose
KW  - skin biopsy
KW  - skin induration
KW  - skin irritation
KW  - skin metastasis
KW  - skin pruritus
KW  - tumor volume
ER  - 

TY  - JOUR
M3  - Conference Abstract
Y1  - 2018
VL  - 6
IS  - 8
SP  - A102
SN  - 2050-6414
JF  - United European Gastroenterology Journal
JO  - United Eur. Gastroenterol. J.
UR  - https://www.embase.com/search/results?subaction=viewrecord&id=L625972250&from=export
U2  - L625972250
DB  - Embase
U4  - 2019-01-22
L2  - http://dx.doi.org/10.1177/2050640618792817
DO  - 10.1177/2050640618792817
A1  - Tó th, E.
A1  - Maléth, J.
A1  - Erdo, R.
A1  - Źvogýn, N.
A1  - Tretter, L.
A1  - Horvth, G.
A1  - Rakonczay, Z.J.
A1  - Hegyi, P.
M1  - (Tó th E., tothemesem@gmail.com; Maléth J.; Erdo R.; Źvogýn N.) University of Szeged, First Department of Medicine, Szeged, Hungary
M1  - (Tó th E., tothemesem@gmail.com) University of Szeged, MTA-SZTE Momentum Translational Gastroenterology Research Group, Szeged, Hungary
M1  - (Maléth J.) University of Szeged, Momentum Epithel Cell Signalling and Secretion Research Group, Hungarian Academy of Sciences, Szeged, Hungary
M1  - (Maléth J.) University of Szeged, Department of Public Health, Szeged, Hungary
M1  - (Tretter L.; Horvth G.) Semmelweis University, Department of Medical Biochemistry, Budapest, Hungary
[truncated: 1,661,628 more chars]
