# Supplementary material for: Diagnostic accuracy of probe-based confocal laser endomicroscopy and tissue sampling by endoscopic retrograde cholangiopancreatography in indeterminate biliary strictures: a meta‑analysis
Source: Sci Rep. 2022 May 4;12:7257. doi: 10.1038/s41598-022-11385-4 (PMC9068817; doi:10.1038/s41598-022-11385-4)
Supplement: Supplementary file 3 — Supplementary Information 3. [file 41598_2022_11385_MOESM3_ESM.nbib]

PMID- 34462395
OWN - NLM
STAT- Publisher
LR  - 20210831
IS  - 2005-1212 (Electronic)
IS  - 1976-2283 (Linking)
DP  - 2021 Sep 1
TI  - Insulin-Like Growth Factor-1 Receptor Targeted Fluorescent Imaging for Gallbladder 
      Cancer in Orthotopic Mouse Models.
LID - 10.5009/gnl210164 [doi]
AB  - BACKGROUND/AIMS: Gallbladder cancer is fatal, but fluorescent imaging technology can 
      facilitate timely diagnosis and improve patient outcomes. Fluorophore-conjugated 
      insulin-like growth factor-1 receptor (IGF-1R) targeted antibodies were used to 
      visualize gallbladder cancer in orthotopic tumor mouse models. METHODS: Western 
      blotting, flow cytometric analysis, and confocal microscopy detected the expression 
      of IGF-1R in SNU-308, SNU-478, and SNU-1196 bile duct cancer cells. In vivo imaging 
      of SNU-478 and SNU-1196 subcutaneous tumors and orthotopic gallbladder tumor models 
      of SNU-478 were performed after injection with DyLight 650-conjugated IGF-1R 
      antibody. RESULTS: Western blotting and flow cytometric analysis showed that IGF-1R 
      was expressed in bile duct cancer cells, and confocal microscopy demonstrated that 
      IGF-1R antibody was able to bind to IGF-1R on the cell membrane. Fluorescent IGF-1R 
      antibody injected into the mouse tail vein made subcutaneous tumors and orthotopic 
      tumors become fluorescent. The intensity of fluorescence from the tumor was stronger 
      than that from surrounding normal tissues. Histochemical examination confirmed that 
      the tumor was located inside the gallbladder and adjacent liver parenchyma of mice. 
      CONCLUSIONS: Our study showed that a fluorescent IGF-1R-targeted antibody could help 
      detect gallbladder tumors. Tumor-specific imaging technology can be applied to 
      endoscopy, laparoscopy, and robotic surgery for better management of gallbladder 
      cancer.
FAU - Choi, Jung Ha
AU  - Choi JH
AUID- ORCID: 0000-0002-0065-3699
AD  - Division of Gastroenterology, Department of Internal Medicine and Institute of 
      Gastroenterology, Severance Hospital, Yonsei University College of Medicine, Seoul, 
      Korea.
FAU - Park, Jeong Youp
AU  - Park JY
AUID- ORCID: 0000-0003-0110-8606
AD  - Division of Gastroenterology, Department of Internal Medicine and Institute of 
      Gastroenterology, Severance Hospital, Yonsei University College of Medicine, Seoul, 
      Korea.
LA  - eng
PT  - Journal Article
DEP - 20210901
PL  - Korea (South)
TA  - Gut Liver
JT  - Gut and liver
JID - 101316452
SB  - IM
OTO - NOTNLM
OT  - Gallbladder neoplasms
OT  - Imaging
OT  - Insulin-like growth factor-1 receptor
EDAT- 2021/09/01 06:00
MHDA- 2021/09/01 06:00
CRDT- 2021/08/31 05:57
PHST- 2021/04/10 00:00 [received]
PHST- 2021/06/22 00:00 [revised]
PHST- 2021/07/13 00:00 [accepted]
PHST- 2021/08/31 05:57 [entrez]
PHST- 2021/09/01 06:00 [pubmed]
PHST- 2021/09/01 06:00 [medline]
AID - gnl210164 [pii]
AID - 10.5009/gnl210164 [doi]
PST - aheadofprint
SO  - Gut Liver. 2021 Sep 1. doi: 10.5009/gnl210164.

PMID- 33802525
OWN - NLM
STAT- PubMed-not-MEDLINE
LR  - 20210408
IS  - 2077-0383 (Print)
IS  - 2077-0383 (Electronic)
IS  - 2077-0383 (Linking)
VI  - 10
IP  - 5
DP  - 2021 Mar 3
TI  - Diagnostic Process Using Endoscopy for Biliary Strictures: A Narrative Review.
LID - 10.3390/jcm10051048 [doi]
LID - 1048
AB  - The diagnostic process for biliary strictures remains challenging in some cases. A 
      broad differential diagnosis exists for indeterminate biliary strictures, including 
      benign or malignant lesions. The diagnosis of indeterminate biliary strictures 
      requires a combination of physical examination, laboratory testing, imaging 
      modalities, and endoscopic procedures. Despite the progress of less invasive imaging 
      modalities such as transabdominal ultrasonography, computed tomography, and magnetic 
      resonance imaging, endoscopy plays an essential role in the accurate diagnosis, 
      including the histological diagnosis. Imaging findings and brush cytology and/or 
      forceps biopsy under fluoroscopic guidance with endoscopic retrograde 
      cholangiopancreatography (ERCP) are widely used as the gold standard for the 
      diagnosis of biliary strictures. However, ERCP cannot provide an intraluminal view 
      of the biliary lesion, and its outcomes are not satisfactory. Recently, peroral 
      cholangioscopy, confocal laser endomicroscopy, endoscopic ultrasound (EUS), and 
      EUS-guided fine-needle aspiration have been reported as useful for indeterminate 
      biliary strictures. Appropriate endoscopic modalities need to be selected according 
      to the patient's condition, the lesion, and the expertise of the endoscopist. The 
      aim of this review article is to discuss the diagnostic process for indeterminate 
      biliary strictures using endoscopy.
FAU - Tanisaka, Yuki
AU  - Tanisaka Y
AUID- ORCID: 0000-0002-2765-3306
AD  - Department of Gastroenterology, Saitama Medical University International Medical 
      Center, 1397-1, Yamane, Hidaka, Saitama 350-1298, Japan.
FAU - Mizuide, Masafumi
AU  - Mizuide M
AD  - Department of Gastroenterology, Saitama Medical University International Medical 
      Center, 1397-1, Yamane, Hidaka, Saitama 350-1298, Japan.
FAU - Fujita, Akashi
AU  - Fujita A
AUID- ORCID: 0000-0001-9475-0512
AD  - Department of Gastroenterology, Saitama Medical University International Medical 
      Center, 1397-1, Yamane, Hidaka, Saitama 350-1298, Japan.
FAU - Ogawa, Tomoya
AU  - Ogawa T
AD  - Department of Gastroenterology, Saitama Medical University International Medical 
      Center, 1397-1, Yamane, Hidaka, Saitama 350-1298, Japan.
FAU - Suzuki, Masahiro
AU  - Suzuki M
AD  - Department of Gastroenterology, Saitama Medical University International Medical 
      Center, 1397-1, Yamane, Hidaka, Saitama 350-1298, Japan.
FAU - Katsuda, Hiromune
AU  - Katsuda H
AD  - Department of Gastroenterology, Saitama Medical University International Medical 
      Center, 1397-1, Yamane, Hidaka, Saitama 350-1298, Japan.
FAU - Saito, Youichi
AU  - Saito Y
AD  - Department of Gastroenterology, Saitama Medical University International Medical 
      Center, 1397-1, Yamane, Hidaka, Saitama 350-1298, Japan.
FAU - Miyaguchi, Kazuya
AU  - Miyaguchi K
AD  - Department of Gastroenterology, Saitama Medical University International Medical 
      Center, 1397-1, Yamane, Hidaka, Saitama 350-1298, Japan.
FAU - Tashima, Tomoaki
AU  - Tashima T
AUID- ORCID: 0000-0003-4515-5543
AD  - Department of Gastroenterology, Saitama Medical University International Medical 
      Center, 1397-1, Yamane, Hidaka, Saitama 350-1298, Japan.
FAU - Mashimo, Yumi
AU  - Mashimo Y
AD  - Department of Gastroenterology, Saitama Medical University International Medical 
      Center, 1397-1, Yamane, Hidaka, Saitama 350-1298, Japan.
FAU - Ryozawa, Shomei
AU  - Ryozawa S
AUID- ORCID: 0000-0003-4128-9990
AD  - Department of Gastroenterology, Saitama Medical University International Medical 
      Center, 1397-1, Yamane, Hidaka, Saitama 350-1298, Japan.
LA  - eng
PT  - Journal Article
PT  - Review
DEP - 20210303
TA  - J Clin Med
JT  - Journal of clinical medicine
JID - 101606588
PMC - PMC7961606
OTO - NOTNLM
OT  - ERCP
OT  - EUS
OT  - EUS-FNA
OT  - biliary strictures
OT  - cholangioscopy
OT  - confocal laser endomicroscopy
OT  - endoscopic retrograde cholangiopancreatography
OT  - endoscopic ultrasound
COIS- The authors declare no conflict of interest.
EDAT- 2021/04/04 06:00
MHDA- 2021/04/04 06:01
CRDT- 2021/04/03 01:11
PHST- 2021/01/17 00:00 [received]
PHST- 2021/02/17 00:00 [revised]
PHST- 2021/02/27 00:00 [accepted]
PHST- 2021/04/03 01:11 [entrez]
PHST- 2021/04/04 06:00 [pubmed]
PHST- 2021/04/04 06:01 [medline]
AID - jcm10051048 [pii]
AID - jcm-10-01048 [pii]
AID - 10.3390/jcm10051048 [doi]
PST - epublish
SO  - J Clin Med. 2021 Mar 3;10(5):1048. doi: 10.3390/jcm10051048.

PMID- 33798541
OWN - NLM
STAT- MEDLINE
DCOM- 20210831
LR  - 20210831
IS  - 1097-6779 (Electronic)
IS  - 0016-5107 (Linking)
VI  - 94
IP  - 3
DP  - 2021 Sep
TI  - Probe-based confocal laser endomicroscopy in the evaluation of dominant strictures 
      in patients with primary sclerosing cholangitis: results of a U.S. multicenter 
      prospective trial.
PG  - 569-576.e1
LID - S0016-5107(21)00266-2 [pii]
LID - 10.1016/j.gie.2021.03.027 [doi]
AB  - BACKGROUND AND AIMS: Patients with primary sclerosing cholangitis (PSC) and dominant 
      biliary strictures carry increased risk for the development of cholangiocarcinoma. 
      Although ERCP-based techniques including brush cytology and intraductal biopsy 
      sampling represent first-line tissue sampling methods for dominant strictures, 
      sensitivity is low. Probe-based confocal laser endomicroscopy (pCLE) offers 
      microscopic-level imaging of subepithelial biliary mucosa. Because data regarding 
      the use of pCLE in PSC are limited, we aimed to investigate its diagnostic 
      performance in dominant strictures. METHODS: This was a multicenter prospective 
      study involving PSC patients with dominant strictures. ERCP with pCLE was performed 
      with use of the Miami classification (2+ criteria for malignant diagnosis) and Paris 
      classification. Final malignant diagnoses required histopathologic confirmation, and 
      benign diagnoses required a minimum of 1 year of follow-up without development of 
      cancer. RESULTS: Fifty-nine patients (mean age, 49 years; 59% men) with 63 
      strictures were included in the study. Stricture locations included the common bile 
      duct (31.7%), bifurcation (22.2%), and common hepatic duct (19%). Seven patients 
      (11.9%) were found to have cholangiocarcinoma. The sensitivity and specificity of 
      pCLE was 85.7% (95% confidence interval [CI], 42.1-99.6) and 73.1% (95% CI, 
      58.9-84.4), respectively. Within specific stricture locations, the highest 
      sensitivity was seen at the bifurcation (100%; 95% CI, 2.5-100) and the right 
      hepatic duct (100%; 95% CI, 29.2-100). The lowest sensitivities were seen at the 
      common bile duct (25%; 95% CI, 5.5-57.2) and the left hepatic duct (28.6%; 95% CI, 
      3.7-70.9). CONCLUSIONS: In this prospective multicenter study, pCLE had a high 
      sensitivity in detecting cholangiocarcinoma, but technical aspects of the probe may 
      limit evaluation in the common bile duct and left hepatic duct. Further evaluation 
      is needed to elucidate the role of pCLE in the algorithm of excluding neoplasia in 
      biliary strictures associated with PSC. (Clinical trial registration number: 
      NCT02736708.).
CI  - Copyright © 2021 American Society for Gastrointestinal Endoscopy. Published by 
      Elsevier Inc. All rights reserved.
FAU - Han, Samuel
AU  - Han S
AD  - Division of Gastroenterology and Hepatology, University of Colorado Anschutz Medical 
      Campus, Aurora, Colorado, USA.
FAU - Kahaleh, Michel
AU  - Kahaleh M
AD  - Division of Gastroenterology, Rutgers Robert Wood Johnson University Hospital, New 
      Brunswick, New Jersey, USA.
FAU - Sharaiha, Reem Z
AU  - Sharaiha RZ
AD  - Division of Gastroenterology, Weill Cornell Medical Center, New York, New York, USA.
FAU - Tarnasky, Paul R
AU  - Tarnasky PR
AD  - Division of Gastroenterology, Dallas Methodist Medical Center, Dallas, Texas, USA.
FAU - Kedia, Prashant
AU  - Kedia P
AD  - Division of Gastroenterology, Dallas Methodist Medical Center, Dallas, Texas, USA.
FAU - Slivka, Adam
AU  - Slivka A
AD  - Division of Gastroenterology and Hepatology, University of Pittsburgh Medical 
      Center, Pittsburgh, Pennsylvania, USA.
FAU - Chennat, Jennifer S
AU  - Chennat JS
AD  - Division of Gastroenterology and Hepatology, University of Pittsburgh Medical 
      Center, Pittsburgh, Pennsylvania, USA.
FAU - Joshi, Virendra
AU  - Joshi V
AD  - Division of Gastroenterology, Louisiana State University Health Center, New Orleans, 
      Louisiana, USA.
FAU - Sejpal, Divyesh V
AU  - Sejpal DV
AD  - Division of Gastroenterology, Northwell Health, Manhasset, New York, USA.
FAU - Sethi, Amrita
AU  - Sethi A
AD  - Division of Gastroenterology, Columbia University Medical Center, New York, New 
      York, USA.
FAU - Shah, Raj J
AU  - Shah RJ
AD  - Division of Gastroenterology and Hepatology, University of Colorado Anschutz Medical 
      Campus, Aurora, Colorado, USA.
LA  - eng
SI  - ClinicalTrials.gov/NCT02736708
PT  - Journal Article
PT  - Multicenter Study
DEP - 20210330
PL  - United States
TA  - Gastrointest Endosc
JT  - Gastrointestinal endoscopy
JID - 0010505
SB  - IM
CIN - Gastrointest Endosc. 2021 Sep;94(3):577-579. PMID: 34412828
MH  - *Bile Duct Neoplasms/complications/diagnostic imaging
MH  - Bile Ducts, Intrahepatic
MH  - *Cholangiocarcinoma/complications/diagnostic imaging
MH  - Cholangiopancreatography, Endoscopic Retrograde
MH  - *Cholangitis, Sclerosing/complications/diagnostic imaging
MH  - Constriction, Pathologic/diagnostic imaging/etiology
MH  - Female
MH  - Humans
MH  - Lasers
MH  - Male
MH  - Microscopy, Confocal
MH  - Middle Aged
MH  - Prospective Studies
MH  - Sensitivity and Specificity
EDAT- 2021/04/03 06:00
MHDA- 2021/09/01 06:00
CRDT- 2021/04/02 20:12
PHST- 2020/12/09 00:00 [received]
PHST- 2021/03/21 00:00 [accepted]
PHST- 2021/04/03 06:00 [pubmed]
PHST- 2021/09/01 06:00 [medline]
PHST- 2021/04/02 20:12 [entrez]
AID - S0016-5107(21)00266-2 [pii]
AID - 10.1016/j.gie.2021.03.027 [doi]
PST - ppublish
SO  - Gastrointest Endosc. 2021 Sep;94(3):569-576.e1. doi: 10.1016/j.gie.2021.03.027. Epub 
      2021 Mar 30.

PMID- 33721485
OWN - NLM
STAT- Publisher
LR  - 20210315
IS  - 2234-2400 (Print)
IS  - 2234-2400 (Linking)
DP  - 2021 Mar 15
TI  - High-Resolution Probe-Based Confocal Laser Endomicroscopy for Diagnosing Biliary 
      Diseases.
LID - 10.5946/ce.2020.191 [doi]
AB  - Probe-based confocal laser endomicroscopy is an endoscopic technique that enables in 
      vivo histological evaluation using fluorescent pigment. The ability to 
      diagnostically differentiate between benign and malignant biliary disease using the 
      "CholangioFlexTM", a dedicated biliary device, has been reported. However, the Miami 
      and Paris classifications, used as diagnostic criteria, mainly evaluate findings in 
      the submucosa, and visualizing the epithelium as the main site of lesions remains 
      difficult. To address this problem, we verified the imaging findings and diagnostic 
      ability of three types of probes: CholangioFlexTM, GastroFlexTM, and AlveoFlexTM. 
      With GastroFlexTM, the clear mucosal epithelium was observed, and differential 
      diagnoses as benign/malignant could be made based on epithelial findings. 
      GastroFlexTM may be a good first-choice probe for probe-based confocal laser 
      endomicroscopy of biliary diseases, and a new diagnostic classification based on 
      bile duct epithelial findings may provide useful criteria independent of the Miami 
      or Paris classifications.
FAU - Koda, Hiroki
AU  - Koda H
AD  - Department of Gastroenterology, Aichi Cancer Center Hospital, Nagoya, Japan.
FAU - Hara, Kazuo
AU  - Hara K
AD  - Department of Gastroenterology, Aichi Cancer Center Hospital, Nagoya, Japan.
FAU - Nozomi, Okuno
AU  - Nozomi O
AD  - Department of Gastroenterology, Aichi Cancer Center Hospital, Nagoya, Japan.
FAU - Kuwahara, Takamichi
AU  - Kuwahara T
AD  - Department of Gastroenterology, Aichi Cancer Center Hospital, Nagoya, Japan.
FAU - Nobumasa, Mizuno
AU  - Nobumasa M
AD  - Department of Gastroenterology, Aichi Cancer Center Hospital, Nagoya, Japan.
FAU - Haba, Shin
AU  - Haba S
AD  - Department of Gastroenterology, Aichi Cancer Center Hospital, Nagoya, Japan.
FAU - Akira, Miyano
AU  - Akira M
AD  - Department of Gastroenterology, Aichi Cancer Center Hospital, Nagoya, Japan.
FAU - Hajime, Isomoto
AU  - Hajime I
AD  - Department of Gastroenterology, Tottori University Hospital, Yonago, Japan.
LA  - eng
PT  - Case Reports
DEP - 20210315
PL  - Korea (South)
TA  - Clin Endosc
JT  - Clinical endoscopy
JID - 101576886
OTO - NOTNLM
OT  - Bile duct cancer
OT  - Bile duct epithelium
OT  - Bile duct stenosis
OT  - Confocal laser endomicroscopy
OT  - Paris classification
EDAT- 2021/03/16 06:00
MHDA- 2021/03/16 06:00
CRDT- 2021/03/15 19:14
PHST- 2020/07/14 00:00 [received]
PHST- 2020/11/23 00:00 [accepted]
PHST- 2021/03/15 19:14 [entrez]
PHST- 2021/03/16 06:00 [pubmed]
PHST- 2021/03/16 06:00 [medline]
AID - ce.2020.191 [pii]
AID - 10.5946/ce.2020.191 [doi]
PST - aheadofprint
SO  - Clin Endosc. 2021 Mar 15. doi: 10.5946/ce.2020.191.

PMID- 33679449
OWN - NLM
STAT- PubMed-not-MEDLINE
LR  - 20210310
IS  - 1664-042X (Print)
IS  - 1664-042X (Electronic)
IS  - 1664-042X (Linking)
VI  - 12
DP  - 2021
TI  - Multiscale and Multimodal Optical Imaging of the Ultrastructure of Human Liver 
      Biopsies.
PG  - 637136
LID - 10.3389/fphys.2021.637136 [doi]
LID - 637136
AB  - The liver as the largest organ in the human body is composed of a complex 
      macroscopic and microscopic architecture that supports its indispensable function to 
      maintain physiological homeostasis. Optical imaging of the human liver is 
      particularly challenging because of the need to cover length scales across 7 orders 
      of magnitude (from the centimeter scale to the nanometer scale) in order to fully 
      assess the ultrastructure of the entire organ down to the subcellular scale and 
      probe its physiological function. This task becomes even more challenging the deeper 
      within the organ one hopes to image, because of the strong absorption and scattering 
      of visible light by the liver. Here, we demonstrate how optical imaging methods 
      utilizing highly specific fluorescent labels, as well as label-free optical methods 
      can seamlessly cover this entire size range in excised, fixed human liver tissue and 
      we exemplify this by reconstructing the biliary tree in three-dimensional space. 
      Imaging of tissue beyond approximately 0.5 mm length requires optical clearing of 
      the human liver. We present the successful use of optical projection tomography and 
      light-sheet fluorescence microscopy to derive information about the liver 
      architecture on the millimeter scale. The intermediate size range is covered using 
      label-free structural and chemically sensitive methods, such as second harmonic 
      generation and coherent anti-Stokes Raman scattering microscopy. Laser-scanning 
      confocal microscopy extends the resolution to the nanoscale, allowing us to 
      ultimately image individual liver sinusoidal endothelial cells and their 
      fenestrations by super-resolution structured illumination microscopy. This allowed 
      us to visualize the human hepatobiliary system in 3D down to the cellular level, 
      which indicates that reticular biliary networks communicate with portal bile ducts 
      via single or a few ductuli. Non-linear optical microscopy enabled us to identify 
      fibrotic regions extending from the portal field to the parenchyma, along with 
      microvesicular steatosis in liver biopsies from an older patient. Lastly, 
      super-resolution microscopy allowed us to visualize and determine the size 
      distribution of fenestrations in human liver sinusoidal endothelial cells for the 
      first time under aqueous conditions. Thus, this proof-of-concept study allows us to 
      demonstrate, how, in combination, these techniques open up a new chapter in liver 
      biopsy analysis.
CI  - Copyright © 2021 Kong, Bobe, Pilger, Lachetta, Øie, Kirschnick, Mönkemöller, Hübner, 
      Förster, Schüttpelz, Kiefer, Huser and Schulte am Esch.
FAU - Kong, Cihang
AU  - Kong C
AD  - Department of Physics, Bielefeld University, Bielefeld, Germany.
FAU - Bobe, Stefanie
AU  - Bobe S
AD  - European Institute for Molecular Imaging, University of Münster, Münster, Germany.
FAU - Pilger, Christian
AU  - Pilger C
AD  - Department of Physics, Bielefeld University, Bielefeld, Germany.
FAU - Lachetta, Mario
AU  - Lachetta M
AD  - Department of Physics, Bielefeld University, Bielefeld, Germany.
FAU - Øie, Cristina Ionica
AU  - Øie CI
AD  - Vascular Biology Research Group, Department of Medical Biology, University of Tromsø 
      - The Arctic University of Norway, Tromsø, Norway.
FAU - Kirschnick, Nils
AU  - Kirschnick N
AD  - European Institute for Molecular Imaging, University of Münster, Münster, Germany.
FAU - Mönkemöller, Viola
AU  - Mönkemöller V
AD  - Department of Physics, Bielefeld University, Bielefeld, Germany.
FAU - Hübner, Wolfgang
AU  - Hübner W
AD  - Department of Physics, Bielefeld University, Bielefeld, Germany.
AD  - Forschungsverbund BioMedizin Bielefeld (FBMB), Bielefeld, Germany.
FAU - Förster, Christine
AU  - Förster C
AD  - Forschungsverbund BioMedizin Bielefeld (FBMB), Bielefeld, Germany.
FAU - Schüttpelz, Mark
AU  - Schüttpelz M
AD  - Department of Physics, Bielefeld University, Bielefeld, Germany.
FAU - Kiefer, Friedemann
AU  - Kiefer F
AD  - European Institute for Molecular Imaging, University of Münster, Münster, Germany.
FAU - Huser, Thomas
AU  - Huser T
AD  - Department of Physics, Bielefeld University, Bielefeld, Germany.
AD  - Forschungsverbund BioMedizin Bielefeld (FBMB), Bielefeld, Germany.
FAU - Schulte Am Esch, Jan
AU  - Schulte Am Esch J
AD  - Forschungsverbund BioMedizin Bielefeld (FBMB), Bielefeld, Germany.
AD  - Department of General and Visceral Surgery, Evangelisches Klinikum Bethel gGmbH, 
      University Hospital OWL of the University of Bielefeld, Bielefeld, Germany.
LA  - eng
PT  - Journal Article
DEP - 20210217
TA  - Front Physiol
JT  - Frontiers in physiology
JID - 101549006
PMC - PMC7925637
OTO - NOTNLM
OT  - coherent Raman scattering microscopy
OT  - light-sheet fluorescence microscopy
OT  - liver biology
OT  - liver morphology
OT  - liver sinusoidal endothelial cells.
OT  - liver sinusoids
OT  - super-resolution optical microscopy
COIS- The authors declare that the research was conducted in the absence of any commercial 
      or financial relationships that could be construed as a potential conflict of 
      interest.
EDAT- 2021/03/09 06:00
MHDA- 2021/03/09 06:01
CRDT- 2021/03/08 05:49
PHST- 2020/12/04 00:00 [received]
PHST- 2021/01/27 00:00 [accepted]
PHST- 2021/03/08 05:49 [entrez]
PHST- 2021/03/09 06:00 [pubmed]
PHST- 2021/03/09 06:01 [medline]
AID - 10.3389/fphys.2021.637136 [doi]
PST - epublish
SO  - Front Physiol. 2021 Feb 17;12:637136. doi: 10.3389/fphys.2021.637136. eCollection 
      2021.

PMID- 33572913
OWN - NLM
STAT- PubMed-not-MEDLINE
LR  - 20210316
IS  - 2075-4426 (Print)
IS  - 2075-4426 (Electronic)
IS  - 2075-4426 (Linking)
VI  - 11
IP  - 2
DP  - 2021 Jan 29
TI  - Personalized Endoscopy in Complex Malignant Hilar Biliary Strictures.
LID - 10.3390/jpm11020078 [doi]
LID - 78
AB  - Malignant hilar biliary obstruction (HBO) represents a complex clinical condition in 
      terms of diagnosis, surgical and medical treatment, endoscopic approach, and 
      palliation. The main etiology of malignant HBO is hilar cholangiocarcinoma that is 
      considered an aggressive biliary tract's cancer and has still today a poor 
      prognosis. Endoscopy plays a crucial role in malignant HBO from the diagnosis to the 
      palliation. This technique allows the collection of cytological or histological 
      samples, direct visualization of the suspect malignant tissue, and an echoendoscopic 
      evaluation of the primary tumor and its locoregional staging. Because obstructive 
      jaundice is the most common clinical presentation of malignant HBO, endoscopic 
      biliary drainage, when indicated, is the preferred treatment over the percutaneous 
      approach. Several endoscopic techniques are today available for both the diagnosis 
      and the treatment of biliary obstruction. The choice among them can differ for each 
      clinical scenario. In fact, a personalized endoscopic approach is mandatory in order 
      to perform the proper procedure in the singular patient.
FAU - Boškoski, Ivo
AU  - Boškoski I
AUID- ORCID: 0000-0001-8194-2670
AD  - Center for Endoscopic Research Therapeutics and training (CERTT), Università 
      Cattolica del Sacro Cuore, 20123 Rome, Italy.
AD  - Digestive Endoscopy Unit, Fondazione Policlinico Universitario Agostino Gemelli 
      IRCCS, 00168 Rome, Italy.
FAU - Schepis, Tommaso
AU  - Schepis T
AD  - Center for Endoscopic Research Therapeutics and training (CERTT), Università 
      Cattolica del Sacro Cuore, 20123 Rome, Italy.
AD  - Digestive Endoscopy Unit, Fondazione Policlinico Universitario Agostino Gemelli 
      IRCCS, 00168 Rome, Italy.
FAU - Tringali, Andrea
AU  - Tringali A
AUID- ORCID: 0000-0002-9614-3449
AD  - Center for Endoscopic Research Therapeutics and training (CERTT), Università 
      Cattolica del Sacro Cuore, 20123 Rome, Italy.
AD  - Digestive Endoscopy Unit, Fondazione Policlinico Universitario Agostino Gemelli 
      IRCCS, 00168 Rome, Italy.
FAU - Familiari, Pietro
AU  - Familiari P
AD  - Center for Endoscopic Research Therapeutics and training (CERTT), Università 
      Cattolica del Sacro Cuore, 20123 Rome, Italy.
FAU - Bove, Vincenzo
AU  - Bove V
AUID- ORCID: 0000-0003-1960-5176
AD  - Center for Endoscopic Research Therapeutics and training (CERTT), Università 
      Cattolica del Sacro Cuore, 20123 Rome, Italy.
FAU - Attili, Fabia
AU  - Attili F
AD  - Center for Endoscopic Research Therapeutics and training (CERTT), Università 
      Cattolica del Sacro Cuore, 20123 Rome, Italy.
FAU - Landi, Rosario
AU  - Landi R
AD  - Center for Endoscopic Research Therapeutics and training (CERTT), Università 
      Cattolica del Sacro Cuore, 20123 Rome, Italy.
FAU - Perri, Vincenzo
AU  - Perri V
AD  - Center for Endoscopic Research Therapeutics and training (CERTT), Università 
      Cattolica del Sacro Cuore, 20123 Rome, Italy.
FAU - Costamagna, Guido
AU  - Costamagna G
AUID- ORCID: 0000-0002-8100-2731
AD  - Center for Endoscopic Research Therapeutics and training (CERTT), Università 
      Cattolica del Sacro Cuore, 20123 Rome, Italy.
AD  - Digestive Endoscopy Unit, Fondazione Policlinico Universitario Agostino Gemelli 
      IRCCS, 00168 Rome, Italy.
LA  - eng
PT  - Journal Article
PT  - Review
DEP - 20210129
TA  - J Pers Med
JT  - Journal of personalized medicine
JID - 101602269
PMC - PMC7911877
OTO - NOTNLM
OT  - confocal laser endomicroscopy
OT  - endoscopic retrograde cholangiopancreatography
OT  - endoscopic ultrasound
OT  - malignant hilar strictures
OT  - peroral cholangioscopy
OT  - personalized endoscopy
OT  - plastic biliary stents
OT  - self-expandable metal stents
COIS- Professor Guido Costamagna: Consultant for and food and beverage compensation from 
      Cook Medical, Boston Scientific, and Olympus. Dr. Ivo Boškoski: Consultant for 
      Apollo Endosurgery, Cook Medical, and Boston Scientific; board member for Endo 
      Tools; research grant recipient from Apollo Endosurgery; food and beverage 
      compensation from Apollo Endosurgery, Cook Medical, Boston Scientific, and Endo 
      Tools. All the other authors have nothing to declare.
EDAT- 2021/02/13 06:00
MHDA- 2021/02/13 06:01
CRDT- 2021/02/12 01:03
PHST- 2020/12/31 00:00 [received]
PHST- 2021/01/25 00:00 [revised]
PHST- 2021/01/26 00:00 [accepted]
PHST- 2021/02/12 01:03 [entrez]
PHST- 2021/02/13 06:00 [pubmed]
PHST- 2021/02/13 06:01 [medline]
AID - jpm11020078 [pii]
AID - jpm-11-00078 [pii]
AID - 10.3390/jpm11020078 [doi]
PST - epublish
SO  - J Pers Med. 2021 Jan 29;11(2):78. doi: 10.3390/jpm11020078.

PMID- 33488697
OWN - NLM
STAT- PubMed-not-MEDLINE
LR  - 20210126
IS  - 1687-6121 (Print)
IS  - 1687-630X (Electronic)
IS  - 1687-6121 (Linking)
VI  - 2020
DP  - 2020
TI  - Diagnosis of Biliary Strictures Using Probe-Based Confocal Laser Endomicroscopy 
      under the Direct View of Peroral Cholangioscopy: Results of a Prospective Study 
      (with Video).
PG  - 6342439
LID - 10.1155/2020/6342439 [doi]
LID - 6342439
AB  - BACKGROUND: The accurate diagnosis of biliary strictures remains problematic. The 
      aim of the present study was to prospectively evaluate the clinical utility of 
      probe-based confocal laser endomicroscopy (pCLE) under the direct view of peroral 
      cholangioscopy (POCS) for the diagnosis of biliary strictures. METHODS: Consecutive 
      patients with biliary strictures were included. We investigated sensitivity, 
      specificity, and accuracy to diagnose malignancy for (1) ERCP alone, (2) POCS, (3) 
      pCLE under the direct view of POCS, and (4) tissue sampling under the direct view of 
      POCS. RESULTS: A total of 30 patients (17 with malignant lesions) were prospectively 
      enrolled. (1) ERCP alone showed 88.2% sensitivity, 46.2% specificity, and 70% (95% 
      confidence interval (CI), 52.1%-83.3%) accuracy. (2) POCS showed 100% sensitivity, 
      76.9% specificity, and 90% (95% CI, 74.4%-96.5%) accuracy. (3) pCLE under the direct 
      view of POCS showed 94.1% sensitivity, 92.3% specificity, and 93.3% (95% CI, 
      78.7%-98.8%) accuracy. (4) Tissue sampling under the direct view of POCS showed 
      82.4% sensitivity, 100% specificity, and 90% (95% CI, 74.4%-96.5%) accuracy. 
      CONCLUSIONS: pCLE under the direct view of POCS provided highly accurate and 
      sensitive characterization of biliary strictures and showed the potential for more 
      diagnostic reliability and reduction of delays in diagnosis. This trial was 
      registered at UMIN (registration number: UMIN000033801).
CI  - Copyright © 2020 Yuki Tanisaka et al.
FAU - Tanisaka, Yuki
AU  - Tanisaka Y
AUID- ORCID: 0000-0002-2765-3306
AD  - Department of Gastroenterology, Saitama Medical University International Medical 
      Center, Japan.
FAU - Ryozawa, Shomei
AU  - Ryozawa S
AD  - Department of Gastroenterology, Saitama Medical University International Medical 
      Center, Japan.
FAU - Nonaka, Kouichi
AU  - Nonaka K
AD  - Department of Digestive Endoscopy, Tokyo Women's Medical University, Japan.
FAU - Yasuda, Masami
AU  - Yasuda M
AD  - Department of Pathology, Saitama Medical University International Medical Center, 
      Japan.
FAU - Fujita, Akashi
AU  - Fujita A
AD  - Department of Gastroenterology, Saitama Medical University International Medical 
      Center, Japan.
FAU - Ogawa, Tomoya
AU  - Ogawa T
AD  - Department of Gastroenterology, Saitama Medical University International Medical 
      Center, Japan.
FAU - Mizuide, Masafumi
AU  - Mizuide M
AD  - Department of Gastroenterology, Saitama Medical University International Medical 
      Center, Japan.
FAU - Tashima, Tomoaki
AU  - Tashima T
AD  - Department of Gastroenterology, Saitama Medical University International Medical 
      Center, Japan.
FAU - Araki, Ryuichiro
AU  - Araki R
AD  - Saitama Medical University, Community Health Science Center, Japan.
LA  - eng
PT  - Journal Article
DEP - 20201231
TA  - Gastroenterol Res Pract
JT  - Gastroenterology research and practice
JID - 101475557
PMC - PMC7790558
COIS- The authors have no conflict of interest regarding the publication of this paper.
EDAT- 2021/01/26 06:00
MHDA- 2021/01/26 06:01
CRDT- 2021/01/25 05:39
PHST- 2020/06/20 00:00 [received]
PHST- 2020/12/19 00:00 [accepted]
PHST- 2021/01/25 05:39 [entrez]
PHST- 2021/01/26 06:00 [pubmed]
PHST- 2021/01/26 06:01 [medline]
AID - 10.1155/2020/6342439 [doi]
PST - epublish
SO  - Gastroenterol Res Pract. 2020 Dec 31;2020:6342439. doi: 10.1155/2020/6342439. 
      eCollection 2020.

PMID- 33141356
OWN - NLM
STAT- MEDLINE
DCOM- 20210825
LR  - 20210825
IS  - 1534-312X (Electronic)
IS  - 1522-8037 (Linking)
VI  - 22
IP  - 12
DP  - 2020 Nov 3
TI  - Determining the Indeterminate Biliary Stricture: Cholangioscopy and Beyond.
PG  - 58
LID - 10.1007/s11894-020-00797-9 [doi]
AB  - PURPOSE OF REVIEW: Indeterminate biliary strictures (IDBS) continue to be an area of 
      frustration for clinicians. Standard endoscopic retrograde cholangiopancreatography 
      (ERCP) with conventional brush cytology and/or forceps biopsy has a low sensitivity 
      for distinguishing benign from malignant biliary strictures. A delay in diagnosis of 
      malignancy has consequences for subsequent therapy or surgery. In this article, we 
      review current and emerging technologies that may aid in this diagnostic dilemma. 
      RECENT FINDINGS: Several technologies have been utilized in IDBS to establish a 
      diagnosis which include peroral cholangioscopy, confocal laser endomicroscopy, 
      endoscopic ultrasound with fine needle aspiration, intraductal ultrasound, optical 
      coherence tomography, fluorescence in situ hybridization, next generation 
      sequencing, integrated molecular pathology, and DNA-image cytometry. While 
      cholangioscopy and confocal laser endomicroscopy have become standards of care in 
      expert centers for the evaluation of patients with IDBS, there are several 
      endoscopic and molecular modalities that may also aid in establishing a diagnosis. 
      Further head-to-head prospective diagnostic studies as well as cost-efficacy studies 
      are needed.
FAU - Martinez, Nichol S
AU  - Martinez NS
AD  - Northwell Health, Zucker School of Medicine at Hofstra/Northwell, 300 Community 
      Drive, Manhasset, NY, 11030, USA.
FAU - Trindade, Arvind J
AU  - Trindade AJ
AD  - Northwell Health, Zucker School of Medicine at Hofstra/Northwell, 300 Community 
      Drive, Manhasset, NY, 11030, USA.
FAU - Sejpal, Divyesh V
AU  - Sejpal DV
AD  - Northwell Health, Zucker School of Medicine at Hofstra/Northwell, 300 Community 
      Drive, Manhasset, NY, 11030, USA. dsejpal@northwell.edu.
LA  - eng
PT  - Journal Article
PT  - Review
DEP - 20201103
PL  - United States
TA  - Curr Gastroenterol Rep
JT  - Current gastroenterology reports
JID - 100888896
SB  - IM
MH  - Bile Duct Diseases/*diagnostic imaging/genetics/pathology
MH  - Constriction, Pathologic/*diagnostic imaging
MH  - Diagnostic Imaging
MH  - *Diagnostic Techniques, Digestive System
MH  - Genetic Techniques
MH  - Humans
OTO - NOTNLM
OT  - Cholangiocarcinoma
OT  - Cholangioscopy
OT  - Confocal laser Endomicroscopy
OT  - Endoscopic ultrasound
OT  - Fluorescence in situ hybridization
OT  - Optical coherence tomography
EDAT- 2020/11/04 06:00
MHDA- 2021/08/26 06:00
CRDT- 2020/11/03 12:50
PHST- 2020/10/16 00:00 [accepted]
PHST- 2020/11/03 12:50 [entrez]
PHST- 2020/11/04 06:00 [pubmed]
PHST- 2021/08/26 06:00 [medline]
AID - 10.1007/s11894-020-00797-9 [pii]
AID - 10.1007/s11894-020-00797-9 [doi]
PST - epublish
SO  - Curr Gastroenterol Rep. 2020 Nov 3;22(12):58. doi: 10.1007/s11894-020-00797-9.

PMID- 32736480
OWN - NLM
STAT- MEDLINE
DCOM- 20200924
LR  - 20200924
IS  - 0035-9351 (Print)
IS  - 0035-9351 (Linking)
VI  - 99
IP  - 6
DP  - 2020 Spring
TI  - Confocal laser endomicroscopy in diagnosing indeterminate biliary strictures and 
      pancreatic lesions a prospective pilot study.
PG  - 258-265
LID - 10.33699/PIS.2020.99.6.258-265 [doi]
AB  - INTRODUCTION: An accurate histopathological diagnosis of indeterminate biliary 
      strictures and pancreatic lesions is challenging because of insufficient quali-ty of 
      tissue specimen taken during ERCP (brush cytology), cholangioscopy (biopsies) or 
      endosonography (EUS, FNAB). Confocal laser endomicroscopy (CLE) allows virtual 
      histopathological diagnosis with the potential to either replace or increase the 
      diagnostic yield of standard histopathological diagnosis in patients presenting with 
      biliary strictures and pancreatic lesions. The aims of our prospective pilot study 
      were to: 1. Assess the diagnostic yield of standard histopathology compared to CLE 
      in patients referred for cholangioscopy or for EUS of the pancreas; 2. Evaluate the 
      cost of CLE in these indications. METHODS: CLE was performed (during cholangioscopy 
      or EUS), followed by standard tissue sampling. CLE-based diagnosis was compared with 
      standard histopathology/cytology. CLE probe was introduced through the working 
      channel of the cholangioscope or through the FNAB needle. RESULTS: A total of 23 
      patients were enrolled (12 women, mean age 61 years); 13 patients underwent 
      cholangioscopy and 10 patients underwent EUS. Cholangioscopy: CLE diagnosed 
      correctly all 4 malignant strictures (histology 2 of them only as 2 patients had 
      insufficient quality of the tissue specimen). Agreement between standard 
      histopathology and CLE was achieved in 85 %. EUS: All 3 cases of pancreatic cancer 
      were correctly diagnosed by both CLE and FNAB. All remaining (premalignant and 
      benign) lesions were also correctly diagnosed by both methods. The cost of CLE 
      examination is higher compared to FNAB but comparable with tissue sampling during 
      digital cholangioscopy. CONCLUSION: CLE demonstrated sufficient diagnostic accuracy 
      in patients with indeterminate biliary strictures or pancreatic lesions and, 
      therefore, might improve diagnostic accuracy or even replace standard histopathology 
      in these indications.
FAU - Martínek, J
AU  - Martínek J
FAU - Kollár, M
AU  - Kollár M
FAU - Krajčíová, J
AU  - Krajčíová J
FAU - Malušková, J
AU  - Malušková J
FAU - Hucl, T
AU  - Hucl T
FAU - Vacková, Z
AU  - Vacková Z
FAU - Husťak, R
AU  - Husťak R
FAU - Ušák, J
AU  - Ušák J
FAU - Hadraba, L
AU  - Hadraba L
FAU - Uhlíř, R
AU  - Uhlíř R
FAU - Špičák, J
AU  - Špičák J
LA  - eng
PT  - Journal Article
TT  - Konfokální laserová endomikroskopie v diagnostice lézí &#382;lu&#269;ových cest a 
      pankreatu - pilotní prospektivní studie.
PL  - Czech Republic
TA  - Rozhl Chir
JT  - Rozhledy v chirurgii : mesicnik Ceskoslovenske chirurgicke spolecnosti
JID - 9815441
SB  - IM
MH  - Cholangiopancreatography, Endoscopic Retrograde
MH  - Constriction, Pathologic
MH  - Female
MH  - Humans
MH  - Middle Aged
MH  - *Pancreas
MH  - Pancreatic Neoplasms/*diagnosis
MH  - Pilot Projects
MH  - Prospective Studies
OTO - NOTNLM
OT  - confocal laser endomicroscopy − biliary stricture − cystic pancreatic lesion
EDAT- 2020/08/02 06:00
MHDA- 2020/09/25 06:00
CRDT- 2020/08/02 06:00
PHST- 2020/08/02 06:00 [entrez]
PHST- 2020/08/02 06:00 [pubmed]
PHST- 2020/09/25 06:00 [medline]
AID - 122949 [pii]
AID - 10.33699/PIS.2020.99.6.258-265 [doi]
PST - ppublish
SO  - Rozhl Chir. 2020 Spring;99(6):258-265. doi: 10.33699/PIS.2020.99.6.258-265.

PMID- 32514468
OWN - NLM
STAT- PubMed-not-MEDLINE
LR  - 20200928
IS  - 2397-9070 (Electronic)
IS  - 2397-9070 (Linking)
VI  - 4
IP  - 3
DP  - 2020 Jun
TI  - Normal bile duct findings using peroral cholangioscopy-guided probe-based confocal 
      laser endomicroscopy (with video).
PG  - 545-547
LID - 10.1002/jgh3.12262 [doi]
AB  - We encountered a case of wall thickening of the bile duct in a 69-year-old man. 
      endoscopic retrograde cholangiopancreatography (ERCP) was performed for detailed 
      examination. When an area considered to be the healthy bile duct was examined by 
      peroral cholangioscopes (POCS) (SPYGlass DS), the vascular network was observed. 
      POCS-guided, probe-based confocal laser endomicroscopy (pCLE; CholangioFlex, 
      Cellvizio; Mauna Kea Technologies, Paris, France), performed using the 
      fluorescein-dripping method on this area, showed a reticular network of thin dark 
      branching bands, which were presumed to be a collagen bundle or lymphatic vessels 
      according to the Miami Classification. However, 8 μm-diameter objects thought to be 
      red blood cells were observed inside the bands, which were considered to correspond 
      to the vascular network observed on POCS. A biopsy specimen of this site was taken. 
      The histological examination demonstrated capillaries just beneath the bile duct 
      epithelium. Thus, the histology also suggested the presence of the vascular network. 
      In this study, we obtained findings that cannot be explained in terms of the Miami 
      Classification, which we describe here with a video.
CI  - © 2019 The Authors. JGH Open: An open access journal of gastroenterology and 
      hepatology published by Journal of Gastroenterology and Hepatology Foundation and 
      John Wiley & Sons Australia, Ltd.
FAU - Tanisaka, Yuki
AU  - Tanisaka Y
AUID- ORCID: 0000-0002-2765-3306
AD  - Department of Gastroenterology Saitama Medical University International Medical 
      Center Hidaka Saitama Japan.
FAU - Ryozawa, Shomei
AU  - Ryozawa S
AD  - Department of Gastroenterology Saitama Medical University International Medical 
      Center Hidaka Saitama Japan.
FAU - Nonaka, Kouichi
AU  - Nonaka K
AD  - Department of Gastroenterology Saitama Medical University International Medical 
      Center Hidaka Saitama Japan.
FAU - Ban, Shinichi
AU  - Ban S
AD  - Department of Pathology Dokkyo Medical University Saitama Medical Center Koshigaya 
      Saitama Japan.
FAU - Fujita, Akashi
AU  - Fujita A
AD  - Department of Gastroenterology Saitama Medical University International Medical 
      Center Hidaka Saitama Japan.
LA  - eng
PT  - Case Reports
DEP - 20191001
TA  - JGH Open
JT  - JGH open : an open access journal of gastroenterology and hepatology
JID - 101730833
PMC - PMC7273719
OTO - NOTNLM
OT  - Miami Classification
OT  - Normal bile duct
OT  - POCS‐guided pCLE
OT  - capillary network just beneath the bile duct epithelium
OT  - reticular network of thin dark branching bands
EDAT- 2020/06/10 06:00
MHDA- 2020/06/10 06:01
CRDT- 2020/06/10 06:00
PHST- 2019/06/21 00:00 [received]
PHST- 2019/08/06 00:00 [revised]
PHST- 2019/09/03 00:00 [accepted]
PHST- 2020/06/10 06:00 [entrez]
PHST- 2020/06/10 06:00 [pubmed]
PHST- 2020/06/10 06:01 [medline]
AID - JGH312262 [pii]
AID - 10.1002/jgh3.12262 [doi]
PST - epublish
SO  - JGH Open. 2019 Oct 1;4(3):545-547. doi: 10.1002/jgh3.12262. eCollection 2020 Jun.

PMID- 32476131
OWN - NLM
STAT- MEDLINE
DCOM- 20201217
LR  - 20201217
IS  - 1096-9896 (Electronic)
IS  - 0022-3417 (Linking)
VI  - 251
IP  - 4
DP  - 2020 Aug
TI  - Three-dimensional analysis of extrahepatic cholangiocarcinoma and tumor budding.
PG  - 400-410
LID - 10.1002/path.5474 [doi]
AB  - Advances in tissue clearing and microscopy make it possible to study human diseases 
      in three dimensions (3D). High-grade tumor budding is known to be associated with 
      poor prognosis in various cancers; however, little is known about the 3D 
      architecture of tumor budding. Using tissue clearing, we analyzed the 3D structure 
      of tumor budding and E-cadherin expression in 31 extrahepatic cholangiocarcinomas. A 
      total of 31 thick slabs (up to 5 mm) were harvested from surgically resected tumor 
      tissue, including 27 hilar and 4 distal cholangiocarcinomas. Twenty-eight cases were 
      adenocarcinoma, and three were undifferentiated carcinoma. After clearing, the 
      tissues were immunolabeled with antibodies to cytokeratin 19 and to E-cadherin, and 
      then visualized using light-sheet and confocal laser scanning microscopy. Tumor 
      budding was evaluated in hematoxylin and eosin-stained sections (2D) using standard 
      pathological criteria. Of the 31 cancers, 13 showed low-grade tumor budding and 18 
      showed high-grade tumor budding. First, 3D analysis revealed that the neoplastic 
      cells in tumor buds of adenocarcinoma were typically not individual islands of 
      cells, but rather tips of attenuated protrusions connected to the main tumor. 
      Second, adenocarcinomas with low-grade tumor budding were composed predominantly of 
      tubules that only focally form cords at the periphery. By contrast, adenocarcinomas 
      with high-grade tumor budding predominantly formed cords in both centers and 
      peripheries of the tumors. Third, adenocarcinoma with low-grade tumor budding was 
      characterized by a few short protrusions with few branches, whereas adenocarcinoma 
      with high-grade tumor budding was characterized by longer protrusions with more 
      branching. Finally, immunolabeling of E-cadherin was stronger in the center of the 
      adenocarcinoma but decreased at the tips of protrusions. E-cadherin loss was more 
      extensive in the protrusions of high-grade tumor budding than in the protrusions of 
      low-grade tumor budding. Our findings suggest that tumor buds as seen in 2D are, in 
      fact, cross-sections of attenuated but contiguous protrusions extending from the 
      main tumor. © 2020 Pathological Society of Great Britain and Ireland. Published by 
      John Wiley & Sons, Ltd.
CI  - © 2020 Pathological Society of Great Britain and Ireland. Published by John Wiley & 
      Sons, Ltd.
FAU - Yoshizawa, Tadashi
AU  - Yoshizawa T
AD  - Department of Pathology, Johns Hopkins Medical Institutions, Baltimore, MD, USA.
AD  - Department of Pathology and Bioscience, Hirosaki University Graduate School of 
      Medicine, Hirosaki, Japan.
FAU - Hong, Seung-Mo
AU  - Hong SM
AD  - Department of Pathology, Asan Medical Center, University of Ulsan College of 
      Medicine, Seoul, Republic of Korea.
FAU - Jung, DongJun
AU  - Jung D
AD  - Department of Medicine, Graduate school, University of Ulsan, Seoul, Republic of 
      Korea.
FAU - Noë, Michaël
AU  - Noë M
AUID- ORCID: 0000-0002-5336-4508
AD  - Department of Oncology, The Sol Goldman Pancreatic Cancer Research Center, Johns 
      Hopkins Medical Institutions, Baltimore, MD, USA.
FAU - Kiemen, Ashley
AU  - Kiemen A
AD  - Department of Chemical and Biomolecular Engineering, Johns Hopkins University, 
      Baltimore, MD, USA.
FAU - Wu, Pei-Hsun
AU  - Wu PH
AD  - Department of Chemical and Biomolecular Engineering, Johns Hopkins University, 
      Baltimore, MD, USA.
FAU - Wirtz, Denis
AU  - Wirtz D
AD  - Department of Pathology, Johns Hopkins Medical Institutions, Baltimore, MD, USA.
AD  - Department of Chemical and Biomolecular Engineering, Johns Hopkins University, 
      Baltimore, MD, USA.
FAU - Hruban, Ralph H
AU  - Hruban RH
AUID- ORCID: 0000-0003-4554-5672
AD  - Department of Pathology, Johns Hopkins Medical Institutions, Baltimore, MD, USA.
AD  - Department of Oncology, The Sol Goldman Pancreatic Cancer Research Center, Johns 
      Hopkins Medical Institutions, Baltimore, MD, USA.
FAU - Wood, Laura D
AU  - Wood LD
AD  - Department of Pathology, Johns Hopkins Medical Institutions, Baltimore, MD, USA.
AD  - Department of Oncology, The Sol Goldman Pancreatic Cancer Research Center, Johns 
      Hopkins Medical Institutions, Baltimore, MD, USA.
FAU - Oshima, Kiyoko
AU  - Oshima K
AUID- ORCID: 0000-0002-3357-6247
AD  - Department of Pathology, Johns Hopkins Medical Institutions, Baltimore, MD, USA.
LA  - eng
GR  - S10 OD020152/OD/NIH HHS/United States
GR  - Johns Hopkins University/International
PT  - Journal Article
PT  - Research Support, Non-U.S. Gov't
DEP - 20200703
PL  - England
TA  - J Pathol
JT  - The Journal of pathology
JID - 0204634
RN  - 0 (Antigens, CD)
RN  - 0 (Biomarkers, Tumor)
RN  - 0 (CDH1 protein, human)
RN  - 0 (Cadherins)
SB  - IM
MH  - Adenocarcinoma/diagnosis/metabolism/*pathology
MH  - Adult
MH  - Aged
MH  - Antigens, CD/*metabolism
MH  - Bile Duct Neoplasms/diagnosis/metabolism/*pathology
MH  - Bile Ducts, Intrahepatic/metabolism/pathology
MH  - Biomarkers, Tumor/*metabolism
MH  - Cadherins/*metabolism
MH  - Cholangiocarcinoma/diagnosis/metabolism/*pathology
MH  - Humans
MH  - *Imaging, Three-Dimensional
MH  - Middle Aged
OTO - NOTNLM
OT  - *3D imaging
OT  - *bile ducts
OT  - *confocal microscopy
OT  - *neoplasia
EDAT- 2020/06/02 06:00
MHDA- 2020/12/18 06:00
CRDT- 2020/06/02 06:00
PHST- 2020/01/15 00:00 [received]
PHST- 2020/04/27 00:00 [revised]
PHST- 2020/05/19 00:00 [accepted]
PHST- 2020/06/02 06:00 [pubmed]
PHST- 2020/12/18 06:00 [medline]
PHST- 2020/06/02 06:00 [entrez]
AID - 10.1002/path.5474 [doi]
PST - ppublish
SO  - J Pathol. 2020 Aug;251(4):400-410. doi: 10.1002/path.5474. Epub 2020 Jul 3.

PMID- 32466095
OWN - NLM
STAT- PubMed-not-MEDLINE
LR  - 20200928
IS  - 2075-4418 (Print)
IS  - 2075-4418 (Electronic)
IS  - 2075-4418 (Linking)
VI  - 10
IP  - 5
DP  - 2020 May 25
TI  - The Diagnostic Dilemma of Malignant Biliary Strictures.
LID - 10.3390/diagnostics10050337 [doi]
LID - 337
AB  - The differential diagnosis for biliary strictures is broad. However, the likelihood 
      of malignancy is high. Determining the etiology of a biliary stricture requires a 
      comprehensive physical exam, laboratory evaluation, imaging, and ultimately tissue 
      acquisition. Even then, definitive diagnosis is elusive, and many strictures remain 
      indeterminant in origin. This literary review examines the diagnostic dilemma of 
      biliary strictures and presents innovations in both histochemical and endoscopic 
      techniques that have increased the diagnostic power of differentiating benign and 
      malignant strictures. The field of tissue biopsy is revolutionizing with the advent 
      of free DNA mutation profiling, fluorescence in situ hybridization (FISH), and 
      methionyl t-RNA synthetase 1 (MARS 1), which allow for greater testing sensitivity. 
      Endoscopic ultrasound, endoscopic retrograde cholangiopancreatography (ERCP), 
      cholangioscopy, confocal laser endomicroscopy, and intraductal ultrasound build upon 
      existing endoscopic technology to better characterize strictures that would 
      otherwise be indeterminate in etiology. This review uses recent literature to insert 
      innovative technology into the traditional framework of diagnostic methods for 
      malignant biliary strictures.
FAU - Dorrell, Robert
AU  - Dorrell R
AUID- ORCID: 0000-0003-0796-9300
AD  - Department of Medicine, Wake Forest School of Medicine, Winston-Salem, NC 27157, 
      USA.
FAU - Pawa, Swati
AU  - Pawa S
AD  - Division of Gastroenterology, Department of Medicine, Wake Forest School of 
      Medicine, Winston-Salem, NC 27157, USA.
FAU - Zhou, Yi
AU  - Zhou Y
AD  - Department of Pathology, Wake Forest School of Medicine, Winston-Salem, NC 27157, 
      USA.
FAU - Lalwani, Neeraj
AU  - Lalwani N
AUID- ORCID: 0000-0001-5514-2805
AD  - Department of Radiology, Wake Forest School of Medicine, Winston-Salem, NC 27157, 
      USA.
FAU - Pawa, Rishi
AU  - Pawa R
AD  - Division of Gastroenterology, Department of Medicine, Wake Forest School of 
      Medicine, Winston-Salem, NC 27157, USA.
LA  - eng
PT  - Journal Article
PT  - Review
DEP - 20200525
TA  - Diagnostics (Basel)
JT  - Diagnostics (Basel, Switzerland)
JID - 101658402
PMC - PMC7277979
OTO - NOTNLM
OT  - cholangioscopy
OT  - confocal laser endomicroscopy
OT  - endoscopic retrograde cholangiopancreatography
OT  - endoscopic ultrasound
OT  - fine-needle aspiration and biopsy
OT  - hepatobiliary malignancy
OT  - intraductal ultrasound
OT  - malignant biliary stricture
OT  - pancreatic cancer
COIS- The authors declare no conflict of interest.
EDAT- 2020/05/30 06:00
MHDA- 2020/05/30 06:01
CRDT- 2020/05/30 06:00
PHST- 2020/03/31 00:00 [received]
PHST- 2020/05/15 00:00 [revised]
PHST- 2020/05/21 00:00 [accepted]
PHST- 2020/05/30 06:00 [entrez]
PHST- 2020/05/30 06:00 [pubmed]
PHST- 2020/05/30 06:01 [medline]
AID - diagnostics10050337 [pii]
AID - diagnostics-10-00337 [pii]
AID - 10.3390/diagnostics10050337 [doi]
PST - epublish
SO  - Diagnostics (Basel). 2020 May 25;10(5):337. doi: 10.3390/diagnostics10050337.

PMID- 32430658
OWN - NLM
STAT- MEDLINE
DCOM- 20210816
LR  - 20210816
IS  - 1573-2568 (Electronic)
IS  - 0163-2116 (Linking)
VI  - 66
IP  - 4
DP  - 2021 Apr
TI  - Combination of ERCP-Based Modalities Increases Diagnostic Yield for Biliary 
      Strictures.
PG  - 1276-1284
LID - 10.1007/s10620-020-06335-x [doi]
AB  - BACKGROUND: Biliary stricture evaluation with brush cytology and intraductal forceps 
      biopsy carries a low sensitivity, but the combination of newer modalities may 
      improve sensitivity. AIM: To determine whether the addition of advanced modalities 
      increases diagnostic yield of ERCP-based sampling. METHODS: This single-center 
      retrospective study evaluates patients with biliary strictures sampled using brush 
      cytology. Operating characteristics were calculated for individual and combinations 
      of modalities including cholangioscopy, fluoroscopy- and cholangioscopy-directed 
      intraductal biopsy, fluorescence in situ hybridization (FISH), and confocal laser 
      endomicroscopy. Analyses under Standard Criteria (SC) included malignant results as 
      "positive" and Expanded Criteria (EC) included "suspicious" and "high-grade 
      dysplasia" results as "positive." RESULTS: A total of 614 patients were included, 
      and 354 (57.8%) received brush cytology alone, which had a sensitivity of 38.5% (SC) 
      to 40.3% (EC) and a specificity of 97.8% (EC) to 99.3% (SC). Combining brush 
      cytology with fluoroscopy-guided biopsy (n = 259, 42.2%) had a sensitivity of 62.5% 
      (SC) to 67.9% (EC) and specificity of 90.2% (EC) to 96.7% (SC). Adding FISH to brush 
      cytology had a sensitivity of 84.2% (SC) to 87.5% (EC) and specificity of 54.1% (SC 
      and EC), while cholangioscopy visualization addition resulted in a sensitivity of 
      80.4% (SC) to 92.2% (EC) and specificity of 67.3% (EC) to 89.1% (SC). There were no 
      significant differences in sensitivity and specificity using SC and EC. CONCLUSIONS: 
      Brush cytology has a low sensitivity, but the addition of other modalities increases 
      sensitivity. There was no difference in specificity between the SC and the EC, 
      supporting the inclusion of "suspicious" impressions with malignant results at our 
      center.
FAU - Han, Samuel
AU  - Han S
AD  - Division of Gastroenterology and Hepatology, University of Colorado Anschutz Medical 
      Center, Mail Stop F735, 1635 Aurora Ct, Rm. AIP 2.031, Aurora, CO, 80045, USA.
FAU - Tatman, Philip
AU  - Tatman P
AD  - Medical Scientist Training Program, University of Colorado Anschutz Medical Campus, 
      Aurora, CO, USA.
FAU - Mehrotra, Sanjana
AU  - Mehrotra S
AD  - Department of Pathology, University of Colorado Anschutz Medical Campus, Aurora, CO, 
      USA.
FAU - Wani, Sachin
AU  - Wani S
AD  - Division of Gastroenterology and Hepatology, University of Colorado Anschutz Medical 
      Center, Mail Stop F735, 1635 Aurora Ct, Rm. AIP 2.031, Aurora, CO, 80045, USA.
FAU - Attwell, Augustin R
AU  - Attwell AR
AD  - Division of Gastroenterology and Hepatology, University of Colorado Anschutz Medical 
      Center, Mail Stop F735, 1635 Aurora Ct, Rm. AIP 2.031, Aurora, CO, 80045, USA.
FAU - Edmundowicz, Steven A
AU  - Edmundowicz SA
AD  - Division of Gastroenterology and Hepatology, University of Colorado Anschutz Medical 
      Center, Mail Stop F735, 1635 Aurora Ct, Rm. AIP 2.031, Aurora, CO, 80045, USA.
FAU - Brauer, Brian C
AU  - Brauer BC
AD  - Division of Gastroenterology and Hepatology, University of Colorado Anschutz Medical 
      Center, Mail Stop F735, 1635 Aurora Ct, Rm. AIP 2.031, Aurora, CO, 80045, USA.
FAU - Wagh, Mihir S
AU  - Wagh MS
AD  - Division of Gastroenterology and Hepatology, University of Colorado Anschutz Medical 
      Center, Mail Stop F735, 1635 Aurora Ct, Rm. AIP 2.031, Aurora, CO, 80045, USA.
FAU - Hammad, Hazem T
AU  - Hammad HT
AD  - Division of Gastroenterology and Hepatology, University of Colorado Anschutz Medical 
      Center, Mail Stop F735, 1635 Aurora Ct, Rm. AIP 2.031, Aurora, CO, 80045, USA.
FAU - Shah, Raj J
AU  - Shah RJ
AUID- ORCID: 0000-0002-9736-4139
AD  - Division of Gastroenterology and Hepatology, University of Colorado Anschutz Medical 
      Center, Mail Stop F735, 1635 Aurora Ct, Rm. AIP 2.031, Aurora, CO, 80045, USA. 
      Raj.Shah@ucdenver.edu.
LA  - eng
GR  - T32 DK007038/DK/NIDDK NIH HHS/United States
PT  - Journal Article
PT  - Research Support, N.I.H., Extramural
DEP - 20200519
PL  - United States
TA  - Dig Dis Sci
JT  - Digestive diseases and sciences
JID - 7902782
SB  - AIM
SB  - IM
MH  - Adenocarcinoma/diagnostic imaging/pathology/surgery
MH  - Adult
MH  - Aged
MH  - Bile Duct Neoplasms/diagnostic imaging/pathology/surgery
MH  - Cholangiopancreatography, Endoscopic Retrograde/*methods
MH  - Cholestasis/*diagnostic imaging/*pathology/surgery
MH  - Constriction, Pathologic/diagnostic imaging/pathology
MH  - Cytodiagnosis/*methods
MH  - Female
MH  - Humans
MH  - In Situ Hybridization, Fluorescence/*methods
MH  - Male
MH  - Microscopy, Confocal/methods
MH  - Middle Aged
MH  - Pancreatic Neoplasms/diagnostic imaging/pathology/surgery
MH  - Retrospective Studies
OTO - NOTNLM
OT  - *Biliary strictures
OT  - *Cholangioscopy
OT  - *Confocal laser endomicroscopy
OT  - *ERCP
OT  - *Fluorescence in situ hybridization
EDAT- 2020/05/21 06:00
MHDA- 2021/08/17 06:00
CRDT- 2020/05/21 06:00
PHST- 2019/12/24 00:00 [received]
PHST- 2020/05/08 00:00 [accepted]
PHST- 2020/05/21 06:00 [pubmed]
PHST- 2021/08/17 06:00 [medline]
PHST- 2020/05/21 06:00 [entrez]
AID - 10.1007/s10620-020-06335-x [pii]
AID - 10.1007/s10620-020-06335-x [doi]
PST - ppublish
SO  - Dig Dis Sci. 2021 Apr;66(4):1276-1284. doi: 10.1007/s10620-020-06335-x. Epub 2020 
      May 19.

PMID- 32405892
OWN - NLM
STAT- MEDLINE
DCOM- 20210729
LR  - 20210729
IS  - 1432-2218 (Electronic)
IS  - 0930-2794 (Linking)
VI  - 35
IP  - 5
DP  - 2021 May
TI  - SAGES TAVAC safety and efficacy analysis confocal laser endomicroscopy.
PG  - 2091-2103
LID - 10.1007/s00464-020-07607-3 [doi]
AB  - BACKGROUND: Confocal laser endomicroscopy (CLE) is a novel endoscopic adjunct that 
      allows real-time in vivo histological examination of mucosal surfaces. By using 
      intravenous or topical fluorescent agents, CLE highlights certain mucosal elements 
      that facilitate an optical biopsy in real time. CLE technology has been used in 
      different organ systems including the gastrointestinal tract. There has been 
      numerous studies evaluating this technology in gastrointestinal endoscopy, our aim 
      was to evaluate the safety, value, and efficacy of this technology in the 
      gastrointestinal tract. METHODS: The Society of American Gastrointestinal and 
      Endoscopic Surgeons (SAGES) Technology and Value Assessment Committee (TAVAC) 
      performed a PubMed/Medline database search of clinical studies involving CLE in May 
      of 2018. The literature search used combinations of the keywords: confocal laser 
      endomicroscopy, pCLE, Cellvizio, in vivo microscopy, optical histology, advanced 
      endoscopic imaging, and optical diagnosis. Bibliographies of key references were 
      searched for relevant studies not covered by the PubMed search. Case reports and 
      small case series were excluded. The manufacturer's website was also used to 
      identify key references. The United States Food and Drug Administration (U.S. FDA) 
      Manufacturer And User facility and Device Experience (MAUDE) database was searched 
      for reports regarding the device malfunction or injuries. RESULTS: The technology 
      offers an excellent safety profile with rare adverse events related to the use of 
      fluorescent agents. It has been shown to increase the detection of dysplastic 
      Barrett's esophagus, gastric intraepithelial neoplasia/early gastric cancer, and 
      dysplasia associated with inflammatory bowel disease when compared to standard 
      screening protocols. It also aids in the differentiation and classification of 
      colorectal polyps, indeterminate biliary strictures, and pancreatic cystic lesions. 
      CONCLUSIONS: CLE has an excellent safety profile. CLE can increase the diagnostic 
      accuracy in a number of gastrointestinal pathologies.
FAU - Al-Mansour, Mazen R
AU  - Al-Mansour MR
AUID- ORCID: 0000-0003-3485-2263
AD  - Department of Surgery, University of Florida, Gainesville, FL, USA. 
      mazen.al-mansour@surgery.ufl.edu.
FAU - Caycedo-Marulanda, Antonio
AU  - Caycedo-Marulanda A
AD  - Queen's University, Kingston, ON, Canada.
FAU - Davis, Brian R
AU  - Davis BR
AD  - Texas Tech Paul L Foster School of Medicine, El Paso, TX, USA.
FAU - Alawashez, Abdulrahim
AU  - Alawashez A
AD  - University Hospital Sharjah, University of Sharjah, Sharjah, UAE.
FAU - Docimo, Salvatore
AU  - Docimo S
AD  - Stony Brook University, Stony Brook, NY, USA.
FAU - Qureshi, Alia
AU  - Qureshi A
AD  - Harvard Medical School, Boston, MA, USA.
FAU - Tsuda, Shawn
AU  - Tsuda S
AD  - VIP Surg. PLLC., Las Vegas, NV, USA.
LA  - eng
PT  - Journal Article
PT  - Review
DEP - 20200513
PL  - Germany
TA  - Surg Endosc
JT  - Surgical endoscopy
JID - 8806653
RN  - 0 (Fluorescent Dyes)
SB  - IM
MH  - Barrett Esophagus/diagnostic imaging/pathology
MH  - Early Detection of Cancer
MH  - Endoscopy, Gastrointestinal/adverse effects/*instrumentation/*methods
MH  - Fluorescent Dyes/administration & dosage/therapeutic use
MH  - Humans
MH  - Lasers
MH  - Microscopy, Confocal/instrumentation/*methods
MH  - Pancreas/diagnostic imaging/pathology
MH  - Practice Guidelines as Topic
MH  - Stomach Neoplasms/diagnostic imaging/pathology
OTO - NOTNLM
OT  - *Advanced endoscopic imaging
OT  - *Cellvizio
OT  - *Confocal laser endomicroscopy
OT  - *In vivo microscopy
OT  - *Optical histology
OT  - *pCLE
EDAT- 2020/05/15 06:00
MHDA- 2021/07/30 06:00
CRDT- 2020/05/15 06:00
PHST- 2020/02/14 00:00 [received]
PHST- 2020/04/28 00:00 [accepted]
PHST- 2020/05/15 06:00 [pubmed]
PHST- 2021/07/30 06:00 [medline]
PHST- 2020/05/15 06:00 [entrez]
AID - 10.1007/s00464-020-07607-3 [pii]
AID - 10.1007/s00464-020-07607-3 [doi]
PST - ppublish
SO  - Surg Endosc. 2021 May;35(5):2091-2103. doi: 10.1007/s00464-020-07607-3. Epub 2020 
      May 13.

PMID- 32364232
OWN - NLM
STAT- MEDLINE
DCOM- 20210323
LR  - 20210323
IS  - 1573-4935 (Electronic)
IS  - 0144-8463 (Print)
IS  - 0144-8463 (Linking)
VI  - 40
IP  - 5
DP  - 2020 May 29
TI  - Fine-scale visualizing the hierarchical structure of mouse biliary tree with 
      fluorescence microscopy method.
LID - 10.1042/BSR20193757 [doi]
LID - BSR20193757
AB  - The liver is a vital organ and the hepatic lobule serves as the most basic 
      structural and functional unit which is mainly assembled with parenchymal cells 
      including hepatocytes and biliary epithelial cells. The continuous tubular 
      arrangement of biliary cells which constitutes the biliary tracts is critical for 
      liver function, however, the biliary tracts are often disrupted in many liver 
      diseases such as cirrhosis and some congenital disorders. Visualization of the 
      biliary tracts in fine-scale and three-dimension will help to understanding the 
      structure basis of these liver diseases. In the present study, we established 
      several biliary tract injury mouse models by diet feeding, surgery or genetic 
      modification. The cytoplasm and nuclei of the parenchymal cells were marked by 
      active uptake of fluorescent dyes Rhodamine B (red) and Hoechst (blue), 
      respectively. After the removal of liver en bloc, the biliary tracts were 
      retrogradely perfused with green fluorescent dye, fluorescein isothiocyanate (FITC). 
      The liver was then observed under confocal microscopy. The fine-scale and 
      three-dimensional (3D) structure of the whole biliary tree, particularly the network 
      of the end-terminal bile canaliculi and neighboring hepatocytes were clearly 
      visualized. The biliary tracts displayed clear distinct characteristics in normal 
      liver and diseased liver models. Taken together, we have developed a simple and 
      repeatable imaging method to visualize the fine-scale and hierarchical architecture 
      of the biliary tracts spreading in the mouse liver.
CI  - © 2020 The Author(s).
FAU - Chen, Yuwei
AU  - Chen Y
AD  - Laboratory of Pathology, Key Laboratory of Transplant Engineering and Immunology, 
      NHC, West China Hospital, Sichuan University, Chengdu 610041, China.
FAU - Bai, Lin
AU  - Bai L
AD  - Research Core Facility, West China Hospital, Sichuan University, Chengdu 610041, 
      China.
FAU - Zhou, Yongjie
AU  - Zhou Y
AD  - Laboratory of Pathology, Key Laboratory of Transplant Engineering and Immunology, 
      NHC, West China Hospital, Sichuan University, Chengdu 610041, China.
FAU - Zhang, Xiaoyun
AU  - Zhang X
AD  - Department of Liver and Vascular Surgery, West China Hospital, Sichuan University, 
      Chengdu 610041, China.
FAU - Zhang, Jie
AU  - Zhang J
AD  - Research Core Facility, West China Hospital, Sichuan University, Chengdu 610041, 
      China.
FAU - Shi, Yujun
AU  - Shi Y
AD  - Laboratory of Pathology, Key Laboratory of Transplant Engineering and Immunology, 
      NHC, West China Hospital, Sichuan University, Chengdu 610041, China.
AD  - Department of Pathology, West China Hospital, Sichuan University, Chengdu 610041, 
      China.
LA  - eng
PT  - Journal Article
PT  - Research Support, Non-U.S. Gov't
PT  - Video-Audio Media
TA  - Biosci Rep
JT  - Bioscience reports
JID - 8102797
RN  - 0 (3,5-diethoxycarbonyl-1,4-dihydrocollidine)
RN  - 0 (Fluorescent Dyes)
RN  - 0 (Pkhd1 protein, mouse)
RN  - 0 (Pyridines)
RN  - 0 (Receptors, Cell Surface)
RN  - 0 (Rhodamines)
RN  - I223NX31W9 (Fluorescein-5-isothiocyanate)
RN  - K7G5SCF8IL (rhodamine B)
SB  - IM
MH  - Animals
MH  - Biliary Tract/*pathology
MH  - Biliary Tract Diseases/etiology/genetics/*pathology
MH  - Common Bile Duct/pathology/surgery
MH  - Disease Models, Animal
MH  - Fluorescein-5-isothiocyanate/chemistry
MH  - Fluorescent Dyes/chemistry
MH  - Imaging, Three-Dimensional
MH  - Ligation
MH  - Mice, Inbred C57BL
MH  - Mice, Knockout
MH  - *Microscopy, Confocal
MH  - *Microscopy, Fluorescence
MH  - Pyridines
MH  - Receptors, Cell Surface/genetics
MH  - Rhodamines/chemistry
PMC - PMC7218221
OTO - NOTNLM
OT  - *Biliary tract
OT  - *Confocal microscope
OT  - *Fluorescence imaging
COIS- The authors declare that there are no competing interests associated with the 
      manuscript.
EDAT- 2020/05/05 06:00
MHDA- 2021/03/24 06:00
CRDT- 2020/05/05 06:00
PHST- 2019/11/08 00:00 [received]
PHST- 2020/04/15 00:00 [revised]
PHST- 2020/05/01 00:00 [accepted]
PHST- 2020/05/05 06:00 [pubmed]
PHST- 2021/03/24 06:00 [medline]
PHST- 2020/05/05 06:00 [entrez]
AID - 223572 [pii]
AID - BSR20193757 [pii]
AID - 10.1042/BSR20193757 [doi]
PST - ppublish
SO  - Biosci Rep. 2020 May 29;40(5):BSR20193757. doi: 10.1042/BSR20193757.

PMID- 32355883
OWN - NLM
STAT- PubMed-not-MEDLINE
LR  - 20200928
IS  - 2364-3722 (Print)
IS  - 2196-9736 (Electronic)
IS  - 2196-9736 (Linking)
VI  - 8
IP  - 5
DP  - 2020 May
TI  - Optical coherence tomography of the pancreatic and bile ducts: are we ready for 
      prime time?
PG  - E644-E649
LID - 10.1055/a-1119-6248 [doi]
AB  - Background and study aims  First-generation optical coherence tomography (OCT) has 
      been shown to increase diagnostic sensitivity for malignant biliary and 
      pancreatic-duct strictures. A newer OCT imaging system, NVision Volumetric Laser 
      Endomicroscopy (VLE), allows for in vivo cross-sectional imaging of the ductal wall 
      at the microstructure level during endoscopic retrograde cholangiopancreatography 
      (ERCP). The aim of this study was to identify and evaluate characteristics on OCT 
      that are predictive of benign and malignant strictures. Patients and methods  
      Consecutive patients from six centers who underwent OCT between September 2016 and 
      September 2017 were included in a dedicated registry. OCT images were analyzed, and 
      nine recurring characteristics were further assessed. Final diagnosis was based on 
      histology and/or surgical pathology. Results  86 patients were included (49 % male, 
      mean age 64.7). OCT was performed in the bile duct in 79 patients and the pancreatic 
      duct in seven. Nine OCT characteristics were identified: dilated hypo-reflective 
      structures (n = 7), onion-skin layering (n = 8), intact layering (n = 17), layering 
      effacement (n = 25), scalloping (n = 20), thickened epithelium (n = 42), 
      hyper-glandular mucosa (n = 13), prominent blood vessels (n = 6), and a 
      hyper-reflective surface (n = 20). Presence of hyper-glandular mucosa, 
      hyper-reflective surface and scalloping significantly increased the odds of 
      malignancy diagnosis by 6 times more ( P  = 0.0203; 95 % CI 1.3 to 26.5), 4.7 times 
      more ( P  = 0.0255; 95 % CI 1.2 to 18.0) and 7.9 times more ( P  = 0.0035; 95 % CI 
      1.97 to 31.8) respectively. Conclusion  By providing in-vivo cross-sectional imaging 
      of the pancreatic and biliary duct wall, OCT technology may improve sensitivity in 
      diagnosing malignant strictures and provide standardizable criteria predictive of 
      malignancy.
FAU - Tyberg, Amy
AU  - Tyberg A
AD  - Robert Wood Johnson Medical School, Rutgers University, New Brunswick, New Jersey, 
      United States.
FAU - Raijman, Isaac
AU  - Raijman I
AD  - Greater Houston Gastroenterology, Houston, Texas, United States.
FAU - Novikov, Aleksey A
AU  - Novikov AA
AD  - Robert Wood Johnson Medical School, Rutgers University, New Brunswick, New Jersey, 
      United States.
FAU - Sejpal, Divyesh V
AU  - Sejpal DV
AD  - Northshore University Hospital, Manhasset, New York, United States.
FAU - Benias, Petros C
AU  - Benias PC
AD  - Northshore University Hospital, Manhasset, New York, United States.
FAU - Trindade, Arvind J
AU  - Trindade AJ
AD  - Northshore University Hospital, Manhasset, New York, United States.
FAU - Das, Ananya
AU  - Das A
AD  - Arizona Center for Digestive Health, Phoenix, Arizona, United States.
FAU - Sachdev, Mankanwal
AU  - Sachdev M
AD  - Arizona Center for Digestive Health, Phoenix, Arizona, United States.
FAU - Khosravi, Farhoud
AU  - Khosravi F
AD  - Arizona Center for Digestive Health, Phoenix, Arizona, United States.
FAU - Tarnasky, Paul
AU  - Tarnasky P
AD  - Methodist Hospital, Dallas, Texas, United States.
FAU - Kedia, Prashant
AU  - Kedia P
AD  - Methodist Hospital, Dallas, Texas, United States.
FAU - Gaidhane, Monica
AU  - Gaidhane M
AD  - Robert Wood Johnson Medical School, Rutgers University, New Brunswick, New Jersey, 
      United States.
FAU - Kahaleh, Michel
AU  - Kahaleh M
AD  - Robert Wood Johnson Medical School, Rutgers University, New Brunswick, New Jersey, 
      United States.
FAU - Joshi, Virendra
AU  - Joshi V
AD  - Ochsner, New Orleans, Louisiana, United States.
LA  - eng
PT  - Journal Article
DEP - 20200417
TA  - Endosc Int Open
JT  - Endoscopy international open
JID - 101639919
PMC - PMC7165011
COIS- Competing interests Dr. Raijman has served on the speaker/advisory board for Boston 
      Scientific, advisory board for Pentax and Microtech, speakers boards for Conmed and 
      Medtronic and is a co-owner of EndoRx. Dr. Sejpal is a consultant for Boston 
      Scientific, Olympus and Ninepoint Medical and has received grant support from Boston 
      Scientific. Dr. Das is a consultant for Boston Scientific, has received grant 
      support from Interpace Diagnostics and Hygieacare Inc., and serves as a speaker for 
      Olympus America. Dr. Sachdeve is a consultant and speaker for Boston Scientific, 
      Olympus and Microtech and a speaker for Olympus and Aries. Drs. Tarnasky and Kedia 
      are consultants for Boston Scientific. Dr. Gaidhane is a consultant for Interscope 
      Med. Dr. Joshi is a consultant and receives research grants from Olympus America, 
      Maunakea Technologies and Ninepoint Medical. Dr. Kahaleh receives grant support from 
      Boston Scientific, MauneaKea, Apollo Endosurgery, Cook Endoscopy, ASPIRE Bariatrics, 
      NinePoint Medical, Merit Medical, Olympus, and Interscope Med and is a consutlant 
      for Boston Scientific, Concordia Laboratories, Inc., AbbVie and MaunaKea Tech.
EDAT- 2020/05/02 06:00
MHDA- 2020/05/02 06:01
CRDT- 2020/05/02 06:00
PHST- 2019/06/29 00:00 [received]
PHST- 2019/12/09 00:00 [accepted]
PHST- 2020/05/02 06:00 [entrez]
PHST- 2020/05/02 06:00 [pubmed]
PHST- 2020/05/02 06:01 [medline]
AID - 10.1055/a-1119-6248 [doi]
PST - ppublish
SO  - Endosc Int Open. 2020 May;8(5):E644-E649. doi: 10.1055/a-1119-6248. Epub 2020 Apr 
      17.

PMID- 32205193
OWN - NLM
STAT- In-Process
LR  - 20210315
IS  - 1600-0641 (Electronic)
IS  - 0168-8278 (Linking)
VI  - 73
IP  - 3
DP  - 2020 Sep
TI  - Paneth cells promote angiogenesis and regulate portal hypertension in response to 
      microbial signals.
PG  - 628-639
LID - S0168-8278(20)30178-1 [pii]
LID - 10.1016/j.jhep.2020.03.019 [doi]
AB  - BACKGROUND & AIMS: Paneth cells (PCs) synthesize and secrete antimicrobial peptides 
      that are key mediators of host-microbe interactions, establishing a balance between 
      intestinal microflora and enteric pathogens. We observed that their number increases 
      in experimental portal hypertension and aimed to investigate the mechanisms by which 
      these cells can contribute to the regulation of portal pressure. METHODS: We first 
      treated Math1(Lox/Lox)VilcreERT2 mice with tamoxifen to induce the complete 
      depletion of intestinal PCs. Subsequently, we performed partial portal vein or bile 
      duct ligation. We then studied the effects of these interventions on hemodynamic 
      parameters, proliferation of blood vessels and the expression of genes regulating 
      angiogenesis. Intestinal organoids were cultured and exposed to different microbial 
      products to study the composition of their secreted products (by proteomics) and 
      their effects on the proliferation and tube formation of endothelial cells (ECs). 
      In vivo confocal laser endomicroscopy was used to confirm the findings on blood 
      vessel proliferation. RESULTS: Portal hypertension was significantly attenuated in 
      PC-depleted mice compared to control mice and was associated with a decrease in 
      portosystemic shunts. Depletion of PCs also resulted in a significantly decreased 
      density of blood vessels in the intestinal wall and mesentery. Furthermore, we 
      observed reduced expression of intestinal genes regulating angiogenesis in Paneth 
      cell depleted mice using arrays and next generation sequencing. Tube formation and 
      wound healing responses were significantly decreased in ECs treated with conditioned 
      media from PC-depleted intestinal organoids exposed to intestinal microbiota-derived 
      products. Proteomic analysis of conditioned media in the presence of PCs revealed an 
      increase in factors regulating angiogenesis and additional metabolic processes. 
      In vivo endomicroscopy showed decreased vascular proliferation in the absence of 
      PCs. CONCLUSIONS: These results suggest that in response to intestinal flora and 
      microbiota-derived factors, PCs secrete not only antimicrobial peptides, but also 
      pro-angiogenic signaling molecules, thereby promoting intestinal and mesenteric 
      angiogenesis and regulating portal hypertension. LAY SUMMARY: Paneth cells are 
      present in the lining of the small intestine. They prevent the passage of bacteria 
      from the intestine into the blood circulation by secreting substances to fight 
      bacteria. In this paper, we discovered that these substances not only act against 
      bacteria, but also increase the quantity of blood vessels in the intestine and blood 
      pressure in the portal vein. This is important, because high blood pressure in the 
      portal vein may result in several complications which could be targeted with novel 
      approaches.
CI  - Copyright © 2020 European Association for the Study of the Liver. Published by 
      Elsevier B.V. All rights reserved.
FAU - Hassan, Mohsin
AU  - Hassan M
AD  - Department for Biomedical Research, Hepatology, University of Bern, Switzerland.
FAU - Moghadamrad, Sheida
AU  - Moghadamrad S
AD  - Department for Biomedical Research, Hepatology, University of Bern, Switzerland; 
      Inselspital, Hepatology, University of Bern, Switzerland (Clinic of Visceral Surgery 
      and Medicine, Inselspital, Berne, Switzerland).
FAU - Sorribas, Marcel
AU  - Sorribas M
AD  - Department for Biomedical Research, Gastroenterology, University of Bern, 
      Switzerland.
FAU - Muntet, Sergi G
AU  - Muntet SG
AD  - Department for Biomedical Research, Hepatology, University of Bern, Switzerland.
FAU - Kellmann, Philipp
AU  - Kellmann P
AD  - Department for Biomedical Research, Hepatology, University of Bern, Switzerland.
FAU - Trentesaux, Coralie
AU  - Trentesaux C
AD  - INSERM, U106, Institut Cochin, F-75014 Paris, France; CNRS, UMR8104, F-75014 Paris, 
      France; Université paris Descartes Sorbonne paris Cité, Paris, France.
FAU - Fraudeau, Marie
AU  - Fraudeau M
AD  - INSERM, U106, Institut Cochin, F-75014 Paris, France; CNRS, UMR8104, F-75014 Paris, 
      France; Université paris Descartes Sorbonne paris Cité, Paris, France.
FAU - Nanni, Paolo
AU  - Nanni P
AD  - Functional Genomic Centre, Swiss Federal Institute of Technology, Zurich, 
      Switzerland.
FAU - Wolski, Witold
AU  - Wolski W
AD  - Functional Genomic Centre, Swiss Federal Institute of Technology, Zurich, 
      Switzerland.
FAU - Keller, Irene
AU  - Keller I
AD  - Department for Biomedical Research and Swiss Institute of Bioinformatics, University 
      of Bern, Switzerland.
FAU - Hapfelmeier, Siegfried
AU  - Hapfelmeier S
AD  - Institut of infectious diseases, University of Bern, Switzerland.
FAU - Shroyer, Noah F
AU  - Shroyer NF
AD  - Gastroenterology and Hepatology, Baylor College of Medicine, Houston, Texas, USA.
FAU - Wiest, Reiner
AU  - Wiest R
AD  - Department for Biomedical Research, Gastroenterology, University of Bern, 
      Switzerland; Inselspital, Hepatology, University of Bern, Switzerland (Clinic of 
      Visceral Surgery and Medicine, Inselspital, Berne, Switzerland).
FAU - Romagnolo, Beatrice
AU  - Romagnolo B
AD  - INSERM, U106, Institut Cochin, F-75014 Paris, France; CNRS, UMR8104, F-75014 Paris, 
      France; Université paris Descartes Sorbonne paris Cité, Paris, France.
FAU - De Gottardi, Andrea
AU  - De Gottardi A
AD  - Department for Biomedical Research, Hepatology, University of Bern, Switzerland; 
      Inselspital, Hepatology, University of Bern, Switzerland (Clinic of Visceral Surgery 
      and Medicine, Inselspital, Berne, Switzerland); Gastroenterology and Hepatology, 
      Ente Ospedaliero Cantonale, Università della Svizzera Italiana, Lugano, Switzerland. 
      Electronic address: andrea.degottardi@gmail.com.
LA  - eng
GR  - R01 DK118904/DK/NIDDK NIH HHS/United States
PT  - Journal Article
PT  - Research Support, N.I.H., Extramural
PT  - Research Support, Non-U.S. Gov't
DEP - 20200320
PL  - Netherlands
TA  - J Hepatol
JT  - Journal of hepatology
JID - 8503886
SB  - IM
OTO - NOTNLM
OT  - *Antimicrobial peptides
OT  - *Bacterial-derived products
OT  - *Intestinal microflora
OT  - *Intestinal organoids
OT  - *Proteomics
COIS- Conflict of interest The authors declare no conflicts of interest that pertain to 
      this work. Please refer to the accompanying ICMJE disclosure forms for further 
      details.
EDAT- 2020/03/25 06:00
MHDA- 2020/03/25 06:00
CRDT- 2020/03/25 06:00
PHST- 2019/09/26 00:00 [received]
PHST- 2020/02/27 00:00 [revised]
PHST- 2020/03/13 00:00 [accepted]
PHST- 2020/03/25 06:00 [pubmed]
PHST- 2020/03/25 06:00 [medline]
PHST- 2020/03/25 06:00 [entrez]
AID - S0168-8278(20)30178-1 [pii]
AID - 10.1016/j.jhep.2020.03.019 [doi]
PST - ppublish
SO  - J Hepatol. 2020 Sep;73(3):628-639. doi: 10.1016/j.jhep.2020.03.019. Epub 2020 Mar 
      20.

PMID- 31953035
OWN - NLM
STAT- MEDLINE
DCOM- 20200518
LR  - 20210302
IS  - 1525-2191 (Electronic)
IS  - 0002-9440 (Print)
IS  - 0002-9440 (Linking)
VI  - 190
IP  - 3
DP  - 2020 Mar
TI  - Coordinated Targeting of Galanin Receptors on Cholangiocytes and Hepatic Stellate 
      Cells Ameliorates Liver Fibrosis in Multidrug Resistance Protein 2 Knockout Mice.
PG  - 586-601
LID - S0002-9440(20)30003-1 [pii]
LID - 10.1016/j.ajpath.2019.10.023 [doi]
AB  - Galanin (Gal) is a peptide with a role in neuroendocrine regulation of the liver. In 
      this study, we assessed the role of Gal and its receptors, Gal receptor 1 (GalR1) 
      and Gal receptor 2 (GalR2), in cholangiocyte proliferation and liver fibrosis in 
      multidrug resistance protein 2 knockout (Mdr2KO) mice as a model of chronic hepatic 
      cholestasis. The distribution of Gal, GalR1, and GalR2 in specific liver cell types 
      was assessed by laser-capture microdissection and confocal microscopy. Galanin 
      immunoreactivity was detected in cholangiocytes, hepatic stellate cells (HSCs), and 
      hepatocytes. Cholangiocytes expressed GalR1, whereas HSCs and hepatocytes expressed 
      GalR2. Strategies were used to either stimulate or block GalR1 and GalR2 in FVB/N 
      (wild-type) and Mdr2KO mice and measure biliary hyperplasia and hepatic fibrosis by 
      quantitative PCR and immunostaining of specific markers. Galanin treatment increased 
      cholangiocyte proliferation and fibrogenesis in both FVB/N and Mdr2KO mice. 
      Suppression of GalR1, GalR2, or both receptors in Mdr2KO mice resulted in reduced 
      bile duct mass and hepatic fibrosis. In vitro knockdown of GalR1 in cholangiocytes 
      reduced α-smooth muscle actin expression in LX-2 cells treated with 
      cholangiocyte-conditioned media. A GalR2 antagonist inhibited HSC activation when 
      Gal was administered directly to LX-2 cells, but not via cholangiocyte-conditioned 
      media. These data demonstrate that Gal contributes not only to cholangiocyte 
      proliferation but also to liver fibrogenesis via the coordinate activation of GalR1 
      in cholangiocytes and GalR2 in HSCs.
CI  - Copyright © 2020 American Society for Investigative Pathology. Published by Elsevier 
      Inc. All rights reserved.
FAU - Petrescu, Anca D
AU  - Petrescu AD
AD  - Research Division, Central Texas Veterans Health Care System, Temple, Texas; 
      Division of Pharmacology and Toxicology, College of Pharmacy, The University of 
      Texas at Austin, Austin, Texas.
FAU - Grant, Stephanie
AU  - Grant S
AD  - Research Division, Central Texas Veterans Health Care System, Temple, Texas; 
      Division of Pharmacology and Toxicology, College of Pharmacy, The University of 
      Texas at Austin, Austin, Texas.
FAU - Williams, Elaina
AU  - Williams E
AD  - Research Division, Central Texas Veterans Health Care System, Temple, Texas; 
      Division of Pharmacology and Toxicology, College of Pharmacy, The University of 
      Texas at Austin, Austin, Texas.
FAU - Frampton, Gabriel
AU  - Frampton G
AD  - Department of Internal Medicine, Dell Medical School, The University of Texas at 
      Austin, Austin, Texas.
FAU - Parks, Natalie
AU  - Parks N
AD  - Texas Tech University, Lubbock, Texas.
FAU - Blaney, Hanna
AU  - Blaney H
AD  - Department of Internal Medicine, Baylor Scott & White Health, Temple, Texas.
FAU - Davies, Marcus
AU  - Davies M
AD  - Department of Internal Medicine, Baylor Scott & White Health, Temple, Texas.
FAU - John, Rebekah
AU  - John R
AD  - Department of Internal Medicine, Baylor Scott & White Health, Temple, Texas.
FAU - Reinhart, Evan H
AU  - Reinhart EH
AD  - Department of Internal Medicine, Baylor Scott & White Health, Temple, Texas.
FAU - McMillin, Matthew
AU  - McMillin M
AD  - Research Division, Central Texas Veterans Health Care System, Temple, Texas; 
      Department of Internal Medicine, Dell Medical School, The University of Texas at 
      Austin, Austin, Texas.
FAU - DeMorrow, Sharon
AU  - DeMorrow S
AD  - Research Division, Central Texas Veterans Health Care System, Temple, Texas; 
      Division of Pharmacology and Toxicology, College of Pharmacy, The University of 
      Texas at Austin, Austin, Texas; Department of Internal Medicine, Dell Medical 
      School, The University of Texas at Austin, Austin, Texas. Electronic address: 
      sharon.demorrow@austin.utexas.edu.
LA  - eng
GR  - I01 BX002638/BX/BLRD VA/United States
GR  - IK2 BX003486/BX/BLRD VA/United States
GR  - R01 DK082435/DK/NIDDK NIH HHS/United States
GR  - R01 DK112803/DK/NIDDK NIH HHS/United States
PT  - Journal Article
PT  - Research Support, N.I.H., Extramural
PT  - Research Support, Non-U.S. Gov't
PT  - Research Support, U.S. Gov't, Non-P.H.S.
DEP - 20200114
TA  - Am J Pathol
JT  - The American journal of pathology
JID - 0370502
RN  - 0 (ATP Binding Cassette Transporter, Subfamily B)
RN  - 0 (P-glycoprotein 2)
RN  - 0 (Receptor, Galanin, Type 1)
RN  - 0 (Receptor, Galanin, Type 2)
RN  - 88813-36-9 (Galanin)
SB  - AIM
SB  - IM
MH  - ATP Binding Cassette Transporter, Subfamily B/*genetics
MH  - Animals
MH  - Bile Ducts/metabolism
MH  - Cell Proliferation
MH  - Cholestasis/*metabolism/pathology
MH  - Disease Models, Animal
MH  - Epithelial Cells/metabolism
MH  - Female
MH  - Galanin/genetics/*metabolism
MH  - Hepatic Stellate Cells/metabolism/pathology
MH  - Liver/metabolism/pathology
MH  - Liver Cirrhosis/*metabolism/pathology
MH  - Mice
MH  - Mice, Knockout
MH  - Receptor, Galanin, Type 1/genetics/*metabolism
MH  - Receptor, Galanin, Type 2/genetics/*metabolism
PMC - PMC7074378
EDAT- 2020/01/19 06:00
MHDA- 2020/05/19 06:00
CRDT- 2020/01/19 06:00
PHST- 2019/05/08 00:00 [received]
PHST- 2019/09/20 00:00 [revised]
PHST- 2019/10/22 00:00 [accepted]
PHST- 2020/01/19 06:00 [pubmed]
PHST- 2020/05/19 06:00 [medline]
PHST- 2020/01/19 06:00 [entrez]
AID - S0002-9440(20)30003-1 [pii]
AID - 10.1016/j.ajpath.2019.10.023 [doi]
PST - ppublish
SO  - Am J Pathol. 2020 Mar;190(3):586-601. doi: 10.1016/j.ajpath.2019.10.023. Epub 2020 
      Jan 14.

PMID- 31907970
OWN - NLM
STAT- MEDLINE
DCOM- 20201027
LR  - 20201027
IS  - 1440-1746 (Electronic)
IS  - 0815-9319 (Linking)
VI  - 35
IP  - 6
DP  - 2020 Jun
TI  - Exogenous 8-hydroxydeoxyguanosine ameliorates liver fibrosis through the inhibition 
      of Rac1-NADPH oxidase signaling.
PG  - 1078-1087
LID - 10.1111/jgh.14979 [doi]
AB  - BACKGROUND AND AIM: Exogenous 8-hydroxydeoxyguanosine (8-OHdG) was suggested as an 
      inhibitor of Rac1 and NADPH oxidase (NOX). The aim of this study was to evaluate the 
      effects of the exogenous 8-OHdG on hepatic fibrogenesis in vitro and in vivo model 
      of liver fibrosis. METHODS: Adult Sprague-Dawley rats were allocated to 
      sham-operated rats (n = 7), rats that underwent bile duct ligation (BDL) (n = 6), 
      and BDL rats treated with 8-OHdG (60 mg/kg/day by gavage, n = 6). All rats were 
      sacrificed on day 21. Double immunofluorescence staining between either NOX1 or NOX2 
      and α-smooth muscle actin (SMA) in liver was performed. Hepatic fibrotic contents 
      were assessed by hydroxyproline assay and quantified by Sirius red staining. In 
      vitro, hepatic stellate cell (HSC) line LX-2 and HHSteC cells were stimulated by 
      angiotensin II (10 μM). The reactive oxygen species (ROS) production was measured by 
      confocal microscopy. The expressions of NOX1, NOX2, α-SMA, transforming growth 
      factor (TGF)-β1, and collagen Iα were analyzed by quantitative real-time polymerase 
      chain reaction or immunoblotting. RESULTS: The 8-OHdG treatment in BDL rats reduced 
      the NOX1 and NOX2 protein expression, which overlapped with α-SMA compared with BDL 
      rats. The 8-OHdG treatment in BDL rats significantly decreased the mRNA expression 
      of NOX1, NOX2, α-SMA, TGF-β1, and collagen Iα, and fibrotic contents. Increases of 
      ROS production, Rac1 activation, NOX1, NOX2, and fibronectin expression induced by 
      angiotensin II in HSCs were attenuated by 8-OHdG. CONCLUSIONS: Rac1 activation and 
      NOX-derived ROS are implicated to liver fibrosis. The 8-OHdG ameliorates liver 
      fibrosis through the inhibition of Rac1 activation and NOX-derived ROS.
CI  - © 2020 Journal of Gastroenterology and Hepatology Foundation and John Wiley & Sons 
      Australia, Ltd.
FAU - Shin, Seung Kak
AU  - Shin SK
AUID- ORCID: 0000-0002-5120-5300
AD  - Department of Internal medicine, Gil Medical Center, Gachon University College of 
      Medicine, Incheon, Korea.
FAU - Kim, Kyung-Ok
AU  - Kim KO
AD  - Gachon Medical Research Institute, Gachon University Gil Medical Center, Incheon, 
      Korea.
FAU - Kim, Se-Hee
AU  - Kim SH
AD  - Gachon Medical Research Institute, Gachon University Gil Medical Center, Incheon, 
      Korea.
FAU - Kwon, Oh Sang
AU  - Kwon OS
AD  - Department of Internal medicine, Gil Medical Center, Gachon University College of 
      Medicine, Incheon, Korea.
FAU - Choi, Cheol Soo
AU  - Choi CS
AD  - Department of Internal medicine, Gil Medical Center, Gachon University College of 
      Medicine, Incheon, Korea.
AD  - Lee Gil Ya Cancer and Diabetes Institute, Gachon University, Incheon, Korea.
FAU - Jeong, Sung Hwan
AU  - Jeong SH
AD  - Department of Internal medicine, Gil Medical Center, Gachon University College of 
      Medicine, Incheon, Korea.
FAU - Kim, Yun Soo
AU  - Kim YS
AD  - Department of Internal medicine, Gil Medical Center, Gachon University College of 
      Medicine, Incheon, Korea.
FAU - Kim, Ju Hyun
AU  - Kim JH
AD  - Department of Internal medicine, Gil Medical Center, Gachon University College of 
      Medicine, Incheon, Korea.
FAU - Chung, Myung-Hee
AU  - Chung MH
AD  - Lee Gil Ya Cancer and Diabetes Institute, Gachon University, Incheon, Korea.
AD  - Gachon Advanced Institute for Health Sciences and Technology, Gachon University, 
      Incheon, Korea.
LA  - eng
GR  - Korean Association for the Study of the Liver-Liver Research Foundation of Korea/
GR  - NRF-2018R1C1B6006623/National Research Foundation of Korea (NRF) grant funded by the 
      Korea government (MSIT)/
GR  - 2015-03-02/Gachon University Gil Medical Center/
GR  - (NRF-2018R1C1B6006623)/Korea government (MSIT)/
PT  - Journal Article
DEP - 20200123
PL  - Australia
TA  - J Gastroenterol Hepatol
JT  - Journal of gastroenterology and hepatology
JID - 8607909
RN  - 0 (Actins)
RN  - 0 (Peptide Fragments)
RN  - 0 (Reactive Oxygen Species)
RN  - 0 (Transforming Growth Factor beta1)
RN  - 0 (smooth muscle actin, rat)
RN  - 88847-89-6 (8-Hydroxy-2'-Deoxyguanosine)
RN  - 9007-34-5 (Collagen)
RN  - 97653-85-5 (collagen I, alpha chain (98-110))
RN  - EC 1.6.3.- (Cybb protein, rat)
RN  - EC 1.6.3.- (NADPH Oxidase 1)
RN  - EC 1.6.3.- (NADPH Oxidase 2)
RN  - EC 1.6.3.- (NADPH Oxidases)
RN  - EC 1.6.3.- (NOX1 protein, rat)
RN  - EC 3.6.1.- (Rac1 protein, rat)
RN  - EC 3.6.5.2 (rac1 GTP-Binding Protein)
SB  - IM
MH  - 8-Hydroxy-2'-Deoxyguanosine/*pharmacology/*therapeutic use
MH  - Actins/*genetics/*metabolism
MH  - Animals
MH  - Cell Line
MH  - Collagen/genetics/metabolism
MH  - Disease Models, Animal
MH  - Gene Expression/*drug effects/*genetics
MH  - Hepatic Stellate Cells
MH  - Liver Cirrhosis/*drug therapy/etiology/*genetics/metabolism
MH  - NADPH Oxidase 1/*metabolism
MH  - NADPH Oxidase 2/*genetics/*metabolism
MH  - NADPH Oxidases/*metabolism
MH  - Peptide Fragments/genetics/metabolism
MH  - Rats, Sprague-Dawley
MH  - Reactive Oxygen Species/metabolism
MH  - Signal Transduction/*drug effects/*genetics
MH  - Transforming Growth Factor beta1/genetics/metabolism
MH  - rac1 GTP-Binding Protein/*metabolism
OTO - NOTNLM
OT  - 8-hydroxydeoxyguanosine
OT  - Liver fibrosis
OT  - NADPH oxidase
OT  - Rac1
EDAT- 2020/01/08 06:00
MHDA- 2020/10/28 06:00
CRDT- 2020/01/08 06:00
PHST- 2019/03/27 00:00 [received]
PHST- 2019/12/18 00:00 [revised]
PHST- 2020/01/05 00:00 [accepted]
PHST- 2020/01/08 06:00 [pubmed]
PHST- 2020/10/28 06:00 [medline]
PHST- 2020/01/08 06:00 [entrez]
AID - 10.1111/jgh.14979 [doi]
PST - ppublish
SO  - J Gastroenterol Hepatol. 2020 Jun;35(6):1078-1087. doi: 10.1111/jgh.14979. Epub 2020 
      Jan 23.

PMID- 31807048
OWN - NLM
STAT- PubMed-not-MEDLINE
LR  - 20200928
IS  - 1178-7023 (Print)
IS  - 1178-7023 (Electronic)
IS  - 1178-7023 (Linking)
VI  - 12
DP  - 2019
TI  - Early Diagnosis And Management Of Malignant Distal Biliary Obstruction: A Review On 
      Current Recommendations And Guidelines.
PG  - 415-432
LID - 10.2147/CEG.S195714 [doi]
AB  - Malignant biliary obstruction is a challenging condition, requiring a multimodal 
      approach for both diagnosis and treatment. Pancreatic adenocarcinoma and 
      cholangiocarcinoma are the leading causes of malignant distal biliary obstruction. 
      Early diagnosis is difficult to establish as biliary obstruction can be the first 
      presentation of the underlying disease, which can already be at an advanced stage. 
      Consequently, the majority of patients (70%) with malignant distal biliary 
      obstruction are unresectable at the time of diagnosis. The association of clinical 
      findings, laboratory tests, imaging, and endoscopic modalities may help in 
      identifying the underlying cause. Novel endoscopic techniques such as 
      cholangioscopy, intraductal ultrasonography, or confocal laser endomicroscopy have 
      been developed with promising results, but are not used in routine clinical 
      practice. As the number of patients with malignant distal biliary obstruction who 
      will undergo curative surgery is limited, endoscopy has a crucial role in 
      palliation, to relieve biliary obstruction. According to the last European 
      guidelines published in the management of biliary obstruction, self-expandable metal 
      stents have a central place in biliary drainage compared to plastic stents. 
      Endoscopic ultrasound has evolved impressively in the last decades. When standard 
      techniques of biliary cannulation by endoscopic retrograde cholangiopancreatography 
      fail, endoscopic ultrasound-guided biliary drainage is a good option compared to 
      percutaneous drainage.
CI  - © 2019 Fernandez Y Viesca and Arvanitakis.
FAU - Fernandez Y Viesca, Michael
AU  - Fernandez Y Viesca M
AD  - Department of Gastroenterology, Hepatopancreatology and Digestive Oncology, Erasme 
      Hospital, Univertié Libre de Bruxelles (ULB), Brussels, Belgium.
FAU - Arvanitakis, Marianna
AU  - Arvanitakis M
AD  - Department of Gastroenterology, Hepatopancreatology and Digestive Oncology, Erasme 
      Hospital, Univertié Libre de Bruxelles (ULB), Brussels, Belgium.
LA  - eng
PT  - Journal Article
PT  - Review
DEP - 20191105
TA  - Clin Exp Gastroenterol
JT  - Clinical and experimental gastroenterology
JID - 101532800
PMC - PMC6842280
OTO - NOTNLM
OT  - distal biliary stricture
OT  - palliative biliary drainage
OT  - pancreaticobiliary malignancy
OT  - preoperative biliary drainage
OT  - self-expandable metal stent
COIS- The authors report no conflicts of interest in this work.
EDAT- 2019/12/07 06:00
MHDA- 2019/12/07 06:01
CRDT- 2019/12/07 06:00
PHST- 2019/09/13 00:00 [received]
PHST- 2019/10/23 00:00 [accepted]
PHST- 2019/12/07 06:00 [entrez]
PHST- 2019/12/07 06:00 [pubmed]
PHST- 2019/12/07 06:01 [medline]
AID - 195714 [pii]
AID - 10.2147/CEG.S195714 [doi]
PST - epublish
SO  - Clin Exp Gastroenterol. 2019 Nov 5;12:415-432. doi: 10.2147/CEG.S195714. eCollection 
      2019.

PMID- 31758599
OWN - NLM
STAT- MEDLINE
DCOM- 20201124
LR  - 20201124
IS  - 1443-1661 (Electronic)
IS  - 0915-5635 (Linking)
VI  - 32
IP  - 1
DP  - 2020 Jan
TI  - Accurate diagnosis of degree of atypia in cholangiocarcinoma by peroral 
      cholangioscopy-guided probe-based confocal endomicroscopy.
PG  - e26-e27
LID - 10.1111/den.13563 [doi]
FAU - Tanisaka, Yuki
AU  - Tanisaka Y
AUID- ORCID: 0000-0002-2765-3306
AD  - Department of Gastroenterology, Saitama Medical University International Medical 
      Center, Saitama, Japan.
FAU - Ryozawa, Shomei
AU  - Ryozawa S
AUID- ORCID: 0000-0003-4128-9990
AD  - Department of Gastroenterology, Saitama Medical University International Medical 
      Center, Saitama, Japan.
FAU - Nonaka, Kouichi
AU  - Nonaka K
AD  - Department of Gastroenterology, Saitama Medical University International Medical 
      Center, Saitama, Japan.
LA  - eng
PT  - Case Reports
PT  - Journal Article
PT  - Video-Audio Media
DEP - 20191122
PL  - Australia
TA  - Dig Endosc
JT  - Digestive endoscopy : official journal of the Japan Gastroenterological Endoscopy 
      Society
JID - 9101419
SB  - IM
MH  - Aged
MH  - Bile Duct Neoplasms/*diagnostic imaging/*pathology
MH  - Cholangiocarcinoma/*diagnostic imaging/*pathology
MH  - Endoscopy/*methods
MH  - Humans
MH  - Male
MH  - Microscopy, Confocal/*methods
EDAT- 2019/11/24 06:00
MHDA- 2020/11/25 06:00
CRDT- 2019/11/24 06:00
PHST- 2019/09/16 00:00 [received]
PHST- 2019/10/15 00:00 [accepted]
PHST- 2019/11/24 06:00 [pubmed]
PHST- 2020/11/25 06:00 [medline]
PHST- 2019/11/24 06:00 [entrez]
AID - 10.1111/den.13563 [doi]
PST - ppublish
SO  - Dig Endosc. 2020 Jan;32(1):e26-e27. doi: 10.1111/den.13563. Epub 2019 Nov 22.

PMID- 31631343
OWN - NLM
STAT- MEDLINE
DCOM- 20200909
LR  - 20201210
IS  - 1469-7793 (Electronic)
IS  - 0022-3751 (Linking)
VI  - 597
IP  - 24
DP  - 2019 Dec
TI  - Novel mitochondrial transition pore inhibitor N-methyl-4-isoleucine cyclosporin is a 
      new therapeutic option in acute pancreatitis.
PG  - 5879-5898
LID - 10.1113/JP278517 [doi]
AB  - KEY POINTS: •Bile acids, ethanol and fatty acids affect pancreatic ductal fluid and 
      bicarbonate secretion via mitochondrial damage, ATP depletion and calcium overload. 
      •Pancreatitis-inducing factors open the membrane transition pore (mPTP) channel via 
      cyclophilin D activation in acinar cells, causing calcium overload and cell death; 
      genetic or pharmacological inhibition of mPTP improves the outcome of acute 
      pancreatitis in animal models. •Here we show that genetic and pharmacological 
      inhibition of mPTP protects mitochondrial homeostasis and cell function evoked by 
      pancreatitis-inducing factors in pancreatic ductal cells. •The results also show 
      that the novel cyclosporin A derivative NIM811 protects mitochondrial function in 
      acinar and ductal cells, and it preserves bicarbonate transport mechanisms in 
      pancreatic ductal cells. •We found that NIM811 is highly effective in different 
      experimental pancreatitis models and has no side-effects. NIM811 is a highly 
      suitable compound to be tested in clinical trials. ABSTRACT: Mitochondrial 
      dysfunction plays a crucial role in the development of acute pancreatitis (AP); 
      however, no compound is currently available with clinically acceptable effectiveness 
      and safety. In this study, we investigated the effects of a novel mitochondrial 
      transition pore inhibitor, N-methyl-4-isoleucine cyclosporin (NIM811), in AP. 
      Pancreatic ductal and acinar cells were isolated by enzymatic digestion from Bl/6 
      mice. In vitro measurements were performed by confocal microscopy and 
      microfluorometry. Preventative effects of pharmacological [cylosporin A (2 µm), 
      NIM811 (2 µm)] or genetic (Ppif(-/-) /Cyp D KO) inhibition of the mitochondrial 
      transition pore (mPTP) during the administration of either bile acids (BA) or 
      ethanol + fatty acids (EtOH+FA) were examined. Toxicity of mPTP inhibition was 
      investigated by detecting apoptosis and necrosis. In vivo effects of the most 
      promising compound, NIM811 (5 or 10 mg kg(-1) per os), were checked in three 
      different AP models induced by either caerulein (10 × 50 µg kg(-1) ), EtOH+FA 
      (1.75 g kg(-1) ethanol and 750 mg kg(-1) palmitic acid) or 4% taurocholic acid 
      (2 ml kg(-1) ). Both genetic and pharmacological inhibition of Cyp D significantly 
      prevented the toxic effects of BA and EtOH+FA by restoring mitochondrial membrane 
      potential (Δψ) and preventing the loss of mitochondrial mass. In vivo experiments 
      revealed that per os administration of NIM811 has a protective effect in AP by 
      reducing oedema, necrosis, leukocyte infiltration and serum amylase level in AP 
      models. Administration of NIM811 had no toxic effects. The novel mitochondrial 
      transition pore inhibitor NIM811 thus seems to be an exceptionally good candidate 
      compound for clinical trials in AP.
CI  - © 2019 The Authors. The Journal of Physiology published by John Wiley & Sons Ltd on 
      behalf of The Physiological Society.
FAU - Tóth, Emese
AU  - Tóth E
AD  - First Department of Medicine, University of Szeged, Szeged, Hungary.
AD  - Momentum Translational Gastroenterology Research Group, Hungarian Academy of 
      Sciences-University of Szeged, Szeged, Hungary.
FAU - Maléth, József
AU  - Maléth J
AD  - First Department of Medicine, University of Szeged, Szeged, Hungary.
AD  - Momentum Epithelial Cell Signalling and Secretion Research Group, Hungarian Academy 
      of Sciences-University of Szeged, Szeged, Hungary.
FAU - Závogyán, Noémi
AU  - Závogyán N
AD  - First Department of Medicine, University of Szeged, Szeged, Hungary.
FAU - Fanczal, Júlia
AU  - Fanczal J
AUID- ORCID: 0000-0001-7356-3857
AD  - First Department of Medicine, University of Szeged, Szeged, Hungary.
AD  - Momentum Epithelial Cell Signalling and Secretion Research Group, Hungarian Academy 
      of Sciences-University of Szeged, Szeged, Hungary.
FAU - Grassalkovich, Anna
AU  - Grassalkovich A
AD  - First Department of Medicine, University of Szeged, Szeged, Hungary.
AD  - Momentum Translational Gastroenterology Research Group, Hungarian Academy of 
      Sciences-University of Szeged, Szeged, Hungary.
FAU - Erdős, Réka
AU  - Erdős R
AD  - First Department of Medicine, University of Szeged, Szeged, Hungary.
FAU - Pallagi, Petra
AU  - Pallagi P
AD  - First Department of Medicine, University of Szeged, Szeged, Hungary.
AD  - Momentum Epithelial Cell Signalling and Secretion Research Group, Hungarian Academy 
      of Sciences-University of Szeged, Szeged, Hungary.
FAU - Horváth, Gergő
AU  - Horváth G
AD  - Department of Medical Biochemistry, Semmelweis University, Budapest, Hungary.
FAU - Tretter, László
AU  - Tretter L
AD  - Department of Medical Biochemistry, Semmelweis University, Budapest, Hungary.
FAU - Bálint, Emese Réka
AU  - Bálint ER
AUID- ORCID: 0000-0002-5087-9143
AD  - Department of Pathophysiology, University of Szeged, Szeged, Hungary.
FAU - Rakonczay, Zoltán Jr
AU  - Rakonczay Z Jr
AD  - Department of Pathophysiology, University of Szeged, Szeged, Hungary.
FAU - Venglovecz, Viktória
AU  - Venglovecz V
AD  - Department of Pharmacology and Pharmacotherapy, University of Szeged, Szeged, 
      Hungary.
FAU - Hegyi, Péter
AU  - Hegyi P
AUID- ORCID: 0000-0003-0399-7259
AD  - Momentum Translational Gastroenterology Research Group, Hungarian Academy of 
      Sciences-University of Szeged, Szeged, Hungary.
AD  - Institute for Translational Medicine and First Department of Medicine, University of 
      Pécs, Pécs, Hungary.
AD  - Szentágothai Research Centre, University of Pécs, Pécs, Hungary.
LA  - eng
PT  - Journal Article
PT  - Research Support, Non-U.S. Gov't
DEP - 20191201
PL  - England
TA  - J Physiol
JT  - The Journal of physiology
JID - 0266262
RN  - 0 (Bicarbonates)
RN  - 0 (Mitochondrial Membrane Transport Proteins)
RN  - 0 (Mitochondrial Permeability Transition Pore)
RN  - 83HN0GTJ6D (Cyclosporine)
RN  - 96262S4I14 ((melle-4)cyclosporin)
SB  - IM
CIN - J Physiol. 2019 Dec;597(24):5741-5742. PMID: 31670384
MH  - Acinar Cells/drug effects/metabolism
MH  - Animals
MH  - Apoptosis
MH  - Bicarbonates/metabolism
MH  - Cells, Cultured
MH  - Cyclosporine/adverse effects/pharmacology/*therapeutic use
MH  - Membrane Potential, Mitochondrial
MH  - Mice
MH  - Mice, Inbred C57BL
MH  - Mitochondria/drug effects/metabolism
MH  - Mitochondrial Membrane Transport Proteins/*antagonists & inhibitors
MH  - Mitochondrial Permeability Transition Pore
MH  - Pancreatic Ducts/drug effects/metabolism
MH  - Pancreatitis/*drug therapy
OTO - NOTNLM
OT  - *NIM811
OT  - *acute pancreatitis
OT  - *cyclophilin D
OT  - *mitochondrial transition pore
EDAT- 2019/10/22 06:00
MHDA- 2020/09/10 06:00
CRDT- 2019/10/22 06:00
PHST- 2019/06/21 00:00 [received]
PHST- 2019/10/11 00:00 [accepted]
PHST- 2019/10/22 06:00 [pubmed]
PHST- 2020/09/10 06:00 [medline]
PHST- 2019/10/22 06:00 [entrez]
AID - 10.1113/JP278517 [doi]
PST - ppublish
SO  - J Physiol. 2019 Dec;597(24):5879-5898. doi: 10.1113/JP278517. Epub 2019 Dec 1.

PMID- 31396104
OWN - NLM
STAT- PubMed-not-MEDLINE
LR  - 20201001
IS  - 1664-042X (Print)
IS  - 1664-042X (Electronic)
IS  - 1664-042X (Linking)
VI  - 10
DP  - 2019
TI  - A Novel in situ Approach to Studying Pancreatic Ducts in Mice.
PG  - 938
LID - 10.3389/fphys.2019.00938 [doi]
LID - 938
AB  - Introduction: The tissue slice technique offers several benefits compared to 
      isolated cells and cell clusters that help us understand the (patho)physiology of 
      several organs in situ. The most prominent features are preserved architecture and 
      function, with intact homotypic and heterotypic interactions between cells in 
      slices. In the pancreas, this technique has been utilized successfully to study 
      acinar and endocrine islet cells. However, it has never been used to investigate 
      ductal function. Since pancreatic ductal epithelial cells (PDECs) play an essential 
      role in the physiology of the pancreas, our aim was to use this technique to study 
      PDEC structure and function in situ. Materials and methods: Eight- to sixteen weeks 
      old C57BL/6 mice were used for preparation of pancreas tissue slices. Low melting 
      point agarose was injected into the common bile duct and the whole organ was 
      extracted. For morphological studies, pieces of tissue were embedded in agarose and 
      cryosectioned to obtain 15 μm thick slices. In order to visualize pancreatic ducts, 
      (i) the Giemsa dye was added to the agarose and visualized using light microscopy or 
      (ii) immunostaining for the cystic fibrosis transmembrane conductance regulator 
      (CFTR) was performed. For functional characterization, agarose-embedded tissue was 
      immediately cut to 140 μm thick tissue slices that were loaded with the cell 
      permeant form of the Oregon Green 488 BAPTA-1 dye and used for confocal calcium 
      imaging. Results: Giemsa staining has shown that the injected agarose reaches the 
      head and body of the pancreas to a greater extent than the tail, without disrupting 
      the tissue architecture. Strong CFTR expression was detected at the apical membranes 
      of PDECs and acinar cells, whereas islet cells were completely negative for CFTR. 
      Stimulation with chenodeoxycholic acid (CDCA, 1 mM) resulted in a robust transient 
      increase in intracellular calcium concentration that was readily visible in >40 
      ductal cells per slice. Conclusion: Our results confirm that the acutely-isolated 
      pancreas tissue slice technique is suitable for structural and functional 
      investigation of PDECs and their relationship with other cell types, such as acini 
      and endocrine cells in situ. In combination with different genetic, pharmacological 
      or dietary approaches it could become a method of choice in the foreseeable future.
FAU - Gál, Eleonóra
AU  - Gál E
AD  - Department of Pharmacology and Pharmacotherapy, University of Szeged, Szeged, 
      Hungary.
FAU - Dolenšek, Jurij
AU  - Dolenšek J
AD  - Faculty of Medicine, University of Maribor, Maribor, Slovenia.
AD  - Faculty of Natural Sciences and Mathematics, University of Maribor, Maribor, 
      Slovenia.
FAU - Stožer, Andraž
AU  - Stožer A
AD  - Faculty of Medicine, University of Maribor, Maribor, Slovenia.
FAU - Pohorec, Viljem
AU  - Pohorec V
AD  - Faculty of Medicine, University of Maribor, Maribor, Slovenia.
FAU - Ébert, Attila
AU  - Ébert A
AD  - Department of Pharmacology and Pharmacotherapy, University of Szeged, Szeged, 
      Hungary.
FAU - Venglovecz, Viktória
AU  - Venglovecz V
AD  - Department of Pharmacology and Pharmacotherapy, University of Szeged, Szeged, 
      Hungary.
LA  - eng
PT  - Journal Article
DEP - 20190724
TA  - Front Physiol
JT  - Frontiers in physiology
JID - 101549006
PMC - PMC6668154
OTO - NOTNLM
OT  - CFTR
OT  - Giemsa
OT  - calcium
OT  - chenodeoxycholic acid
OT  - duct
OT  - pancreas
OT  - slice
EDAT- 2019/08/10 06:00
MHDA- 2019/08/10 06:01
CRDT- 2019/08/10 06:00
PHST- 2019/04/30 00:00 [received]
PHST- 2019/07/09 00:00 [accepted]
PHST- 2019/08/10 06:00 [entrez]
PHST- 2019/08/10 06:00 [pubmed]
PHST- 2019/08/10 06:01 [medline]
AID - 10.3389/fphys.2019.00938 [doi]
PST - epublish
SO  - Front Physiol. 2019 Jul 24;10:938. doi: 10.3389/fphys.2019.00938. eCollection 2019.

PMID- 31333237
OWN - NLM
STAT- MEDLINE
DCOM- 20200122
LR  - 20200122
IS  - 1609-722X (Electronic)
IS  - 1022-5129 (Linking)
VI  - 39
IP  - 2
DP  - 2019 Apr-Jun
TI  - [Intrahepatic fasciolosis that simulated a cholangiocarcinoma. Report an 
      infrequentcase].
PG  - 178-182
AB  - Fasciolosis is a parasitic infection caused by 2 types of fasciola, being the most 
      common of hepatic type, the infective form is the metacercariae. Its prevalence lies 
      in low socio-economic zones and livestock areas. The objective is to present a case 
      of atypical presentation in which the patient was avoided to undergo an unnecessary 
      surgical treatment. We present a case of a 69-year-old male patient who presented 
      Cholangitis, his sonography and tomography evidenced dilatation of the bile duct, 
      and one was performed with endoscopic retrograde cholangiopancreatography (ERCP), 
      showing a choledochal stenosis near the bile bifurcation And a liver fasciola larva, 
      confocal endomicroscopy (MS) was inconclusive, biopsy of the stenosis that reported 
      cholangiocarcinoma was reported, but since the patient had no pathological weight 
      loss and negative tumor markers, he was given antiparasitic treatment and was 
      performed A new ERCP that showed in the inflammatory mucosa of chronic non-tumor 
      aspect that was confirmed with the new biopsy, the patient had a favorable 
      evolution, thus avoiding an unnecessary treatment.
FAU - Soria Alcívar, Miguel
AU  - Soria Alcívar M
AD  - Instituto Ecuatoriano de Enfermedades Digestivas. Guayaquil, Ecuador; Universidad de 
      Guayaquil. Guayaquil, Ecuador.
FAU - Betancourt Ruiz, María
AU  - Betancourt Ruiz M
AD  - Universidad de Guayaquil. Guayaquil, Ecuador.
FAU - Aviles Santana, Oscar
AU  - Aviles Santana O
AD  - Universidad de Guayaquil. Guayaquil, Ecuador.
FAU - Espinoza Adriana, Pacha
AU  - Espinoza Adriana P
AD  - Universidad de Guayaquil. Guayaquil, Ecuador.
FAU - Robles-Medranda, Carlos
AU  - Robles-Medranda C
AD  - Instituto Ecuatoriano de Enfermedades Digestivas. Guayaquil, Ecuador.
LA  - spa
PT  - Case Reports
PT  - Journal Article
TT  - Fasciolosis intrahepática que simulaba un colangiocarcinoma. Reporte de uncaso 
      infrecuente.
PL  - Peru
TA  - Rev Gastroenterol Peru
JT  - Revista de gastroenterologia del Peru : organo oficial de la Sociedad de 
      Gastroenterologia del Peru
JID - 9108294
SB  - IM
MH  - Aged
MH  - Bile Duct Neoplasms/*diagnosis
MH  - *Bile Ducts, Intrahepatic
MH  - Cholangiocarcinoma/*diagnosis
MH  - Diagnosis, Differential
MH  - Fascioliasis/*diagnosis
MH  - Humans
MH  - Male
EDAT- 2019/07/25 06:00
MHDA- 2020/01/23 06:00
CRDT- 2019/07/24 06:00
PHST- 2019/07/24 06:00 [entrez]
PHST- 2019/07/25 06:00 [pubmed]
PHST- 2020/01/23 06:00 [medline]
AID - 15 [pii]
PST - ppublish
SO  - Rev Gastroenterol Peru. 2019 Apr-Jun;39(2):178-182.

PMID- 31243819
OWN - NLM
STAT- MEDLINE
DCOM- 20200415
LR  - 20200415
IS  - 1443-1661 (Electronic)
IS  - 0915-5635 (Linking)
VI  - 31
IP  - 5
DP  - 2019 Sep
TI  - Cholangioscopy and probe-based confocal laser endomicroscopy for real-time diagnosis 
      of intraductal papillary mucinous neoplasm of the bile duct.
PG  - 595
LID - 10.1111/den.13472 [doi]
FAU - Wen, Jun
AU  - Wen J
AUID- ORCID: 0000-0002-6947-2087
AD  - Department of Gastroenterology, Ruijin Hospital, Shanghai Jiaotong University School 
      of Medicine, Shanghai, China.
FAU - Ji, Jian-Mei
AU  - Ji JM
AD  - Digestive Endoscopy Center, Department of Gastroenterology, Shuguang Hospital, 
      Shanghai University of Traditional Chinese Medicine, Shanghai, China.
FAU - Gong, Biao
AU  - Gong B
AUID- ORCID: 0000-0002-8689-3174
AD  - Digestive Endoscopy Center, Department of Gastroenterology, Shuguang Hospital, 
      Shanghai University of Traditional Chinese Medicine, Shanghai, China.
LA  - eng
PT  - Case Reports
PT  - Letter
PL  - Australia
TA  - Dig Endosc
JT  - Digestive endoscopy : official journal of the Japan Gastroenterological Endoscopy 
      Society
JID - 9101419
SB  - IM
MH  - Adenocarcinoma, Mucinous/*diagnostic imaging/pathology
MH  - Aged
MH  - Bile Duct Neoplasms/*diagnostic imaging/pathology
MH  - Biopsy
MH  - Carcinoma, Papillary/*diagnostic imaging/pathology
MH  - *Cholangiopancreatography, Endoscopic Retrograde/instrumentation
MH  - Cysts/diagnostic imaging/pathology
MH  - Diagnosis, Differential
MH  - Humans
MH  - Liver Neoplasms/*diagnostic imaging/pathology
MH  - Male
MH  - *Microscopy/instrumentation
MH  - Microscopy, Confocal/instrumentation/methods
MH  - Tomography, X-Ray Computed
EDAT- 2019/06/28 06:00
MHDA- 2020/04/16 06:00
CRDT- 2019/06/28 06:00
PHST- 2019/06/28 06:00 [pubmed]
PHST- 2020/04/16 06:00 [medline]
PHST- 2019/06/28 06:00 [entrez]
AID - 10.1111/den.13472 [doi]
PST - ppublish
SO  - Dig Endosc. 2019 Sep;31(5):595. doi: 10.1111/den.13472.

PMID- 31016661
OWN - NLM
STAT- MEDLINE
DCOM- 20190826
LR  - 20210109
IS  - 1940-6029 (Electronic)
IS  - 1064-3745 (Print)
IS  - 1064-3745 (Linking)
VI  - 1981
DP  - 2019
TI  - Zebrafish as a Model to Study Cholestatic Liver Diseases.
PG  - 273-289
LID - 10.1007/978-1-4939-9420-5_18 [doi]
AB  - Cholestasis is a condition that impairs bile flow, resulting in retention of bile 
      fluid in the liver. It may cause significant morbidity and mortality due to 
      pruritus, malnutrition, and complications from portal hypertension secondary to 
      biliary cirrhosis. The zebrafish (Danio rerio) has emerged as a valuable model 
      organism for studying cholestasis that complements with the in vitro systems and 
      rodent models. Its main advantages include conserved mechanisms of liver development 
      and bile formation, rapid external development, ease of monitoring hepatobiliary 
      morphology and function in live larvae, and accessibility to genetic and chemical 
      manipulations. In this chapter, we provide an overview of the existing zebrafish 
      models of cholestatic liver diseases. We discuss the strengths and limitations of 
      using zebrafish to study cholestasis. We also provide step-by-step descriptions of 
      the methodologies for analyzing cholestatic phenotypes in zebrafish.
FAU - Pham, Duc-Hung
AU  - Pham DH
AD  - Division of Gastroenterology, Hepatology and Nutrition, Cincinnati Children's 
      Hospital Medical Center, Cincinnati, OH, USA.
FAU - Yin, Chunyue
AU  - Yin C
AD  - Division of Gastroenterology, Hepatology and Nutrition, Cincinnati Children's 
      Hospital Medical Center, Cincinnati, OH, USA. chunyue.yin@cchmc.org.
AD  - Division of Developmental Biology, Cincinnati Children's Hospital Medical Center, 
      Cincinnati, OH, USA. chunyue.yin@cchmc.org.
LA  - eng
GR  - P30 DK078392/DK/NIDDK NIH HHS/United States
GR  - R01 DK117266/DK/NIDDK NIH HHS/United States
GR  - R00 AA020514/AA/NIAAA NIH HHS/United States
PT  - Journal Article
PT  - Research Support, N.I.H., Extramural
PT  - Research Support, Non-U.S. Gov't
TA  - Methods Mol Biol
JT  - Methods in molecular biology (Clifton, N.J.)
JID - 9214969
MH  - Animals
MH  - Bile Ducts/metabolism/pathology
MH  - Cholestasis/metabolism/*pathology
MH  - *Disease Models, Animal
MH  - Liver/metabolism/pathology
MH  - Liver Diseases/metabolism/*pathology
MH  - *Zebrafish
PMC - PMC6635761
MID - NIHMS1034060
OTO - NOTNLM
OT  - *BODIPY fluorescent fatty acid analog
OT  - *Bile canaliculi
OT  - *Bile duct
OT  - *Bile salt transporters
OT  - *Cholangiocyte
OT  - *Confocal microscopy
OT  - *Fluorescent bile acid derivative
OT  - *Hepatocyte
OT  - *Transmission electron microscopy
EDAT- 2019/04/25 06:00
MHDA- 2019/08/27 06:00
CRDT- 2019/04/25 06:00
PHST- 2019/04/25 06:00 [entrez]
PHST- 2019/04/25 06:00 [pubmed]
PHST- 2019/08/27 06:00 [medline]
AID - 10.1007/978-1-4939-9420-5_18 [doi]
PST - ppublish
SO  - Methods Mol Biol. 2019;1981:273-289. doi: 10.1007/978-1-4939-9420-5_18.

PMID- 31016646
OWN - NLM
STAT- MEDLINE
DCOM- 20190826
LR  - 20190826
IS  - 1940-6029 (Electronic)
IS  - 1064-3745 (Linking)
VI  - 1981
DP  - 2019
TI  - Pipe-3D: A Pipeline Based on Immunofluorescence, 3D Confocal Imaging, 
      Reconstructions, and Morphometry for Biliary Network Analysis in Cholestasis.
PG  - 25-53
LID - 10.1007/978-1-4939-9420-5_3 [doi]
AB  - Cholestasis, the impairment of bile flux out of the liver, is a common complication 
      of many pathological liver disorders, such as cholangiopathies, primary biliary 
      sclerosis, and primary biliary cirrhosis. Besides accumulation of bile acids in the 
      liver and blood, it leads to a proliferative response of the biliary tree termed as 
      a ductular reaction. The ductular reaction is characterized by enhanced 
      proliferation of cholangiocytes, which form the epithelial lining of bile ducts. 
      This strong reaction of the biliary tree has been reported to generate a source of 
      progenitor cells that can differentiate to hepatocytes or cholangiocytes during 
      regeneration. On the other hand, it can cause periportal fibrosis eventually 
      progressing to cirrhosis and death. In 2D histology, this leads to the appearance of 
      an increased number of duct lumina per area of tissue. Yet, the biliary tree is a 3D 
      vstructure and the appearance of lumina in thin slices may be explained by the 
      appearance of novel ducts or by ramification or convolution of existing ducts in 3D. 
      In many such aspects, traditional 2D histology on thin slices limits our 
      understanding of the response of the biliary tree. A comprehensive understanding of 
      architecture remodeling of the biliary network in cholestasis depends on robust 3D 
      sample preparation and analysis methods. To that end, we describe pipe-3D, a 
      processing and analysis pipeline visualization based on immunofluorescence, confocal 
      imaging, surface reconstructions, and automated morphometry of the biliary network 
      in 3D at subcellular resolution. This pipeline has been used to discover extensive 
      remodeling of interlobular bile ducts in cholestasis, wherein elongation, branching, 
      and looping create a dense ductular mesh around the portal vein branch. Surface 
      reconstructions generated by Pipe-3D from confocal data also show an approximately 
      fivefold enhancement of the luminal duct surface through corrugation of the 
      epithelial lamina, which may increase bile reabsorption and alleviate cholestasis. 
      The response of interlobular ducts in cholestasis was shown to be in sharp contrast 
      to that of large bile ducts, de novo duct formation during embryogenesis. It is also 
      distinct from ductular response in other models of hepatic injury such as 
      choline-deficient, ethionine-supplemented diet, where parenchymal tissue invasion by 
      ducts and their branches is observed. Pipe-3D is applicable to any model of liver 
      injury, and optionally integrates tissue clearing techniques for 3D analysis of 
      thick (>500 μm) tissue sections.
FAU - Damle-Vartak, Amruta
AU  - Damle-Vartak A
AD  - Department of Systems Toxicology, Leibniz Research Centre for Working Environment 
      and Human Factors (IfADo) at TU Dortmund, Dortmund, Germany.
FAU - Begher-Tibbe, Brigitte
AU  - Begher-Tibbe B
AD  - Department of Systems Toxicology, Leibniz Research Centre for Working Environment 
      and Human Factors (IfADo) at TU Dortmund, Dortmund, Germany.
FAU - Gunther, Georgia
AU  - Gunther G
AD  - Department of Systems Toxicology, Leibniz Research Centre for Working Environment 
      and Human Factors (IfADo) at TU Dortmund, Dortmund, Germany.
FAU - Geisler, Fabian
AU  - Geisler F
AD  - Klinik und Poliklinik für Innere Medizin II, Klinikum rechts der Isar der Technische 
      Universitaet Muenchen, Munich, Germany.
FAU - Vartak, Nachiket
AU  - Vartak N
AD  - Department of Systems Toxicology, Leibniz Research Centre for Working Environment 
      and Human Factors (IfADo) at TU Dortmund, Dortmund, Germany.
FAU - Hengstler, Jan G
AU  - Hengstler JG
AD  - Department of Systems Toxicology, Leibniz Research Centre for Working Environment 
      and Human Factors (IfADo) at TU Dortmund, Dortmund, Germany. Hengstler@ifado.de.
LA  - eng
PT  - Journal Article
PT  - Research Support, Non-U.S. Gov't
PL  - United States
TA  - Methods Mol Biol
JT  - Methods in molecular biology (Clifton, N.J.)
JID - 9214969
RN  - EC 2.6.1.1 (Aspartate Aminotransferases)
RN  - EC 2.6.1.2 (Alanine Transaminase)
MH  - Alanine Transaminase/metabolism
MH  - Aspartate Aminotransferases/metabolism
MH  - Bile Ducts/*metabolism
MH  - Cholestasis/*metabolism
MH  - Fluorescent Antibody Technique/*methods
MH  - Microscopy, Confocal
OTO - NOTNLM
OT  - *3,5-Diethoxycarbonyl-1,4-dihydrocollidine (DDC)
OT  - *Alanine aminotransferase (ALAT)
OT  - *Aspartate aminotransferase (ASAT)
OT  - *Automated morphometry
OT  - *Bile duct ligation (BDL)
OT  - *Cholestasis
OT  - *Choline-deficient ethionine diet (CDE)
OT  - *Confocal imaging
OT  - *Ductular reaction
OT  - *Gamma-glutamyl transferase (GGT)
OT  - *Hepatocyte nuclear factor 1 homeobox B (HNF1B)
OT  - *Passive tissue clearing technique (PTCT)
OT  - *Surface reconstructions
EDAT- 2019/04/25 06:00
MHDA- 2019/08/27 06:00
CRDT- 2019/04/25 06:00
PHST- 2019/04/25 06:00 [entrez]
PHST- 2019/04/25 06:00 [pubmed]
PHST- 2019/08/27 06:00 [medline]
AID - 10.1007/978-1-4939-9420-5_3 [doi]
PST - ppublish
SO  - Methods Mol Biol. 2019;1981:25-53. doi: 10.1007/978-1-4939-9420-5_3.

PMID- 30906466
OWN - NLM
STAT- PubMed-not-MEDLINE
LR  - 20201001
IS  - 1792-0981 (Print)
IS  - 1792-1015 (Electronic)
IS  - 1792-0981 (Linking)
VI  - 17
IP  - 4
DP  - 2019 Apr
TI  - Effect of the transdifferentiation of BECs into myofibroblasts on the pathogenesis 
      of secondary cholestatic hepatic fibrosis.
PG  - 2769-2776
LID - 10.3892/etm.2019.7234 [doi]
AB  - The present study investigated the effect of the transdifferentiation of bile duct 
      epithelial cells (BECs) into myofibroblasts on the pathogenesis of secondary 
      cholestatic hepatic fibrosis and examined the underlying mechanisms. A total of 60 
      male rats with hepatic fibrosis were randomly divided into two groups: A secondary 
      cholestatic hepatic fibrosis model group induced by ligation of the bile duct (BDL) 
      and a sham group, which only underwent segregation of the choledochus. Rats in the 
      BDL group were dynamically observed after week 1, 2, 3 and 4 post-BDL, and the 
      remaining rats were sacrificed after week 5 to determine histological changes and 
      hydroxyproline content. The cellular co-localization of cytokeratin (CK)7/α-smooth 
      muscle actin (SMA) or α-SMA/desmin was detected by immunofluorescence staining and 
      laser confocal microscopy, while the protein expression levels of CK7, α-SMA and 
      desmin were determined by western blot analysis. Sirius red staining was also 
      performed and quantified. The results revealed a significant correlation between the 
      protein expression of CK7 and α-SMA (r=0.9692, P<0.01). Furthermore, a predominant 
      correlation between the number of cells stained for CK7/α-SMA and collagen 
      deposition in liver tissues was identified, while the correlation of cells with 
      co-localized α-SMA and desmin was less pronounced. The transdifferentiation of BECs 
      into myofibroblasts may be a key pathological factor in secondary cholestatic 
      hepatic fibrosis formation.
FAU - Qiu, Bing-Feng
AU  - Qiu BF
AD  - Department of Gastrointestinal Surgery, Zhoushan Hospital, Zhoushan, Zhejiang 
      316000, P.R. China.
FAU - Zhang, Guo-Qiang
AU  - Zhang GQ
AD  - Department of Gastrointestinal Surgery, Zhoushan Hospital, Zhoushan, Zhejiang 
      316000, P.R. China.
FAU - Xu, Fang-Ming
AU  - Xu FM
AD  - Department of Gastrointestinal Surgery, Zhoushan Hospital, Zhoushan, Zhejiang 
      316000, P.R. China.
FAU - Xu, Qi
AU  - Xu Q
AD  - Department of Gastrointestinal Surgery, Zhoushan Hospital, Zhoushan, Zhejiang 
      316000, P.R. China.
FAU - Xu, Tang
AU  - Xu T
AD  - Department of Gastrointestinal Surgery, Zhoushan Hospital, Zhoushan, Zhejiang 
      316000, P.R. China.
LA  - eng
PT  - Journal Article
DEP - 20190204
TA  - Exp Ther Med
JT  - Experimental and therapeutic medicine
JID - 101531947
PMC - PMC6425262
OTO - NOTNLM
OT  - bile duct epithelial cells
OT  - bile duct ligation
OT  - epithelial to mesenchymal transition
OT  - secondary cholestasis hepatic fibrosis
EDAT- 2019/03/25 06:00
MHDA- 2019/03/25 06:01
CRDT- 2019/03/26 06:00
PHST- 2016/09/18 00:00 [received]
PHST- 2017/08/24 00:00 [accepted]
PHST- 2019/03/26 06:00 [entrez]
PHST- 2019/03/25 06:00 [pubmed]
PHST- 2019/03/25 06:01 [medline]
AID - ETM-0-0-7234 [pii]
AID - 10.3892/etm.2019.7234 [doi]
PST - ppublish
SO  - Exp Ther Med. 2019 Apr;17(4):2769-2776. doi: 10.3892/etm.2019.7234. Epub 2019 Feb 4.

PMID- 30846148
OWN - NLM
STAT- MEDLINE
DCOM- 20190620
LR  - 20190620
IS  - 1558-1950 (Electronic)
IS  - 1052-5157 (Linking)
VI  - 29
IP  - 2
DP  - 2019 Apr
TI  - Advances in Endoscopic Imaging of the Biliary Tree.
PG  - 187-204
LID - S1052-5157(18)30846-8 [pii]
LID - 10.1016/j.giec.2018.12.007 [doi]
AB  - Direct endoscopic imaging of the biliary tree is increasingly performed by 
      endoscopists since the introduction of digital single-operator cholangioscopy. In 
      parallel, there have been several advances to overcome the challenges associated 
      with direct peroral cholangioscopy with development of multibending cholangioscopes 
      and new devices to enable direct placement of an endoscope into the biliary tree 
      without a supporting duodenoscope. The indications for cholangioscopy are also 
      evolving with newer indications, such as intraductal lithotripsy, foreign body 
      (mostly stent) removal, guide wire cannulation of specific ducts, photodynamic 
      therapy for cholangiocarcinoma, and performance of fluoroscopy-free cholangiography. 
      There has also been progress in image enhancement during cholangioscopy and 
      additional imaging techniques, such as intraductal ultrasound, confocal laser 
      endomicroscopy, and optical coherence tomography.
CI  - Copyright © 2018 Elsevier Inc. All rights reserved.
FAU - Mukewar, Saurabh
AU  - Mukewar S
AD  - David H. Koch Medical Center, Department of Gastroenterology, Joan & Sanford I. 
      Weill Medical, College of Cornell University, New York Presbyterian Hospital, 1278 
      York Avenue, 9th Floor, New York, NY 10065, USA. Electronic address: 
      saurabhmukewar@gmail.com.
FAU - Carr-Locke, David
AU  - Carr-Locke D
AD  - David H. Koch Medical Center, Department of Gastroenterology, Joan & Sanford I. 
      Weill Medical, College of Cornell University, New York Presbyterian Hospital, 1278 
      York Avenue, 9th Floor, New York, NY 10065, USA.
LA  - eng
PT  - Journal Article
PT  - Review
PL  - United States
TA  - Gastrointest Endosc Clin N Am
JT  - Gastrointestinal endoscopy clinics of North America
JID - 9202792
SB  - IM
MH  - Bile Duct Diseases/*diagnostic imaging
MH  - Biliary Tract/*diagnostic imaging
MH  - Endoscopy, Digestive System/*instrumentation/*methods
MH  - Endosonography
MH  - Humans
MH  - Microscopy, Confocal
MH  - Narrow Band Imaging
MH  - Tomography, Optical Coherence
OTO - NOTNLM
OT  - Biliary imaging
OT  - Cholangioscopy
OT  - Endomicroscopy
OT  - OCT
EDAT- 2019/03/09 06:00
MHDA- 2019/06/21 06:00
CRDT- 2019/03/09 06:00
PHST- 2019/03/09 06:00 [entrez]
PHST- 2019/03/09 06:00 [pubmed]
PHST- 2019/06/21 06:00 [medline]
AID - S1052-5157(18)30846-8 [pii]
AID - 10.1016/j.giec.2018.12.007 [doi]
PST - ppublish
SO  - Gastrointest Endosc Clin N Am. 2019 Apr;29(2):187-204. doi: 
      10.1016/j.giec.2018.12.007.

PMID- 30741534
OWN - NLM
STAT- MEDLINE
DCOM- 20190614
LR  - 20190614
IS  - 1944-8252 (Electronic)
IS  - 1944-8244 (Linking)
VI  - 11
IP  - 9
DP  - 2019 Mar 6
TI  - Noninvasive Tracking and Regenerative Capabilities of Transplanted Human Umbilical 
      Cord-Derived Mesenchymal Stem Cells Labeled with I-III-IV Semiconducting 
      Nanocrystals in Liver-Injured Living Mice.
PG  - 8763-8778
LID - 10.1021/acsami.8b19953 [doi]
AB  - Acute liver injury is a critical syndrome ascribed to prevalent death of hepatocytes 
      and imperatively requires liver transplantation. Such a methodology is certainly 
      hampered due to the deficit of healthy donors. In this regard, stem cell-based 
      regenerative therapies are attractive in repairing injured tissues and organs for 
      medical applications. However, it is crucial to understand the migration, 
      engraftment, and regeneration capabilities of transplanted stem cells in the living 
      animal models. For the first time, we demonstrate rapid labeling of umbilical 
      cord-derived mesenchymal stem cells (MSCs) with near-infrared (NIR)-fluorescent 
      CuInS(2)-ZnS nanocrystals (CIZS-NCs) to develop innovative nanobioconjugates 
      (MSCs-CIZS-NBCs) that exhibit 98% labeling efficiency. Before nanobioconjugate 
      synthesis, the pristine CIZS-NCs were prepared via a two-step, hot-injection, rapid 
      and low-cost domestic-microwave-refluxing (MW-R) method within 6 min. The 
      as-synthesized CIZS-NCs display high photoluminescence quantum yield (∼88%) and 
      long-lived lifetime (23.4 μs). In contrast to unlabeled MSCs, the MSCs-CIZS 
      nanobioconjugates show excellent biocompatibility without affecting the stemness, as 
      confirmed by cell viability, immunophenotyping (CD44(+), CD105(+), CD90(+)), 
      multi-lineage-specific gene expressions, and differentiation into adipocytes, 
      osteocytes, and chondrocytes. The in vivo fluorescence tracking analyses revealed 
      that the MSCs-CIZS-NBCs after tail-vein injection were initially trapped in the 
      lungs and gradually engrafted in the injured liver within 2 h. The regeneration 
      potential of MSCs-CIZS-NBCs was confirmed via renewal of the portal tract composed 
      of portal veins, bile ducts, and hepatic arteries around the hepatocytes. 
      Consequently, no apparent inflammations, necrosis, or apoptosis was observed in the 
      acetaminophen (APAP)-induced liver-injured BALB/c mice model over 3 days after 
      transplantation, as corroborated using laser-scanning confocal microscopy and 
      histopathological and hematological analyses. Hence, our innovative NIR-fluorescent 
      MSCs-CIZS-NBCs offer an off-the-self technology for noninvasive tracking of 
      transplanted MSCs in an acute-liver-injured animal model for future image-guided 
      cell-therapies.
FAU - Chetty, Shashank Shankar
AU  - Chetty SS
AD  - Advanced Functional Nanostructured Materials Laboratory, Centre for Nanoscience and 
      Technology, Madanjeet School of Green Energy Technologies , Pondicherry University 
      (A Central University) , Puducherry 605 014 , India.
FAU - Praneetha, Selvarasu
AU  - Praneetha S
AUID- ORCID: 0000-0001-8443-9333
AD  - Advanced Functional Nanostructured Materials Laboratory, Centre for Nanoscience and 
      Technology, Madanjeet School of Green Energy Technologies , Pondicherry University 
      (A Central University) , Puducherry 605 014 , India.
FAU - Govarthanan, Kavitha
AU  - Govarthanan K
AD  - Bhupat and Jyoti Mehta School of Biosciences, Department of Biotechnology , Indian 
      Institute of Technology-Madras (IIT-M) , Chennai 600 036 , India.
FAU - Verma, Rama Shanker
AU  - Verma RS
AD  - Bhupat and Jyoti Mehta School of Biosciences, Department of Biotechnology , Indian 
      Institute of Technology-Madras (IIT-M) , Chennai 600 036 , India.
FAU - Vadivel Murugan, Arumugam
AU  - Vadivel Murugan A
AUID- ORCID: 0000-0003-4601-9615
AD  - Advanced Functional Nanostructured Materials Laboratory, Centre for Nanoscience and 
      Technology, Madanjeet School of Green Energy Technologies , Pondicherry University 
      (A Central University) , Puducherry 605 014 , India.
LA  - eng
PT  - Journal Article
DEP - 20190221
PL  - United States
TA  - ACS Appl Mater Interfaces
JT  - ACS applied materials & interfaces
JID - 101504991
RN  - 0 (Reactive Oxygen Species)
RN  - 362O9ITL9D (Acetaminophen)
SB  - IM
MH  - Acetaminophen/toxicity
MH  - Adipogenesis
MH  - Animals
MH  - Cell Differentiation
MH  - Cell Survival
MH  - Cells, Cultured
MH  - Chemical and Drug Induced Liver Injury/pathology/*therapy/veterinary
MH  - Humans
MH  - Immunophenotyping
MH  - Liver/pathology/physiology
MH  - Male
MH  - *Mesenchymal Stem Cell Transplantation
MH  - Mesenchymal Stem Cells/chemistry/cytology/*metabolism
MH  - Mice
MH  - Mice, Inbred BALB C
MH  - Microwaves
MH  - Nanoparticles/*chemistry
MH  - Reactive Oxygen Species/metabolism
MH  - Regeneration
MH  - Umbilical Cord/cytology
OTO - NOTNLM
OT  - functionalized I-III-VI CuInS2−ZnS nanocrystals
OT  - in vivo fluorescence tracking
OT  - liver regenerative therapy
OT  - mesenchymal stem cell labeling
OT  - microwave refluxing
EDAT- 2019/02/12 06:00
MHDA- 2019/06/15 06:00
CRDT- 2019/02/12 06:00
PHST- 2019/02/12 06:00 [pubmed]
PHST- 2019/06/15 06:00 [medline]
PHST- 2019/02/12 06:00 [entrez]
AID - 10.1021/acsami.8b19953 [doi]
PST - ppublish
SO  - ACS Appl Mater Interfaces. 2019 Mar 6;11(9):8763-8778. doi: 10.1021/acsami.8b19953. 
      Epub 2019 Feb 21.

PMID- 30646731
OWN - NLM
STAT- MEDLINE
DCOM- 20190422
LR  - 20190422
IS  - 0035-9351 (Print)
IS  - 0035-9351 (Linking)
VI  - 97
IP  - 12
DP  - 2018 Winter
TI  - Confocal laser endomicroscopy in the diagnostics of gastrointestinal lesions 
      literary review and personal experience.
PG  - 531-538
AB  - INTRODUCTION: Confocal laser endomicroscopy (CLE) is a new method enabling real-time 
      histopathological diagnosis. Two platforms of CLE are used standardly: the so called 
      probe-based CLE in which an endomicroscopic probe is inserted through an endoscope, 
      and so-called needle-based CLE inserted through a needle. METHODS: CLE enables 
      evaluation of epithelial and subepithelial structures with 1000x magnification in 
      any part of the gastrointestinal system. The main advantage over conventional 
      biopsies can be immediate diagnosis and larger area evaluated. CLE might play 
      a promising role in indeterminate biliary lesions where biopsies are often not 
      sufficient and fail to allow for accurate diagnosis. CLE can also have a promising 
      potential in pancreatic lesions where it is used along with the needle designed for 
      tissue aspiration during endosonography. It is also possible to use CLE in other 
      organ systems and medical specialties, e.g. in pneumology, neurosurgery, ENT and 
      others. CONCLUSION: CLE is a promising diagnostic method; however, it is unlikely to 
      replace standard biopsies currently since these are still considered a gold standard 
      of histopathological diagnosis. High purchase price is a main disadvantage of the 
      method, hampering its expansion in medicine. Key words: confocal laser 
      endomicroscopy CLE biliary strictures pancreatic lesions esophageal carcinoma Rozhl 
      Chir 2018;97:531-538.
FAU - Kollár, M
AU  - Kollár M
FAU - Krajčíová, J
AU  - Krajčíová J
FAU - Husťak, R
AU  - Husťak R
FAU - Malušková, J
AU  - Malušková J
FAU - Kment, M
AU  - Kment M
FAU - Vacková, Z
AU  - Vacková Z
FAU - Špičák, J
AU  - Špičák J
FAU - Martínek, J
AU  - Martínek J
LA  - eng
PT  - Journal Article
PT  - Review
TT  - Konfokální laserová endomikroskopie v diagnostice onemocnění gastrointestinálního 
      traktu literární přehled a vlastní zkušenosti.
PL  - Czech Republic
TA  - Rozhl Chir
JT  - Rozhledy v chirurgii : mesicnik Ceskoslovenske chirurgicke spolecnosti
JID - 9815441
SB  - IM
MH  - Biopsy
MH  - *Endoscopy/methods
MH  - Endosonography
MH  - *Gastrointestinal Diseases/diagnostic imaging
MH  - Humans
MH  - *Microscopy, Confocal
OTO - NOTNLM
OT  - confocal laser endomicroscopy CLE biliary strictures pancreatic lesions esophageal 
      carcinoma Rozhl Chir 2018;97:531-538
EDAT- 2019/01/17 06:00
MHDA- 2019/04/23 06:00
CRDT- 2019/01/17 06:00
PHST- 2019/01/17 06:00 [entrez]
PHST- 2019/01/17 06:00 [pubmed]
PHST- 2019/04/23 06:00 [medline]
AID - 107056 [pii]
PST - ppublish
SO  - Rozhl Chir. 2018 Winter;97(12):531-538.

PMID- 30394137
OWN - NLM
STAT- MEDLINE
DCOM- 20190416
LR  - 20190416
IS  - 1502-7708 (Electronic)
IS  - 0036-5521 (Linking)
VI  - 53
IP  - 10-11
DP  - 2018 Oct-Nov
TI  - Individual probe based confocal laser endomicroscopy criteria in the analysis of 
      indeterminate biliary strictures.
PG  - 1358-1363
LID - 10.1080/00365521.2018.1512151 [doi]
AB  - OBJECTIVES: Evaluation of indeterminate biliary strictures remains challenging due 
      to limited sensitivity of endoscopic tissue sampling. Biliary probe-based confocal 
      laser endomicroscopy (pCLE) has shown promise to detect and exclude neoplasia. 
      However, knowledge of whether individual inflammatory criteria are more prevalent in 
      neoplasia compared to benign strictures is limited. The objective of this work is to 
      improve diagnosis of neoplastic and inflammatory conditions using pCLE. MATERIALS 
      AND METHODS: The charts of all patients who underwent pCLE at a single referral 
      center between 2009 and 2015 were reviewed. ERCP reports were reviewed for eleven 
      Miami and Paris criteria. Primary outcome was the identification of neoplasia by 
      histopathology (defined as high-grade dysplasia and/or adenocarcinoma). To model 
      predictors of neoplasia, we fit a binary regression model incorporating data from 
      pCLE operating criteria, pCLE impression, and PSC status. RESULTS: 97 patients were 
      identified. In the 27 patients with neoplasia, there was increasing number of Miami 
      malignant criteria (Pearson r = 0.512, p < .001) while inflammatory criteria were 
      less prevalent. 10% (5/51, p < .001) of patients with benign pCLE impression 
      developed neoplasia, while 48% (22/46, p < .001) with suspicious pCLE impressions 
      developed neoplasia. The binary regression model to predict neoplasia had a 
      sensitivity of 83.3%, specificity of 92.5%, and overall accuracy 89.7%. CONCLUSIONS: 
      Presence of malignant criteria and absence of certain inflammatory criteria are more 
      prevalent in patients with neoplasia. Our model, which weights individual imaging 
      components, shows impressive sensitivity and specificity over prior prognostic 
      efforts. Prospective studies will be required to evaluate this model.
FAU - Dubow, Michael
AU  - Dubow M
AD  - a Department of Medicine, Division of Gastroenterology , University of Colorado , 
      Aurora , CO , USA.
FAU - Tatman, Philip D
AU  - Tatman PD
AD  - a Department of Medicine, Division of Gastroenterology , University of Colorado , 
      Aurora , CO , USA.
AD  - b Medical Scientist Training Program , University of Colorado , Aurora , CO , USA.
FAU - Shah, Raj J
AU  - Shah RJ
AD  - a Department of Medicine, Division of Gastroenterology , University of Colorado , 
      Aurora , CO , USA.
LA  - eng
PT  - Comparative Study
PT  - Journal Article
DEP - 20181105
PL  - England
TA  - Scand J Gastroenterol
JT  - Scandinavian journal of gastroenterology
JID - 0060105
SB  - IM
MH  - Adult
MH  - Aged
MH  - Bile Duct Neoplasms/complications/*diagnosis
MH  - *Bile Ducts, Intrahepatic
MH  - Cholangiocarcinoma/complications/*diagnosis
MH  - Cholangiopancreatography, Endoscopic Retrograde/*standards
MH  - Constriction, Pathologic/diagnosis/etiology
MH  - Female
MH  - Humans
MH  - Male
MH  - Microscopy, Confocal/*standards
MH  - Middle Aged
MH  - Practice Guidelines as Topic
MH  - ROC Curve
MH  - Regression Analysis
MH  - Sensitivity and Specificity
OTO - NOTNLM
OT  - Probe-based confocal laser endomicroscopy
OT  - cholangiocarcinoma
OT  - diagnosis of malignancy
OT  - indeterminate biliary strictures
OT  - primary sclerosing cholangitis
EDAT- 2018/11/06 06:00
MHDA- 2019/04/17 06:00
CRDT- 2018/11/06 06:00
PHST- 2018/11/06 06:00 [pubmed]
PHST- 2019/04/17 06:00 [medline]
PHST- 2018/11/06 06:00 [entrez]
AID - 10.1080/00365521.2018.1512151 [doi]
PST - ppublish
SO  - Scand J Gastroenterol. 2018 Oct-Nov;53(10-11):1358-1363. doi: 
      10.1080/00365521.2018.1512151. Epub 2018 Nov 5.

PMID- 30312024
OWN - NLM
STAT- MEDLINE
DCOM- 20200706
LR  - 20200706
IS  - 1932-8494 (Electronic)
IS  - 1932-8486 (Linking)
VI  - 302
IP  - 5
DP  - 2019 May
TI  - Experimentally Induced Biliary Atresia by Means of Rotavirus-Infection Is Directly 
      Linked to Severe Damage of the Microvasculature in the Extrahepatic Bile Duct.
PG  - 818-824
LID - 10.1002/ar.23974 [doi]
AB  - Vascular damage has been reported to contribute to atresia formation in several 
      diseases including biliary atresia. This study focused on the extrahepatic biliary 
      plexus in experimental biliary atresia. Newborn BALB/cAnNCrl-pups were infected with 
      rhesus rotavirus within 24 hr after birth to induce experimental biliary atresia. 
      The extrahepatic biliary plexus was examined by confocal microscopy on whole-mount 
      preparations, scored by three independent researchers, and further evaluated at the 
      subcellular level with transmission electron microscopy. Imaging results revealed a 
      progressive destruction of the extrahepatic biliary vascular plexus in the course of 
      experimental biliary atresia induced by rotavirus infection. Endothelial cell damage 
      was already visible as cell swelling and necrosis in the first days after infection 
      and a damaged microcirculation that rapidly deteriorated with progression of 
      obliterative cholangiopathy, was observed in the infected mice as early as 72 hr 
      after birth. In experimental biliary atresia, the destruction of the extrahepatic 
      biliary vascular plexus starts already in the first days postinfection and clearly 
      precedes the morphological symptoms of atresia. The deterioration of the vascular 
      bed architecture continues with disease progression. Therefore, we conclude that the 
      (ultra)structural changes in the extrahepatic biliary microvasculature occurring 
      before the visible onset of atresia has a predictive diagnostic value and this 
      impairment in blood supply to the extrahepatic bile duct may be an important 
      contributing factor to the pathogenesis of acquired biliary atresia. Anat Rec, 2018. 
      © 2018 Wiley Periodicals, Inc. Anat Rec, 302:818-824, 2019. © 2018 Wiley 
      Periodicals, Inc.
CI  - © 2018 Wiley Periodicals, Inc.
FAU - Oetzmann von Sochaczewski, Christina
AU  - Oetzmann von Sochaczewski C
AUID- ORCID: 0000-0002-3469-777X
AD  - Department of Pediatric Surgery, Johannes Gutenberg-Universität Mainz, Mainz, 
      Germany.
AD  - Department of Pediatric Surgery, Medizinische Hochschule Hannover, Hannover, 
      Germany.
FAU - Pintelon, Isabel
AU  - Pintelon I
AUID- ORCID: 0000-0003-2901-4679
AD  - Laboratory of Cell Biology & Histology, Department of Veterinary Sciences, 
      University of Antwerp, Antwerp, Belgium.
FAU - Brouns, Inge
AU  - Brouns I
AD  - Laboratory of Cell Biology & Histology, Department of Veterinary Sciences, 
      University of Antwerp, Antwerp, Belgium.
FAU - Thys, Sofie
AU  - Thys S
AD  - Laboratory of Cell Biology & Histology, Department of Veterinary Sciences, 
      University of Antwerp, Antwerp, Belgium.
FAU - Deigendesch, Nikolaus
AU  - Deigendesch N
AD  - Department of Cellular Microbiology, Max-Planck Institute for Infection Biology, 
      Berlin, Germany.
FAU - Kübler, Joachim F
AU  - Kübler JF
AD  - Department of Pediatric Surgery, Medizinische Hochschule Hannover, Hannover, 
      Germany.
FAU - Timmermans, Jean-Pierre
AU  - Timmermans JP
AUID- ORCID: 0000-0003-2506-6252
AD  - Laboratory of Cell Biology & Histology, Department of Veterinary Sciences, 
      University of Antwerp, Antwerp, Belgium.
FAU - Petersen, Claus
AU  - Petersen C
AD  - Department of Pediatric Surgery, Medizinische Hochschule Hannover, Hannover, 
      Germany.
LA  - eng
PT  - Journal Article
DEP - 20181122
PL  - United States
TA  - Anat Rec (Hoboken)
JT  - Anatomical record (Hoboken, N.J. : 2007)
JID - 101292775
SB  - IM
MH  - Animals
MH  - Animals, Newborn
MH  - Bile Ducts, Extrahepatic/*blood supply/pathology/virology
MH  - Biliary Atresia/*pathology/virology
MH  - Disease Models, Animal
MH  - Disease Progression
MH  - Female
MH  - Humans
MH  - Mice
MH  - Mice, Inbred BALB C
MH  - Microscopy, Confocal
MH  - Microscopy, Electron, Transmission
MH  - Microvessels/*pathology/ultrastructure/virology
MH  - Rotavirus/*pathogenicity
MH  - Rotavirus Infections/*pathology/virology
OTO - NOTNLM
OT  - *biliary atresia
OT  - *extrahepatic biliary plexus
OT  - *microcirculation
OT  - *mouse
OT  - *rotavirus
EDAT- 2018/10/13 06:00
MHDA- 2020/07/07 06:00
CRDT- 2018/10/13 06:00
PHST- 2017/06/02 00:00 [received]
PHST- 2018/03/27 00:00 [revised]
PHST- 2018/04/30 00:00 [accepted]
PHST- 2018/10/13 06:00 [pubmed]
PHST- 2020/07/07 06:00 [medline]
PHST- 2018/10/13 06:00 [entrez]
AID - 10.1002/ar.23974 [doi]
PST - ppublish
SO  - Anat Rec (Hoboken). 2019 May;302(5):818-824. doi: 10.1002/ar.23974. Epub 2018 Nov 
      22.

PMID- 30273135
OWN - NLM
STAT- MEDLINE
DCOM- 20190111
LR  - 20190111
IS  - 2154-2317 (Electronic)
IS  - 2154-2287 (Linking)
VI  - 9
IP  - 5
DP  - 2018 Sep-Oct
TI  - The Space Between: A Previously Unrecognized and Pervasive Space in the Body May 
      Hold Solutions for Cancer Metastasis, Immunotherapy, and Fibrosis Treatment.
PG  - 12-15
LID - 10.1109/MPUL.2018.2856942 [doi]
AB  - Around 2008, endoscopists David Carr-Locke and Petros Benias began to notice an 
      unfamiliar pattern in the bile duct during endomicroscopy, which didn't look like 
      anything they knew from pathology. Their confusion as to what it was persisted, so 
      they brought their observations to their colleague, pathologist Neil Theise. 
      Eventually, a larger group of researchers worked to figure out what exactly they 
      were seeing in the bile duct samples. Their ultimate conclusion was that the 
      structure is part of a network of connected interstitial spaces.
FAU - Campbell, Sarah
AU  - Campbell S
LA  - eng
PT  - Journal Article
PL  - United States
TA  - IEEE Pulse
JT  - IEEE pulse
JID - 101541727
SB  - IM
MH  - Bile Ducts/*metabolism/*pathology
MH  - Humans
MH  - Neoplasm Metastasis
MH  - Neoplasms/*metabolism/*pathology
EDAT- 2018/10/03 06:00
MHDA- 2019/01/12 06:00
CRDT- 2018/10/02 06:00
PHST- 2018/10/02 06:00 [entrez]
PHST- 2018/10/03 06:00 [pubmed]
PHST- 2019/01/12 06:00 [medline]
AID - 10.1109/MPUL.2018.2856942 [doi]
PST - ppublish
SO  - IEEE Pulse. 2018 Sep-Oct;9(5):12-15. doi: 10.1109/MPUL.2018.2856942.

PMID- 29937365
OWN - NLM
STAT- MEDLINE
DCOM- 20190429
LR  - 20190429
IS  - 1878-3562 (Electronic)
IS  - 1590-8658 (Linking)
VI  - 50
IP  - 11
DP  - 2018 Nov
TI  - Second generation optical coherence tomography: Preliminary experience in pancreatic 
      and biliary strictures.
PG  - 1214-1217
LID - S1590-8658(18)30763-1 [pii]
LID - 10.1016/j.dld.2018.05.019 [doi]
AB  - INTRODUCTION: Evaluation of indeterminate biliary strictures remains a diagnostic 
      challenge. Optical coherence tomography (OCT) provides in-vivo, wide-field, 
      cross-sectional imaging at the microstructure level. We present the first 
      preliminary data using a second-generation OCT system using volumetric laser 
      endomicroscopy (VLE) in biliary and pancreatic duct strictures. METHODS: 10 
      consecutive patients undergoing endoscopic retrograde cholangiopancreatography 
      (ERCP) and OCT for indeterminate biliary or pancreatic stricture evaluation were 
      captured in a registry. Following ductal cannulation and guidewire placement, an 
      imaging probe was advanced into the duct and images were interpreted in-vivo. Tissue 
      sampling with cytology brushing was performed in all cases. Demographics, procedural 
      information, imaging data, and histologic findings were collected. RESULTS: 8 had 
      biliary strictures and 2 had pancreatic duct strictures. VLE was successfully 
      performed in all patients (100%). Histology revealed malignancy in 3 patients 
      (cholangiocarcinoma) and benign disease in the remaining 7 patients, including 1 
      with primary sclerosing cholangitis (PSC). All 3 cholangiocarcinoma patients 
      demonstrated epithelial thickening with projections, a hyper-reflective surface with 
      shadowing, and layering effacement (loss of visualization and haziness of inner 
      mucosal layers). A PSC patient showed onion skin layering and hyper-reflective 
      sub-surface structures but with preserved wall layering. Benign biliary strictures 
      showed clearly delineated epithelial layer and clear layering in the inner mucosal 
      layers as well as the presence of dilated hypo-reflective structures. CONCLUSION: 
      There may be characteristic VLE findings for malignant, inflammatory, and benign 
      biliary strictures.
CI  - Copyright © 2018 Editrice Gastroenterologica Italiana S.r.l. Published by Elsevier 
      Ltd. All rights reserved.
FAU - Tyberg, Amy
AU  - Tyberg A
AD  - Department of Medicine, Robert Wood Johnson Medical School Rutgers, The State 
      University of New Jersey, New Brunswick, New Jersey, United States.
FAU - Xu, Ming-Ming
AU  - Xu MM
AD  - Department of Medicine, Robert Wood Johnson Medical School Rutgers, The State 
      University of New Jersey, New Brunswick, New Jersey, United States.
FAU - Gaidhane, Monica
AU  - Gaidhane M
AD  - Department of Medicine, Robert Wood Johnson Medical School Rutgers, The State 
      University of New Jersey, New Brunswick, New Jersey, United States.
FAU - Kahaleh, Michel
AU  - Kahaleh M
AD  - Department of Medicine, Robert Wood Johnson Medical School Rutgers, The State 
      University of New Jersey, New Brunswick, New Jersey, United States. Electronic 
      address: mkahaleh@gmail.com.
LA  - eng
SI  - ClinicalTrials.gov/NCT02166086
PT  - Journal Article
DEP - 20180608
PL  - Netherlands
TA  - Dig Liver Dis
JT  - Digestive and liver disease : official journal of the Italian Society of 
      Gastroenterology and the Italian Association for the Study of the Liver
JID - 100958385
SB  - IM
CIN - Dig Liver Dis. 2018 Nov;50(11):1218-1219. PMID: 30293891
MH  - Adult
MH  - Aged
MH  - Aged, 80 and over
MH  - Biliary Tract/pathology
MH  - Cholangiocarcinoma/*pathology
MH  - Cholangiopancreatography, Endoscopic Retrograde
MH  - Cholangitis, Sclerosing/*pathology
MH  - Constriction, Pathologic/pathology
MH  - Cytodiagnosis
MH  - Female
MH  - Humans
MH  - Male
MH  - Middle Aged
MH  - Pancreas/pathology
MH  - Sensitivity and Specificity
MH  - Tomography, Optical Coherence/*methods
OTO - NOTNLM
OT  - *Biliary stricture
OT  - *ERCP
OT  - *OCT
OT  - *Optical coherence tomography
OT  - *Pancreatic duct stricture
OT  - *Primary sclerosing cholangitis
OT  - *VLE
OT  - *Volumetric laser endomicroscopy
EDAT- 2018/06/26 06:00
MHDA- 2019/04/30 06:00
CRDT- 2018/06/26 06:00
PHST- 2017/08/09 00:00 [received]
PHST- 2018/04/18 00:00 [revised]
PHST- 2018/05/25 00:00 [accepted]
PHST- 2018/06/26 06:00 [pubmed]
PHST- 2019/04/30 06:00 [medline]
PHST- 2018/06/26 06:00 [entrez]
AID - S1590-8658(18)30763-1 [pii]
AID - 10.1016/j.dld.2018.05.019 [doi]
PST - ppublish
SO  - Dig Liver Dis. 2018 Nov;50(11):1214-1217. doi: 10.1016/j.dld.2018.05.019. Epub 2018 
      Jun 8.

PMID- 29913531
OWN - NLM
STAT- MEDLINE
DCOM- 20190614
LR  - 20190614
IS  - 1438-8812 (Electronic)
IS  - 0013-726X (Linking)
VI  - 50
IP  - 11
DP  - 2018 Nov
TI  - Volumetric laser endomicroscopy in the biliary and pancreatic ducts: a feasibility 
      study with histological correlation.
PG  - 1089-1094
LID - 10.1055/a-0631-1634 [doi]
AB  - BACKGROUND: Volumetric laser endomicroscopy (VLE) provides circumferential images 
      3 mm into the biliary and pancreatic ducts. We aimed to correlate VLE images with 
      the normal and abnormal microstructure of these ducts. METHODS: Samples from 
      patients undergoing hepatic or pancreatic resection were evaluated. VLE images were 
      collected using a low-profile VLE catheter inserted manually into the biliary and 
      pancreatic ducts ex vivo. Histological correlation was assessed by two unblinded 
      investigators. RESULTS: 25 patients (20 liver and 5 pancreatic samples) and 111 
      images were analyzed. VLE revealed three histological layers: epithelium, connective 
      tissue, and parenchyma. It identified distinctive patterns for primary sclerosing 
      cholangitis (PSC), pancreatic cysts, neuroendocrine tumor, and adenocarcinoma 
      adjacent to the pancreatic duct or ampulla. VLE failed to identify dysplasia in a 
      dominant stricture and inflammatory infiltrates in PSC. Reflectivity measurements of 
      the liver parenchyma diagnosed liver cirrhosis with high sensitivity. CONCLUSIONS: 
      VLE can identify histological changes in the biliary and pancreatic ducts allowing 
      real-time diagnosis. Further studies are needed to measure the accuracy of VLE in a 
      larger sample and to validate our findings in vivo.
CI  - © Georg Thieme Verlag KG Stuttgart · New York.
FAU - Corral, Juan E
AU  - Corral JE
AD  - Division of Gastroenterology and Hepatology, Mayo Clinic, Jacksonville, Florida, 
      USA.
FAU - Mousa, Omar Y
AU  - Mousa OY
AD  - Division of Gastroenterology and Hepatology, Mayo Clinic, Jacksonville, Florida, 
      USA.
FAU - Krishna, Murli
AU  - Krishna M
AD  - Division of Pathology, Mayo Clinic, Jacksonville, Florida, USA.
FAU - Levink, Iris J M
AU  - Levink IJM
AD  - Department of Gastroenterology and Hepatology, Erasmus University Medical Center, 
      Rotterdam, The Netherlands.
FAU - Pursell, Khela R
AU  - Pursell KR
AD  - Division of Pathology, Mayo Clinic, Jacksonville, Florida, USA.
FAU - Afsh, Mohammad
AU  - Afsh M
AD  - Division of Gastroenterology and Hepatology, Mayo Clinic, Jacksonville, Florida, 
      USA.
FAU - Kröner, Paul T
AU  - Kröner PT
AD  - Division of Gastroenterology and Hepatology, Mayo Clinic, Jacksonville, Florida, 
      USA.
FAU - Harnois, Denise M
AU  - Harnois DM
AD  - Division of Gastroenterology and Hepatology, Mayo Clinic, Jacksonville, Florida, 
      USA.
FAU - Wolfsen, Herbert C
AU  - Wolfsen HC
AD  - Division of Gastroenterology and Hepatology, Mayo Clinic, Jacksonville, Florida, 
      USA.
FAU - Wallace, Michael B
AU  - Wallace MB
AD  - Division of Gastroenterology and Hepatology, Mayo Clinic, Jacksonville, Florida, 
      USA.
FAU - Lukens, Frank J
AU  - Lukens FJ
AD  - Division of Gastroenterology and Hepatology, Mayo Clinic, Jacksonville, Florida, 
      USA.
LA  - eng
PT  - Journal Article
DEP - 20180618
PL  - Germany
TA  - Endoscopy
JT  - Endoscopy
JID - 0215166
SB  - IM
CIN - Endoscopy. 2018 Nov;50(11):v39. PMID: 30399631
MH  - Adenocarcinoma/diagnostic imaging/pathology
MH  - Bile Ducts, Extrahepatic/*diagnostic imaging
MH  - Bile Ducts, Intrahepatic/*diagnostic imaging
MH  - Cholangitis, Sclerosing/diagnostic imaging/pathology
MH  - Digestive System Diseases/*diagnostic imaging/*pathology
MH  - Endoscopy, Digestive System
MH  - Feasibility Studies
MH  - Female
MH  - Humans
MH  - Liver Cirrhosis/diagnostic imaging/pathology
MH  - Male
MH  - Microscopy, Confocal/methods
MH  - Middle Aged
MH  - Neuroendocrine Tumors/diagnostic imaging/pathology
MH  - Pancreatic Cyst/diagnostic imaging/pathology
MH  - Pancreatic Ducts/*diagnostic imaging
MH  - Pancreatic Neoplasms/diagnostic imaging/pathology
MH  - Proof of Concept Study
MH  - Prospective Studies
COIS- Drs. H. C. Wolfsen and M. B. Wallace receive research support funding from NinePoint 
      Medical, Inc. Dr. M. B. Wallace serves on the medical advisory board to NinePoint 
      but receives no personal compensation. Compensation is paid to the Mayo Clinic 
      Foundation. The other authors declare no conflict of interests.
EDAT- 2018/06/19 06:00
MHDA- 2019/06/15 06:00
CRDT- 2018/06/19 06:00
PHST- 2018/06/19 06:00 [pubmed]
PHST- 2019/06/15 06:00 [medline]
PHST- 2018/06/19 06:00 [entrez]
AID - 10.1055/a-0631-1634 [doi]
PST - ppublish
SO  - Endoscopy. 2018 Nov;50(11):1089-1094. doi: 10.1055/a-0631-1634. Epub 2018 Jun 18.

PMID- 29905177
OWN - NLM
STAT- PubMed-not-MEDLINE
LR  - 20200930
IS  - 2468-4481 (Electronic)
IS  - 2468-4481 (Linking)
VI  - 3
IP  - 1
DP  - 2018 Jan
TI  - The impact of probe-based confocal endomicroscopy on the management of indeterminate 
      bile duct strictures.
PG  - 26-27
LID - 10.1016/j.vgie.2017.10.003 [doi]
FAU - Bastos, Victor Rossi
AU  - Bastos VR
AD  - Cancer Center, University of Sao Paulo, Sao Paulo, Brazil.
FAU - Safatle-Ribeiro, Adriana Vaz
AU  - Safatle-Ribeiro AV
AD  - Cancer Center, University of Sao Paulo, Sao Paulo, Brazil.
FAU - Baba, Elisa Ryoka
AU  - Baba ER
AD  - Cancer Center, University of Sao Paulo, Sao Paulo, Brazil.
FAU - da Costa Martins, Bruno
AU  - da Costa Martins B
AD  - Cancer Center, University of Sao Paulo, Sao Paulo, Brazil.
FAU - Maluf-Filho, Fauze
AU  - Maluf-Filho F
AD  - Cancer Center, University of Sao Paulo, Sao Paulo, Brazil.
LA  - eng
PT  - Journal Article
DEP - 20171209
TA  - VideoGIE
JT  - VideoGIE : an official video journal of the American Society for Gastrointestinal 
      Endoscopy
JID - 101719677
PMC - PMC5965712
OTO - NOTNLM
OT  - SEMS, self-expanding metal stent
OT  - pCLE, probe-based confocal laser endomicroscopy
EDAT- 2018/06/16 06:00
MHDA- 2018/06/16 06:01
CRDT- 2018/06/16 06:00
PHST- 2018/06/16 06:00 [entrez]
PHST- 2018/06/16 06:00 [pubmed]
PHST- 2018/06/16 06:01 [medline]
AID - S2468-4481(17)30224-2 [pii]
AID - 10.1016/j.vgie.2017.10.003 [doi]
PST - epublish
SO  - VideoGIE. 2017 Dec 9;3(1):26-27. doi: 10.1016/j.vgie.2017.10.003. eCollection 2018 
      Jan.

PMID- 29876948
OWN - NLM
STAT- MEDLINE
DCOM- 20190819
LR  - 20190819
IS  - 1365-2036 (Electronic)
IS  - 0269-2813 (Linking)
VI  - 48
IP  - 2
DP  - 2018 Jul
TI  - Review article: Asia-Pacific consensus recommendations on endoscopic tissue 
      acquisition for biliary strictures.
PG  - 138-151
LID - 10.1111/apt.14811 [doi]
AB  - BACKGROUND: Pre-operative tissue diagnosis for suspected malignant biliary 
      strictures remains challenging. AIM: To develop evidence-based consensus statements 
      on endoscopic tissue acquisition for biliary strictures. METHODS: The initial draft 
      of statements was prepared following a systematic literature review. A committee of 
      20 experts from Asia-Pacific region then reviewed, discussed, and modified the 
      statements. Two rounds of independent voting were conducted to reach a final 
      version. Consensus was considered to be achieved when 80% or more of voting members 
      voted "agree completely" or "agree with some reservation." RESULTS: Eleven 
      statements achieved consensus. The choice of tissue sampling modalities for biliary 
      strictures depends on the clinical setting, the location of lesion, and availability 
      of expertise. Detailed radiological and endoscopic evaluation is useful to guide the 
      selection of appropriate tissue acquisition technique. Standard intraductal biliary 
      brushing and/or forceps biopsy is the first option when endoscopic biliary drainage 
      is required with an overall (range) sensitivity and specificity of 45% (26%-72%) and 
      99% (98%-100%), and 48% (15%-100%) and 99% (97%-100%), respectively, in diagnosing 
      malignant biliary strictures. Probe-based confocal laser endomicroscopy and 
      fluorescence in situ hybridisation using 4 fluorescent-labelled probes targeting 
      chromosomes 3, 7, 17 and 9p21 locus may be added to improve the diagnostic yield. 
      Cholangioscopy-guided biopsy and EUS-guided tissue acquisition can be considered 
      after prior negative conventional tissue sampling with an overall (range) 
      sensitivity and specificity of 60% (38%-88%) and 98% (83%-100%), and 80% (46%-100%) 
      and 97% (92%-100%), respectively, in diagnosing malignant biliary strictures. 
      CONCLUSION: These consensus statements provide evidence-based recommendations for 
      endoscopic tissue acquisition of biliary strictures.
CI  - © 2018 John Wiley & Sons Ltd.
FAU - Sun, B
AU  - Sun B
AUID- ORCID: 0000-0003-4797-4825
AD  - Shanghai, China.
FAU - Moon, J H
AU  - Moon JH
AD  - Bucheon, Korea.
FAU - Cai, Q
AU  - Cai Q
AD  - Atlanta, USA.
FAU - Rerknimitr, R
AU  - Rerknimitr R
AD  - Bangkok, Thailand.
FAU - Ma, S
AU  - Ma S
AD  - Shenyang, China.
FAU - Lakhtakia, S
AU  - Lakhtakia S
AD  - Hyderabad, India.
FAU - Ryozawa, S
AU  - Ryozawa S
AD  - Saitama, Japan.
FAU - Kutsumi, H
AU  - Kutsumi H
AD  - Otsu, Japan.
FAU - Yasuda, I
AU  - Yasuda I
AD  - Kawasaki, Japan.
FAU - Shiomi, H
AU  - Shiomi H
AD  - Kobe, Japan.
FAU - Li, X
AU  - Li X
AD  - Gansu, China.
FAU - Li, W
AU  - Li W
AD  - Tianjin, China.
FAU - Zhang, X
AU  - Zhang X
AD  - Hangzhou, China.
FAU - Itoi, T
AU  - Itoi T
AD  - Tokyo, Japan.
FAU - Wang, H-P
AU  - Wang HP
AD  - Taipei, Taiwan.
FAU - Qian, D
AU  - Qian D
AD  - Beijing, China.
FAU - Wong Lau, J Y
AU  - Wong Lau JY
AD  - Hong Kong, China.
FAU - Yang, Z
AU  - Yang Z
AD  - Shenyang, China.
FAU - Ji, M
AU  - Ji M
AD  - Beijing, China.
FAU - Hu, B
AU  - Hu B
AD  - Shanghai, China.
CN  - Asia-Pacific ERCP Club
LA  - eng
PT  - Journal Article
PT  - Research Support, Non-U.S. Gov't
PT  - Review
DEP - 20180607
PL  - England
TA  - Aliment Pharmacol Ther
JT  - Alimentary pharmacology & therapeutics
JID - 8707234
MH  - Asia/epidemiology
MH  - Bile Duct Neoplasms/diagnosis/pathology
MH  - Biopsy/methods/standards
MH  - Cholangiography/methods/*standards
MH  - Cholangiopancreatography, Endoscopic Retrograde/methods/standards/statistics & 
      numerical data
MH  - Cholestasis/diagnosis/*pathology
MH  - Consensus
MH  - Constriction, Pathologic/diagnosis/pathology
MH  - Endoscopy, Gastrointestinal/methods/*standards
MH  - Humans
MH  - Image-Guided Biopsy/methods/standards
MH  - Pacific Islands/epidemiology
MH  - *Practice Guidelines as Topic
MH  - Sensitivity and Specificity
EDAT- 2018/06/08 06:00
MHDA- 2019/08/20 06:00
CRDT- 2018/06/08 06:00
PHST- 2018/03/03 00:00 [received]
PHST- 2018/03/23 00:00 [revised]
PHST- 2018/04/26 00:00 [accepted]
PHST- 2018/06/08 06:00 [pubmed]
PHST- 2019/08/20 06:00 [medline]
PHST- 2018/06/08 06:00 [entrez]
AID - 10.1111/apt.14811 [doi]
PST - ppublish
SO  - Aliment Pharmacol Ther. 2018 Jul;48(2):138-151. doi: 10.1111/apt.14811. Epub 2018 
      Jun 7.

PMID- 29871021
OWN - NLM
STAT- MEDLINE
DCOM- 20181217
LR  - 20200225
IS  - 1098-8971 (Electronic)
IS  - 0272-8087 (Print)
IS  - 0272-8087 (Linking)
VI  - 38
IP  - 2
DP  - 2018 May
TI  - Emerging Technologies for the Diagnosis of Perihilar Cholangiocarcinoma.
PG  - 160-169
LID - 10.1055/s-0038-1655775 [doi]
AB  - The diagnosis of malignant biliary strictures remains problematic, especially in the 
      perihilar region and in primary sclerosing cholangitis (PSC). Conventional cytology 
      obtained during endoscopic retrograde cholangiography (ERC)-guided brushings of 
      biliary strictures is suboptimal due to limited sensitivity, albeit it remains the 
      gold standard with a high specificity. Emerging technologies are being developed and 
      validated to address this pressing unmet patient need. Such technologies include 
      enhanced visualization of the biliary tree by cholangioscopy, intraductal 
      ultrasound, and confocal laser endomicroscopy. Conventional cytology can be aided by 
      employing complementary and advanced cytologic techniques such as fluorescent in 
      situ hybridization (FISH), and this technique should be widely adapted. 
      Interrogation of bile and serum by examining extracellular vesicle number and cargo, 
      and exploiting next-generation sequencing and proteomic technologies, is also being 
      explored. Examination of circulating cell-free deoxyribonucleic acid (cfDNA) for 
      differentially methylated regions is a promising test which is being rigorously 
      validated. The special expertise required for these analyses has to date hampered 
      their validation and adaptation. Herein, we will review these emerging technologies 
      to inform the reader of the progress made and encourage further studies, as well as 
      adaptation of validated approaches.
CI  - Thieme Medical Publishers 333 Seventh Avenue, New York, NY 10001, USA.
FAU - Rizvi, Sumera
AU  - Rizvi S
AD  - Division of Gastroenterology and Hepatology, Mayo Clinic, Rochester, Minnesota.
FAU - Eaton, John
AU  - Eaton J
AD  - Division of Gastroenterology and Hepatology, Mayo Clinic, Rochester, Minnesota.
FAU - Yang, Ju Dong
AU  - Yang JD
AD  - Division of Gastroenterology and Hepatology, Mayo Clinic, Rochester, Minnesota.
FAU - Chandrasekhara, Vinay
AU  - Chandrasekhara V
AD  - Division of Gastroenterology and Hepatology, Mayo Clinic, Rochester, Minnesota.
FAU - Gores, Gregory J
AU  - Gores GJ
AD  - Division of Gastroenterology and Hepatology, Mayo Clinic, Rochester, Minnesota.
LA  - eng
GR  - P30 DK084567/DK/NIDDK NIH HHS/United States
GR  - R01 DK059427/DK/NIDDK NIH HHS/United States
GR  - R56 DK059427/DK/NIDDK NIH HHS/United States
PT  - Journal Article
PT  - Research Support, N.I.H., Extramural
PT  - Research Support, Non-U.S. Gov't
PT  - Review
DEP - 20180605
TA  - Semin Liver Dis
JT  - Seminars in liver disease
JID - 8110297
RN  - 0 (Biomarkers, Tumor)
RN  - 0 (Circulating Tumor DNA)
SB  - IM
MH  - Bile Duct Neoplasms/*diagnosis/genetics/pathology
MH  - Biomarkers, Tumor/*genetics
MH  - Circulating Tumor DNA/*genetics
MH  - Diagnostic Imaging/*trends
MH  - Diffusion of Innovation
MH  - Early Detection of Cancer/*trends
MH  - Endoscopy, Digestive System/*trends
MH  - Humans
MH  - Klatskin Tumor/*diagnosis/genetics/pathology
MH  - Molecular Diagnostic Techniques/*trends
MH  - Predictive Value of Tests
MH  - Prognosis
PMC - PMC6463495
MID - NIHMS1021971
COIS- Disclosure The authors report no conflicts of interest in this work.
EDAT- 2018/06/06 06:00
MHDA- 2018/12/18 06:00
CRDT- 2018/06/06 06:00
PHST- 2018/06/06 06:00 [entrez]
PHST- 2018/06/06 06:00 [pubmed]
PHST- 2018/12/18 06:00 [medline]
AID - 10.1055/s-0038-1655775 [doi]
PST - ppublish
SO  - Semin Liver Dis. 2018 May;38(2):160-169. doi: 10.1055/s-0038-1655775. Epub 2018 Jun 
      5.

PMID- 29588511
OWN - NLM
STAT- MEDLINE
DCOM- 20191007
LR  - 20201013
IS  - 2045-2322 (Electronic)
IS  - 2045-2322 (Linking)
VI  - 8
IP  - 1
DP  - 2018 Mar 27
TI  - Structure and Distribution of an Unrecognized Interstitium in Human Tissues.
PG  - 4947
LID - 10.1038/s41598-018-23062-6 [doi]
LID - 4947
AB  - Confocal laser endomicroscopy (pCLE) provides real-time histologic imaging of human 
      tissues at a depth of 60-70 μm during endoscopy. pCLE of the extrahepatic bile duct 
      after fluorescein injection demonstrated a reticular pattern within 
      fluorescein-filled sinuses that had no known anatomical correlate. Freezing biopsy 
      tissue before fixation preserved the anatomy of this structure, demonstrating that 
      it is part of the submucosa and a previously unappreciated fluid-filled interstitial 
      space, draining to lymph nodes and supported by a complex network of thick collagen 
      bundles. These bundles are intermittently lined on one side by fibroblast-like cells 
      that stain with endothelial markers and vimentin, although there is a highly unusual 
      and extensive unlined interface between the matrix proteins of the bundles and the 
      surrounding fluid. We observed similar structures in numerous tissues that are 
      subject to intermittent or rhythmic compression, including the submucosae of the 
      entire gastrointestinal tract and urinary bladder, the dermis, the peri-bronchial 
      and peri-arterial soft tissues, and fascia. These anatomic structures may be 
      important in cancer metastasis, edema, fibrosis, and mechanical functioning of many 
      or all tissues and organs. In sum, we describe the anatomy and histology of a 
      previously unrecognized, though widespread, macroscopic, fluid-filled space within 
      and between tissues, a novel expansion and specification of the concept of the human 
      interstitium.
FAU - Benias, Petros C
AU  - Benias PC
AD  - Department of Medicine, Division of Digestive Diseases, Mount Sinai Beth Israel 
      Medical Center, Icahn School of Medicine at Mount Sinai, New York, New York, 10003, 
      USA.
AD  - Department of Medicine, Division of Gastroenterology, Zucker School of Medicine at 
      Hofstra/Northwell, 500 Hofstra Blvd, Hempstead, NY, 11549, USA.
FAU - Wells, Rebecca G
AU  - Wells RG
AD  - Department of Medicine, Division of Gastroenterology, Perelman School of Medicine, 
      University of Pennsylvania, Philadelphia, Pennsylvania, 19104, USA.
AD  - Department of Bioengineering and Center for Engineering MechanoBiology, School of 
      Engineering and Applied Sciences, University of Pennsylvania, Philadelphia, 
      Pennsylvania, 19104, USA.
FAU - Sackey-Aboagye, Bridget
AU  - Sackey-Aboagye B
AD  - Department of Medicine, Division of Gastroenterology, Perelman School of Medicine, 
      University of Pennsylvania, Philadelphia, Pennsylvania, 19104, USA.
FAU - Klavan, Heather
AU  - Klavan H
AD  - Department of Medicine, Division of Digestive Diseases, Mount Sinai Beth Israel 
      Medical Center, Icahn School of Medicine at Mount Sinai, New York, New York, 10003, 
      USA.
FAU - Reidy, Jason
AU  - Reidy J
AD  - Department of Pathology, Mount Sinai Beth Israel Medical Center, Icahn School of 
      Medicine at Mount Sinai, New York, New York, 10003, USA.
FAU - Buonocore, Darren
AU  - Buonocore D
AD  - Department of Pathology, Mount Sinai Beth Israel Medical Center, Icahn School of 
      Medicine at Mount Sinai, New York, New York, 10003, USA.
FAU - Miranda, Markus
AU  - Miranda M
AD  - Department of Medicine, Division of Digestive Diseases, Mount Sinai Beth Israel 
      Medical Center, Icahn School of Medicine at Mount Sinai, New York, New York, 10003, 
      USA.
FAU - Kornacki, Susan
AU  - Kornacki S
AD  - Department of Pathology, New York University School of Medicine, New York, New York, 
      10016, USA.
FAU - Wayne, Michael
AU  - Wayne M
AD  - Department of Surgery, Mount Sinai Beth Israel Medical Center, Icahn School of 
      Medicine at Mount Sinai, New York, New York, 10003, USA.
FAU - Carr-Locke, David L
AU  - Carr-Locke DL
AD  - Department of Medicine, Division of Digestive Diseases, Mount Sinai Beth Israel 
      Medical Center, Icahn School of Medicine at Mount Sinai, New York, New York, 10003, 
      USA.
AD  - The Center for Advanced Digestive Care, Weill Cornell Medicine, New York 
      Presbyterian Hospital, 1305 York Avenue, 4th Floor, New York, New York, 10021, USA.
FAU - Theise, Neil D
AU  - Theise ND
AD  - Department of Medicine, Division of Digestive Diseases, Mount Sinai Beth Israel 
      Medical Center, Icahn School of Medicine at Mount Sinai, New York, New York, 10003, 
      USA. neil.theise@nyumc.org.
AD  - Department of Pathology, Mount Sinai Beth Israel Medical Center, Icahn School of 
      Medicine at Mount Sinai, New York, New York, 10003, USA. neil.theise@nyumc.org.
AD  - Department of Pathology, New York University School of Medicine, New York, New York, 
      10016, USA. neil.theise@nyumc.org.
LA  - eng
GR  - P30 DK050306/DK/NIDDK NIH HHS/United States
GR  - R01 DK058123/DK/NIDDK NIH HHS/United States
GR  - R01 DK081523/DK/NIDDK NIH HHS/United States
GR  - S10 OD021633/OD/NIH HHS/United States
PT  - Journal Article
PT  - Research Support, N.I.H., Extramural
PT  - Research Support, U.S. Gov't, Non-P.H.S.
DEP - 20180327
TA  - Sci Rep
JT  - Scientific reports
JID - 101563288
RN  - 9007-34-5 (Collagen)
RN  - TPY09G7XIR (Fluorescein)
SB  - IM
EIN - Sci Rep. 2018 May 10;8(1):7610. PMID: 29743629
CIN - Hepatology. 2019 Apr;69(4):1830-1832. PMID: 30215854
MH  - Bile Ducts/ultrastructure
MH  - Collagen/analysis
MH  - Endoscopy
MH  - Fascia/*ultrastructure
MH  - Fluorescein/analysis
MH  - Humans
MH  - Lymph/chemistry
MH  - Lymphatic System/*ultrastructure
MH  - Microscopy, Confocal
MH  - Mucous Membrane/*ultrastructure
MH  - Skin/ultrastructure
MH  - Urinary Bladder/ultrastructure
PMC - PMC5869738
COIS- Dr. Theise has received travel sponsorship for attendance at a Mauna Kea Technology 
      sponsored scientific conference. Dr. Benias has received sponsorship for attendance 
      at a Mauna Kea Technology sponsored scientific conference. Dr Carr-Locke has 
      received royalties from US Endoscopy and Telemed Systems, has been a consultant for 
      Boston Scientific Endoscopy, Cook Medical, EndoChoice, Mauna Kea Technologies, and 
      Olympus Corporation, and holds a patent with ValenTx.
EDAT- 2018/03/29 06:00
MHDA- 2019/10/08 06:00
CRDT- 2018/03/29 06:00
PHST- 2017/05/18 00:00 [received]
PHST- 2018/03/06 00:00 [accepted]
PHST- 2018/03/29 06:00 [entrez]
PHST- 2018/03/29 06:00 [pubmed]
PHST- 2019/10/08 06:00 [medline]
AID - 10.1038/s41598-018-23062-6 [pii]
AID - 23062 [pii]
AID - 10.1038/s41598-018-23062-6 [doi]
PST - epublish
SO  - Sci Rep. 2018 Mar 27;8(1):4947. doi: 10.1038/s41598-018-23062-6.

PMID- 29322853
OWN - NLM
STAT- MEDLINE
DCOM- 20190725
LR  - 20190725
IS  - 1464-5157 (Electronic)
IS  - 0265-6736 (Linking)
VI  - 34
IP  - 8
DP  - 2018 Dec
TI  - Laser ablation of the biliary tree: in vivo proof of concept as potential treatment 
      of unresectable cholangiocarcinoma.
PG  - 1372-1380
LID - 10.1080/02656736.2018.1427287 [doi]
AB  - OBJECTIVES: The palliative treatment of cholangiocarcinoma is based on stent 
      placement with well-known procedure-related complications. Consequently, alternative 
      energy-based techniques were put forward with controversial long-term results. This 
      study aims to evaluate the safety and effectiveness of biliary tree laser ablation 
      (LA) in terms of: (i) absence of perforation, (ii) temperature increase, (iii) 
      induced thermal damage in in vivo models. MATERIALS AND METHODS: The common bile 
      duct and cystic ducts of two pigs were ablated with a diode laser (circumferential 
      irradiation pattern) for 6 and 3 min at 7 W. Laser settings were chosen from 
      previous ex vivo experiments. Local temperature was monitored through a fibre Bragg 
      grating (FBG) sensor embedded into the laser delivery probe. Histopathological 
      analysis of the ablated specimen was performed through in situ endomicroscopy, 
      haematoxylin and eosin (H&E) and nicotinamide adenine dinucleotide (NADH) stains. 
      RESULTS: Temperature reached a plateau of 53 °C with consequent thermal damage on 
      the application area, regardless of laser settings and application sites. No 
      perforation was detected macroscopically or microscopically. At the H&E stain, wall 
      integrity was always preserved. The NADH stain allowed to evaluate damage extension. 
      It turned out that the ablation spreading width depended on application time and 
      duct diameter. In situ endomicroscopy revealed a clear distinction between ablated 
      and non-ablated areas. CONCLUSIONS: The temperature distribution obtained through LA 
      proved to induce a safe and effective intraductal coagulative necrosis of biliary 
      ducts. These results represent the basis for further experiments on tumour-bearing 
      models for the treatment of obstructive cholangiocarcinoma.
FAU - Saccomandi, Paola
AU  - Saccomandi P
AUID- ORCID: 0000-0003-4236-8033
AD  - a Institute of Image-Guided Surgery , IHU-Strasbourg , Strasbourg , France.
AD  - b Measurements and Biomedical Instrumentation Lab, Università Campus Bio-Medico di 
      Roma , Rome , Italy.
FAU - Quero, Giuseppe
AU  - Quero G
AUID- ORCID: 0000-0002-0001-9479
AD  - a Institute of Image-Guided Surgery , IHU-Strasbourg , Strasbourg , France.
FAU - Gassino, Riccardo
AU  - Gassino R
AUID- ORCID: 0000-0001-5535-4664
AD  - c Department of Electronics and Telecommunications , Politecnico di Torino , Turin , 
      Italy.
FAU - Lapergola, Alfonso
AU  - Lapergola A
AUID- ORCID: 0000-0002-2076-8944
AD  - d Research Institute against Digestive Cancer , IRCAD , Strasbourg , France.
FAU - Guerriero, Ludovica
AU  - Guerriero L
AUID- ORCID: 0000-0001-5495-3921
AD  - a Institute of Image-Guided Surgery , IHU-Strasbourg , Strasbourg , France.
FAU - Diana, Michele
AU  - Diana M
AUID- ORCID: 0000-0002-1390-8486
AD  - a Institute of Image-Guided Surgery , IHU-Strasbourg , Strasbourg , France.
AD  - d Research Institute against Digestive Cancer , IRCAD , Strasbourg , France.
FAU - Vallan, Alberto
AU  - Vallan A
AUID- ORCID: 0000-0002-3907-1389
AD  - c Department of Electronics and Telecommunications , Politecnico di Torino , Turin , 
      Italy.
FAU - Perrone, Guido
AU  - Perrone G
AUID- ORCID: 0000-0002-1020-6585
AD  - c Department of Electronics and Telecommunications , Politecnico di Torino , Turin , 
      Italy.
FAU - Schena, Emiliano
AU  - Schena E
AUID- ORCID: 0000-0002-9696-1265
AD  - b Measurements and Biomedical Instrumentation Lab, Università Campus Bio-Medico di 
      Roma , Rome , Italy.
FAU - Costamagna, Guido
AU  - Costamagna G
AUID- ORCID: 0000-0002-8100-2731
AD  - a Institute of Image-Guided Surgery , IHU-Strasbourg , Strasbourg , France.
AD  - e Digestive Endoscopy Unit, Università Cattolica del Sacro Cuore , Rome , Italy.
FAU - Marescaux, Jaques
AU  - Marescaux J
AUID- ORCID: 0000-0002-1400-6230
AD  - a Institute of Image-Guided Surgery , IHU-Strasbourg , Strasbourg , France.
AD  - d Research Institute against Digestive Cancer , IRCAD , Strasbourg , France.
FAU - Di Matteo, Francesco M
AU  - Di Matteo FM
AUID- ORCID: 0000-0002-8528-1539
AD  - f Gastrointestinal Endoscopy Unit, Università Campus Bio-Medico di Roma , Rome , 
      Italy.
LA  - eng
PT  - Journal Article
PT  - Research Support, Non-U.S. Gov't
DEP - 20180124
PL  - England
TA  - Int J Hyperthermia
JT  - International journal of hyperthermia : the official journal of European Society for 
      Hyperthermic Oncology, North American Hyperthermia Group
JID - 8508395
MH  - Animals
MH  - Bile Duct Neoplasms/*surgery
MH  - Bile Ducts/*surgery
MH  - Cholangiocarcinoma/*surgery
MH  - *Laser Therapy
MH  - Swine
OTO - NOTNLM
OT  - *Biliary tree
OT  - *cholangiocarcinoma
OT  - *in vivo study
OT  - *intraductal laser ablation
OT  - *thermometry
EDAT- 2018/01/13 06:00
MHDA- 2019/07/26 06:00
CRDT- 2018/01/12 06:00
PHST- 2018/01/13 06:00 [pubmed]
PHST- 2019/07/26 06:00 [medline]
PHST- 2018/01/12 06:00 [entrez]
AID - 10.1080/02656736.2018.1427287 [doi]
PST - ppublish
SO  - Int J Hyperthermia. 2018 Dec;34(8):1372-1380. doi: 10.1080/02656736.2018.1427287. 
      Epub 2018 Jan 24.

PMID- 29267317
OWN - NLM
STAT- MEDLINE
DCOM- 20180116
LR  - 20181113
IS  - 1932-6203 (Electronic)
IS  - 1932-6203 (Linking)
VI  - 12
IP  - 12
DP  - 2017
TI  - Assessing the feasibility of confocal laser endomicroscopy in solitary pulmonary 
      nodules for different part of the lungs, using either 0.6 or 1.4 mm probes.
PG  - e0189846
LID - 10.1371/journal.pone.0189846 [doi]
LID - e0189846
AB  - BACKGROUND: Malignant solitary pulmonary nodules (SPN) have become more prevalent, 
      with upper lobes predilection. Probe-based confocal laser endomicroscopy (pCLE) 
      provides in-vivo imaging of SPN. However, the stiffness of the 1mm confocal probe 
      (AlveoFlex) causes difficult accessibility to the upper lobes. A thinner 600μm probe 
      designed for bile duct exploration (CholangioFlex) has the potential to reach the 
      upper lobes. OBJECTIVES: To examine the accessibility of malignant SPNs in all 
      segments of the lungs using either the 0.6mm or 1.4 mm probe and to assess the 
      quality and inter observer interpretation of SPN confocal imaging obtained from 
      either miniprobes. METHODS: Radial(r)-EBUS was used to locate and sample the SPN. 
      In-vivo pCLE analysis of the SPN was performed using either CholangioFlex (apical 
      and posterior segments of the upper lobes) or AlveoFlex (other segments) introduced 
      into the guide sheath before sampling. pCLE features were compared between the two 
      probes. RESULTS: Fourty-eight patients with malignant SPN were included 
      (NCT01931579). The diagnostic accuracy for lung cancer using r-EBUS coupled with 
      pCLE imaging was 79.2%. All the SPNs were successfully explored with either one of 
      the probes (19 and 29 subjects for CholangioFlex and AlveoFlex, respectively). A 
      specific solid pattern in the SPN was found in 30 pCLE explorations. Comparison 
      between the two probes found no differences in the axial fibers thickness, cell size 
      and specific solid pattern in the nodules. Extra-alveolar microvessel size appeared 
      larger using CholangioFlex suggesting less compression effect. The kappa test for 
      interobserver agreement for the identification of solid pattern was 0.74 (p = 
      0.001). CONCLUSION: This study demonstrates that pCLE imaging of SPNs is achievable 
      in all segments of both lungs using either the 0.6mm or 1.4mm miniprobe.
FAU - Hassan, Tidi
AU  - Hassan T
AD  - Department of Respiratory Care, Thoracic Oncology, and Respiratory Intensive Care & 
      CIC-CRB U1404, Rouen University Hospital, Rouen, France.
AD  - Department of Medicine, Faculty of Medicine, Universiti Kebangsaan Malaysia, Cheras, 
      Malaysia.
FAU - Thiberville, Luc
AU  - Thiberville L
AD  - Department of Respiratory Care, Thoracic Oncology, and Respiratory Intensive Care & 
      CIC-CRB U1404, Rouen University Hospital, Rouen, France.
AD  - Normandie Univ, UNIROUEN, LITIS, Quant.I.F, Rouen, France.
FAU - Hermant, Christophe
AU  - Hermant C
AD  - Service de Pneumologie-Allergologie, Hôpital Larrey, CHU de Toulouse, Université de 
      Toulouse III (Paul Sabatier), Toulouse, France.
FAU - Lachkar, Samy
AU  - Lachkar S
AD  - Department of Respiratory Care, Thoracic Oncology, and Respiratory Intensive Care & 
      CIC-CRB U1404, Rouen University Hospital, Rouen, France.
FAU - Piton, Nicolas
AU  - Piton N
AD  - Department of Pathology & Cytology, Rouen University Hospital, Rouen, France.
FAU - Guisier, Florian
AU  - Guisier F
AD  - Department of Respiratory Care, Thoracic Oncology, and Respiratory Intensive Care & 
      CIC-CRB U1404, Rouen University Hospital, Rouen, France.
AD  - Normandie Univ, UNIROUEN, LITIS, Quant.I.F, Rouen, France.
FAU - Salaun, Mathieu
AU  - Salaun M
AUID- ORCID: 0000-0003-1430-6396
AD  - Department of Respiratory Care, Thoracic Oncology, and Respiratory Intensive Care & 
      CIC-CRB U1404, Rouen University Hospital, Rouen, France.
AD  - Normandie Univ, UNIROUEN, LITIS, Quant.I.F, Rouen, France.
LA  - eng
PT  - Journal Article
PT  - Research Support, Non-U.S. Gov't
DEP - 20171221
TA  - PLoS One
JT  - PloS one
JID - 101285081
SB  - IM
MH  - Aged
MH  - Feasibility Studies
MH  - Female
MH  - Humans
MH  - Male
MH  - Microscopy, Confocal/instrumentation/*methods
MH  - Middle Aged
MH  - Observer Variation
MH  - Pilot Projects
MH  - Pulmonary Alveoli/pathology
MH  - Solitary Pulmonary Nodule/*pathology
PMC - PMC5739462
COIS- Competing Interests: I have read the journal's policy and the authors of this 
      manuscript have the following competing interests: LT received a grant research from 
      Mauna Kea Technologies (€.1000); was invited as speaker at the International 
      Conference on Cellvzio® Users in 2010 and 2011 (no fee) by Mauna Kea Technologies; 
      LT is listed as co-author on a patent related to pCLE, shared between Rouen 
      University and Mauna Kea Technologies. MS was consultant for a medical board for 
      Mauna Kea Technologies in 2014 (€. 750). TH, NP, SL, CH, and FG declare no conflict 
      of interest. None of the authors has a financial relationship with a commercial 
      entity that has an interest with the subject of this manuscript. We state that the 
      information given above does not alter our adherence to PLOS ONE policies on sharing 
      data and materials.
EDAT- 2017/12/22 06:00
MHDA- 2018/01/18 06:00
CRDT- 2017/12/22 06:00
PHST- 2016/12/02 00:00 [received]
PHST- 2017/12/03 00:00 [accepted]
PHST- 2017/12/22 06:00 [entrez]
PHST- 2017/12/22 06:00 [pubmed]
PHST- 2018/01/18 06:00 [medline]
AID - PONE-D-16-47688 [pii]
AID - 10.1371/journal.pone.0189846 [doi]
PST - epublish
SO  - PLoS One. 2017 Dec 21;12(12):e0189846. doi: 10.1371/journal.pone.0189846. 
      eCollection 2017.

PMID- 29220096
OWN - NLM
STAT- MEDLINE
DCOM- 20180906
LR  - 20180906
IS  - 1365-2559 (Electronic)
IS  - 0309-0167 (Linking)
VI  - 72
IP  - 6
DP  - 2018 May
TI  - Hepatic progenitor cells in metastatic liver carcinomas.
PG  - 1060-1065
LID - 10.1111/his.13450 [doi]
AB  - AIMS: Hepatic progenitor cells (HPCs) are activated in various liver diseases, but 
      their role in the carcinomatous environment remains unknown. We aimed to identify 
      the possible presence and topography of HPCs in liver metastases. METHODS AND 
      RESULTS: We examined 14 liver resection specimens for colorectal adenocarcinoma (n = 
      13) and anal squamous cell carcinoma (n = 1) metastases. Immunohistochemical markers 
      of colonic origin (keratin 20 and CDX2) and squamous cell origin (p63), HPC [keratin 
      19 (K19) and CD56] and stem cell (CD44) markers, and the biliary marker keratin 7 
      (K7), which may also highlight HPCs, were applied on routinely processed tissue 
      sections. Double immunohistochemistry/immunofluorescence (K7/CDX2) and confocal 
      microscopy were used on selected sections. K7-positive, Κ19-positive and 
      CD56-positive ductular structures were encountered within the metastatic tumour 
      (tumour interior and periphery), and in the immediate peritumoral area. Hybrid 
      structures composed of HPCs and metastatic adenocarcinoma cells were recognised and 
      confirmed by double immunostaining (K7/CDX2). Carcinoma cells were also observed 
      singly or in groups within the epithelium of interlobular bile ducts and/or ductules 
      in portal tracts without evidence of carcinomatous infiltration and at a distance 
      from the metastatic foci. CONCLUSIONS: HPCs are observed at the periphery and in the 
      interior of liver metastatic carcinomas. Bile ductules and small interlobular bile 
      ducts may attract carcinoma cells serving as a potential 'metastatic niche', in line 
      with their recognised role as HPC niches in non-neoplastic liver.
CI  - © 2017 John Wiley & Sons Ltd.
FAU - Delladetsima, Ioanna
AU  - Delladetsima I
AUID- ORCID: 0000-0002-6196-5733
AD  - 1st Department of Pathology, Medical School, National & Kapodistrian University of 
      Athens, Athens, Greece.
FAU - Sakellariou, Stratigoula
AU  - Sakellariou S
AD  - 1st Department of Pathology, Medical School, National & Kapodistrian University of 
      Athens, Athens, Greece.
FAU - Govaere, Olivier
AU  - Govaere O
AD  - Institute of Cellular Medicine, Faculty of Medical Sciences, Newcastle University, 
      Newcastle upon Tyne, UK.
FAU - Poulaki, Elpida
AU  - Poulaki E
AD  - 1st Department of Pathology, Medical School, National & Kapodistrian University of 
      Athens, Athens, Greece.
FAU - Felekouras, Evangelos
AU  - Felekouras E
AD  - 1st Department of Surgery, Laikon General Hospital, Athens, Greece.
FAU - Tiniakos, Dina
AU  - Tiniakos D
AD  - Institute of Cellular Medicine, Faculty of Medical Sciences, Newcastle University, 
      Newcastle upon Tyne, UK.
AD  - Department of Pathology, Aretaieion Hospital, Medical School, National & 
      Kapodistrian University of Athens, Athens, Greece.
LA  - eng
PT  - Journal Article
DEP - 20180214
PL  - England
TA  - Histopathology
JT  - Histopathology
JID - 7704136
SB  - IM
MH  - Adenocarcinoma/*secondary
MH  - Anus Neoplasms/pathology
MH  - Carcinoma, Squamous Cell/*secondary
MH  - Colorectal Neoplasms/pathology
MH  - Hepatocytes/*pathology
MH  - Humans
MH  - Liver Neoplasms/*secondary
MH  - Stem Cells/*pathology
OTO - NOTNLM
OT  - ductular reaction
OT  - hepatic progenitor cells
OT  - liver metastasis
OT  - metastatic carcinoma
OT  - metastatic niche
EDAT- 2017/12/09 06:00
MHDA- 2018/09/07 06:00
CRDT- 2017/12/09 06:00
PHST- 2017/04/30 00:00 [received]
PHST- 2017/12/02 00:00 [accepted]
PHST- 2017/12/09 06:00 [pubmed]
PHST- 2018/09/07 06:00 [medline]
PHST- 2017/12/09 06:00 [entrez]
AID - 10.1111/his.13450 [doi]
PST - ppublish
SO  - Histopathology. 2018 May;72(6):1060-1065. doi: 10.1111/his.13450. Epub 2018 Feb 14.

PMID- 29034764
OWN - NLM
STAT- MEDLINE
DCOM- 20180827
LR  - 20180827
IS  - 1747-4132 (Electronic)
IS  - 1747-4124 (Linking)
VI  - 12
IP  - 2
DP  - 2018 Feb
TI  - Indeterminate biliary strictures: a simplified approach.
PG  - 189-199
LID - 10.1080/17474124.2018.1391090 [doi]
AB  - Pre-operative evaluation of biliary strictures remains challenging. The dilemma that 
      exists is how to balance the risk of failing to detect malignancy and the potential 
      morbidity caused by unnecessary surgery in patients with benign etiologies. With 
      emerging novel diagnostic modalities, this study aims to assess the efficacy of 
      diagnostic techniques and facilitate a clinical approach to indeterminate biliary 
      strictures. Areas covered: Conventional imaging modalities are crucial in 
      identifying the location of a stricture and are helpful for choosing further 
      diagnostic modalities. Utilization of endoscopic techniques, including endoscopic 
      retrograde cholangiopancreatography (ERCP) and endoscopic ultrasound (EUS), is key 
      in establishing a diagnosis. The emergence of novel diagnostic modalities, such as 
      fluorescence in-situ hybridization (FISH), peroral cholangioscopy (POC), intraductal 
      endoscopic ultrasound (IDUS) and confocal laser endomicroscopy (CLE), enhance the 
      diagnostic yield in the evaluation of indeterminate biliary strictures. Expert 
      commentary: More reliable and validated visual criteria for differentiating 
      malignancy from benign biliary conditions, utilizing advanced imaging modalities 
      such as POC and CLE, need to be established. It is of significance to further 
      evaluate these novel diagnostic modalities through ongoing trials and to develop a 
      diagnostic algorithm that reconciles cost-effectiveness with diagnostic accuracy.
FAU - Xie, Chencheng
AU  - Xie C
AD  - a Internal Medicine , University of South Dakota Sanford School of Medicine , Sioux 
      Falls , SD , USA.
FAU - Aloreidi, Khalil
AU  - Aloreidi K
AD  - a Internal Medicine , University of South Dakota Sanford School of Medicine , Sioux 
      Falls , SD , USA.
FAU - Patel, Bhavesh
AU  - Patel B
AD  - b Surgery , University of South Dakota Sanford School of Medicine , Sioux Falls , SD 
      , USA.
FAU - Ridgway, Timothy
AU  - Ridgway T
AD  - b Surgery , University of South Dakota Sanford School of Medicine , Sioux Falls , SD 
      , USA.
FAU - Thambi-Pillai, Thavam
AU  - Thambi-Pillai T
AD  - a Internal Medicine , University of South Dakota Sanford School of Medicine , Sioux 
      Falls , SD , USA.
FAU - Timmerman, Gary
AU  - Timmerman G
AD  - a Internal Medicine , University of South Dakota Sanford School of Medicine , Sioux 
      Falls , SD , USA.
FAU - Khan, Adeel
AU  - Khan A
AD  - c Surgery , Washington University in St. Louis , St. Louis , MO , USA.
FAU - Atiq, Muslim
AU  - Atiq M
AD  - b Surgery , University of South Dakota Sanford School of Medicine , Sioux Falls , SD 
      , USA.
LA  - eng
PT  - Journal Article
PT  - Review
DEP - 20171023
PL  - England
TA  - Expert Rev Gastroenterol Hepatol
JT  - Expert review of gastroenterology & hepatology
JID - 101278199
SB  - IM
MH  - Bile Ducts/*diagnostic imaging/pathology
MH  - Biopsy
MH  - Cholestasis/*diagnostic imaging/etiology/pathology/therapy
MH  - Diagnostic Imaging/*methods
MH  - *Diagnostic Techniques, Digestive System
MH  - Humans
MH  - Predictive Value of Tests
MH  - Prognosis
MH  - Reproducibility of Results
MH  - Risk Factors
MH  - Severity of Illness Index
OTO - NOTNLM
OT  - CLE
OT  - Clinical approach
OT  - ERCP
OT  - EUS-FNA
OT  - FISH
OT  - IDUS
OT  - POC
OT  - indeterminate biliary strictures
EDAT- 2017/10/17 06:00
MHDA- 2018/08/28 06:00
CRDT- 2017/10/17 06:00
PHST- 2017/10/17 06:00 [pubmed]
PHST- 2018/08/28 06:00 [medline]
PHST- 2017/10/17 06:00 [entrez]
AID - 10.1080/17474124.2018.1391090 [doi]
PST - ppublish
SO  - Expert Rev Gastroenterol Hepatol. 2018 Feb;12(2):189-199. doi: 
      10.1080/17474124.2018.1391090. Epub 2017 Oct 23.

PMID- 29030057
OWN - NLM
STAT- MEDLINE
DCOM- 20171218
LR  - 20171218
IS  - 1090-2449 (Electronic)
IS  - 0014-4894 (Linking)
VI  - 183
DP  - 2017 Dec
TI  - Comparative pattern of growth and development of Echinostoma paraensei (Digenea: 
      Echinostomatidae) in hamster and Wistar rat using light and confocal laser scanning 
      microscopy.
PG  - 41-49
LID - S0014-4894(17)30528-3 [pii]
LID - 10.1016/j.exppara.2017.10.003 [doi]
AB  - Echinostoma paraensei (Digenea: Echinostomatidae) lives in the duodenum and bile 
      duct of rodents and is reported as a useful model for studies on the biology of 
      flatworms. Here, we compared the growth and development of pre and post ovigerous 
      worms collected 3, 7, 14 and 21 days post infection from experimentally infected 
      hamster (permissive host) and Wistar rat (less permissive hosts). Linear 
      measurements and ratios were examined by light (morphology and morphometry) and 
      confocal laser scanning microscopy. At day 3, either worm from hamsters or rats were 
      small with poorly developed gonads. At seven day, worms increased in size and 
      morphometric differences between hosts are statistically significant after this 
      time. In addition, adult worms (14 and 21 days of age) harvested from hamster showed 
      developed gonads and vitelline glands laterally distributed on the body, whereas 
      worms from rat showed atrophied reproductive system characterized by underdeveloped 
      vitelline glands and stunted ovary. The worm rate recovery in rat decreased from 
      29.3% (day 7) to 20.6% (day 14) and 8% (day 21), whilst it remained around 37% in 
      hamster. In conclusion, this is the first appointment demonstrating that low 
      permissiveness influences the reproductive system of echinostome since the immature 
      stages of development. The phenotypic analysis evidenced that hamster provides a 
      more favorable microenvironment for gonads development than rat, confirming golden 
      hamster as a permissive host, whereas Wistar rat is less permissive host.
CI  - Copyright © 2017 Elsevier Inc. All rights reserved.
FAU - Souza, Joyce G R
AU  - Souza JGR
AD  - Laboratório de Biologia e Parasitologia de Mamíferos Silvestres Reservatórios, 
      Instituto Oswaldo Cruz, Fundação Oswaldo Cruz, Av. Brasil 4365, Manguinhos, 
      21040-360, Rio de Janeiro, Brazil. Electronic address: joycegrs@gmail.com.
FAU - Garcia, Juberlan S
AU  - Garcia JS
AD  - Laboratório de Biologia e Parasitologia de Mamíferos Silvestres Reservatórios, 
      Instituto Oswaldo Cruz, Fundação Oswaldo Cruz, Av. Brasil 4365, Manguinhos, 
      21040-360, Rio de Janeiro, Brazil.
FAU - Gomes, Ana Paula N
AU  - Gomes APN
AD  - Laboratório de Biologia e Parasitologia de Mamíferos Silvestres Reservatórios, 
      Instituto Oswaldo Cruz, Fundação Oswaldo Cruz, Av. Brasil 4365, Manguinhos, 
      21040-360, Rio de Janeiro, Brazil.
FAU - Machado-Silva, José Roberto
AU  - Machado-Silva JR
AD  - Laboratório de Helmintologia Romero Lascasas Porto, Departamento de Microbiologia, 
      Imunologia e Parasitologia, Faculdade de Ciências Médicas, Av. Professor Manoel de 
      Abreu, 444/5°andar, Vila Isabel, 20511-070, Rio de Janeiro, Brazil.
FAU - Maldonado, Arnaldo Jr
AU  - Maldonado A Jr
AD  - Laboratório de Biologia e Parasitologia de Mamíferos Silvestres Reservatórios, 
      Instituto Oswaldo Cruz, Fundação Oswaldo Cruz, Av. Brasil 4365, Manguinhos, 
      21040-360, Rio de Janeiro, Brazil.
LA  - eng
PT  - Comparative Study
PT  - Journal Article
DEP - 20171013
PL  - United States
TA  - Exp Parasitol
JT  - Experimental parasitology
JID - 0370713
SB  - IM
MH  - Adaptation, Physiological
MH  - Animals
MH  - Biomphalaria
MH  - Cricetinae
MH  - Echinostoma/classification/*growth & development/ultrastructure
MH  - Echinostomiasis/*parasitology
MH  - Female
MH  - Mesocricetus
MH  - Microscopy, Confocal
MH  - Phenotype
MH  - Rats
MH  - Rats, Wistar
OTO - NOTNLM
OT  - Confocal microscopy
OT  - Echinostoma paraensei
OT  - Golden hamster
OT  - Light microscopy
OT  - Morphology
OT  - Morphometry
OT  - Wistar rat
EDAT- 2017/10/17 06:00
MHDA- 2017/12/19 06:00
CRDT- 2017/10/15 06:00
PHST- 2017/06/16 00:00 [received]
PHST- 2017/10/07 00:00 [revised]
PHST- 2017/10/09 00:00 [accepted]
PHST- 2017/10/17 06:00 [pubmed]
PHST- 2017/12/19 06:00 [medline]
PHST- 2017/10/15 06:00 [entrez]
AID - S0014-4894(17)30528-3 [pii]
AID - 10.1016/j.exppara.2017.10.003 [doi]
PST - ppublish
SO  - Exp Parasitol. 2017 Dec;183:41-49. doi: 10.1016/j.exppara.2017.10.003. Epub 2017 Oct 
      13.

PMID- 29023824
OWN - NLM
STAT- MEDLINE
DCOM- 20181011
LR  - 20190301
IS  - 1527-3350 (Electronic)
IS  - 0270-9139 (Print)
IS  - 0270-9139 (Linking)
VI  - 67
IP  - 3
DP  - 2018 Mar
TI  - Cholangiocyte autophagy contributes to hepatic cystogenesis in polycystic liver 
      disease and represents a potential therapeutic target.
PG  - 1088-1108
LID - 10.1002/hep.29577 [doi]
AB  - Polycystic liver disease (PLD) is a group of genetic disorders with limited 
      treatment options and significant morbidity. Hepatic cysts arise from cholangiocytes 
      exhibiting a hyperproliferative phenotype. Considering that hyperproliferation of 
      many cell types is associated with alterations in autophagy, we hypothesized that 
      autophagy is altered in PLD cholangiocytes, contributes to hepatic cystogenesis, and 
      might represent a potential therapeutic target. We employed functional pathway 
      cluster analysis and next-generation sequencing, transmission electron microscopy, 
      immunofluorescence confocal microscopy, and western blotting to assess autophagy in 
      human and rodent PLD cholangiocytes. A three-dimensional culture model was used to 
      study the effects of molecular and pharmacologic inhibition of autophagy on hepatic 
      cystogenesis in vitro, and the polycystic kidney disease-specific rat, an animal 
      model of PLD, to study the effects of hydroxychloroquine, a drug that interferes 
      with the autophagy pathway, on disease progression in vivo. Assessment of the 
      transcriptome of PLD cholangiocytes followed by functional pathway cluster analysis 
      revealed that the autophagy-lysosomal pathway is one of the most altered pathways in 
      PLD. Direct evaluation of autophagy in PLD cholangiocytes both in vitro and in vivo 
      showed increased number and size of autophagosomes, lysosomes, and autolysosomes; 
      overexpression of autophagy-related proteins (Atg5, Beclin1, Atg7, and LC3); and 
      enhanced autophagic flux associated with activation of the cAMP-protein kinase 
      A-cAMP response element-binding protein signaling pathway. Molecular and 
      pharmacologic intervention in autophagy with ATG7 small interfering RNA, bafilomycin 
      A(1) , and hydroxychloroquine reduced proliferation of PLD cholangiocytes in vitro 
      and growth of hepatic cysts in three-dimensional cultures. Hydroxychloroquine also 
      efficiently inhibited hepatic cystogenesis in the polycystic kidney disease-specific 
      rat. CONCLUSION: Autophagy is increased in PLD cholangiocytes, contributes to 
      hepatic cystogenesis, and represents a potential therapeutic target for disease 
      treatment. (Hepatology 2018;67:1088-1108).
CI  - © 2017 by the American Association for the Study of Liver Diseases.
FAU - Masyuk, Anatoliy I
AU  - Masyuk AI
AD  - Division of Gastroenterology and Hepatology, Mayo Clinic College of Medicine and 
      Science, Rochester, MN.
FAU - Masyuk, Tatyana V
AU  - Masyuk TV
AD  - Division of Gastroenterology and Hepatology, Mayo Clinic College of Medicine and 
      Science, Rochester, MN.
FAU - Lorenzo Pisarello, Maria J
AU  - Lorenzo Pisarello MJ
AD  - Division of Gastroenterology and Hepatology, Mayo Clinic College of Medicine and 
      Science, Rochester, MN.
FAU - Ding, Jingyi Francess
AU  - Ding JF
AD  - Division of Gastroenterology and Hepatology, Mayo Clinic College of Medicine and 
      Science, Rochester, MN.
FAU - Loarca, Lorena
AU  - Loarca L
AD  - Division of Gastroenterology and Hepatology, Mayo Clinic College of Medicine and 
      Science, Rochester, MN.
FAU - Huang, Bing Q
AU  - Huang BQ
AD  - Division of Gastroenterology and Hepatology, Mayo Clinic College of Medicine and 
      Science, Rochester, MN.
FAU - LaRusso, Nicholas F
AU  - LaRusso NF
AD  - Division of Gastroenterology and Hepatology, Mayo Clinic College of Medicine and 
      Science, Rochester, MN.
LA  - eng
GR  - P30 DK084567/DK/NIDDK NIH HHS/United States
GR  - P30 DK090728/DK/NIDDK NIH HHS/United States
GR  - R01 DK024031/DK/NIDDK NIH HHS/United States
PT  - Journal Article
PT  - Research Support, N.I.H., Extramural
PT  - Research Support, Non-U.S. Gov't
DEP - 20180201
TA  - Hepatology
JT  - Hepatology (Baltimore, Md.)
JID - 8302946
RN  - 0 (Enzyme Inhibitors)
RN  - 4QWG6N8QKH (Hydroxychloroquine)
RN  - 51110-01-1 (Somatostatin)
RN  - 98H1T17066 (pasireotide)
RN  - Polycystic liver disease
SB  - IM
MH  - Animals
MH  - Autophagy/*drug effects/genetics/physiology
MH  - Bile Ducts/*cytology/metabolism
MH  - Blotting, Western
MH  - Cell Proliferation/drug effects
MH  - Cells, Cultured
MH  - Cluster Analysis
MH  - Cysts/drug therapy/metabolism/*physiopathology
MH  - Disease Models, Animal
MH  - Enzyme Inhibitors/pharmacology
MH  - Epithelial Cells/metabolism
MH  - Female
MH  - Fluorescent Antibody Technique
MH  - High-Throughput Nucleotide Sequencing/methods
MH  - Humans
MH  - Hydroxychloroquine/pharmacology
MH  - Liver/metabolism/*pathology
MH  - Liver Diseases/metabolism/*physiopathology
MH  - Male
MH  - Microscopy, Electron, Transmission
MH  - Rats
MH  - Rats, Sprague-Dawley
MH  - Signal Transduction
MH  - Somatostatin/analogs & derivatives/pharmacology
PMC - PMC5826832
MID - NIHMS913354
COIS- Potential conflict of interest: Nothing to report.
EDAT- 2017/10/13 06:00
MHDA- 2018/10/12 06:00
CRDT- 2017/10/13 06:00
PHST- 2017/06/19 00:00 [received]
PHST- 2017/09/11 00:00 [revised]
PHST- 2017/10/03 00:00 [accepted]
PHST- 2017/10/13 06:00 [pubmed]
PHST- 2018/10/12 06:00 [medline]
PHST- 2017/10/13 06:00 [entrez]
AID - 10.1002/hep.29577 [doi]
PST - ppublish
SO  - Hepatology. 2018 Mar;67(3):1088-1108. doi: 10.1002/hep.29577. Epub 2018 Feb 1.

PMID- 28892096
OWN - NLM
STAT- MEDLINE
DCOM- 20171107
LR  - 20210707
IS  - 1530-0307 (Electronic)
IS  - 0023-6837 (Print)
IS  - 0023-6837 (Linking)
VI  - 97
IP  - 11
DP  - 2017 Nov
TI  - Development and characterization of cholangioids from normal and diseased human 
      cholangiocytes as an in vitro model to study primary sclerosing cholangitis.
PG  - 1385-1396
LID - 10.1038/labinvest.2017.63 [doi]
AB  - Primary sclerosing cholangitis (PSC) is an incurable, fibroinflammatory biliary 
      disease for which there is no effective pharmacotherapy. We recently reported 
      cholangiocyte senescence as an important phenotype in PSC while others showed that 
      portal macrophages accumulate in PSC. Unfortunately, our ability to explore 
      cholangiocyte senescence and macrophage accumulation has been hampered by limited in 
      vitro models. Thus, our aim was to develop and characterize a three-dimensional (3D) 
      model of normal and diseased bile ducts (cholangioids) starting with normal human 
      cholangiocytes (NHC), senescent NHC (NHC-sen), and cholangiocytes from PSC patients. 
      In 3D culture, NHCs formed spheroids of ~5000 cells with a central lumen of ~150 μm. 
      By confocal microscopy and western blot, cholangioids retained expression of 
      cholangiocyte proteins (cytokeratin 7/19) and markers of epithelial polarity 
      (secretin receptor and GM130). Cholangioids are functionally active, and upon 
      secretin stimulation, luminal size increased by ~80%. Cholangioids exposed to 
      hydrogen peroxide exhibited cellular senescence and the senescence-associated 
      secretory phenotype (SASP; increased IL-6, p21, SA-β-Gal, yH2A.x and p16 
      expression). Furthermore, cholangioids derived from NHC-sen or PSC patients were 
      smaller and had slower growth than the controls. When co-cultured with THP-1 
      macrophages, the number of macrophages associated with NHC-sen or PSC cholangioids 
      was five- to seven-fold greater compared to co-culture with non-senescent NHC. We 
      observed that NHC-sen and PSC cholangioids release greater number of extracellular 
      vesicles (EVs) compared to controls. Moreover, conditioned media from NHC-sen 
      cholangioids resulted in an ~2-fold increase in macrophage migration. In summary, we 
      developed a method to generate normal and diseased cholangioids, characterized them 
      morphologically and functionally, showed that they can be induced to senescence and 
      SASP, and demonstrated both EV release and macrophage attraction. This novel model 
      mimics several features of PSC, and thus will be useful for studying the 
      pathogenesis of PSC and potentially identifying new therapeutic targets.
FAU - Loarca, Lorena
AU  - Loarca L
AD  - Division of Gastroenterology and Hepatology, Department of Medicine, Mayo Clinic, 
      Rochester, MN, USA.
FAU - De Assuncao, Thiago M
AU  - De Assuncao TM
AD  - Division of Gastroenterology and Hepatology, Department of Medicine, Mayo Clinic, 
      Rochester, MN, USA.
FAU - Jalan-Sakrikar, Nidhi
AU  - Jalan-Sakrikar N
AD  - Division of Gastroenterology and Hepatology, Department of Medicine, Mayo Clinic, 
      Rochester, MN, USA.
FAU - Bronk, Steve
AU  - Bronk S
AD  - Division of Gastroenterology and Hepatology, Department of Medicine, Mayo Clinic, 
      Rochester, MN, USA.
FAU - Krishnan, Anuradha
AU  - Krishnan A
AD  - Division of Gastroenterology and Hepatology, Department of Medicine, Mayo Clinic, 
      Rochester, MN, USA.
FAU - Huang, Bing
AU  - Huang B
AD  - Division of Gastroenterology and Hepatology, Department of Medicine, Mayo Clinic, 
      Rochester, MN, USA.
FAU - Morton, Leslie
AU  - Morton L
AD  - Division of Gastroenterology and Hepatology, Department of Medicine, Mayo Clinic, 
      Rochester, MN, USA.
FAU - Trussoni, Christy
AU  - Trussoni C
AD  - Division of Gastroenterology and Hepatology, Department of Medicine, Mayo Clinic, 
      Rochester, MN, USA.
FAU - Bonilla, Lorena Marcano
AU  - Bonilla LM
AD  - Division of Gastroenterology and Hepatology, Department of Medicine, Mayo Clinic, 
      Rochester, MN, USA.
FAU - Krueger, Eugene
AU  - Krueger E
AD  - Division of Gastroenterology and Hepatology, Department of Medicine, Mayo Clinic, 
      Rochester, MN, USA.
FAU - O'Hara, Steve
AU  - O'Hara S
AD  - Division of Gastroenterology and Hepatology, Department of Medicine, Mayo Clinic, 
      Rochester, MN, USA.
FAU - Splinter, Patrick
AU  - Splinter P
AD  - Division of Gastroenterology and Hepatology, Department of Medicine, Mayo Clinic, 
      Rochester, MN, USA.
FAU - Shi, Guang
AU  - Shi G
AD  - Division of Gastroenterology and Hepatology, Department of Medicine, Mayo Clinic, 
      Rochester, MN, USA.
FAU - Pisarello, María José Lorenzo
AU  - Pisarello MJL
AD  - Division of Gastroenterology and Hepatology, Department of Medicine, Mayo Clinic, 
      Rochester, MN, USA.
FAU - Gores, Gregory J
AU  - Gores GJ
AD  - Division of Gastroenterology and Hepatology, Department of Medicine, Mayo Clinic, 
      Rochester, MN, USA.
FAU - Huebert, Robert C
AU  - Huebert RC
AD  - Division of Gastroenterology and Hepatology, Department of Medicine, Mayo Clinic, 
      Rochester, MN, USA.
FAU - LaRusso, Nicholas F
AU  - LaRusso NF
AD  - Division of Gastroenterology and Hepatology, Department of Medicine, Mayo Clinic, 
      Rochester, MN, USA.
LA  - eng
GR  - R01 DK057993/DK/NIDDK NIH HHS/United States
GR  - R01 DK041876/DK/NIDDK NIH HHS/United States
GR  - R37 DK041876/DK/NIDDK NIH HHS/United States
GR  - P30 DK084567/DK/NIDDK NIH HHS/United States
GR  - K08 DK100575/DK/NIDDK NIH HHS/United States
GR  - TL1 TR002380/TR/NCATS NIH HHS/United States
GR  - R01 DK024031/DK/NIDDK NIH HHS/United States
PT  - Journal Article
PT  - Research Support, N.I.H., Extramural
PT  - Research Support, Non-U.S. Gov't
DEP - 20170911
TA  - Lab Invest
JT  - Laboratory investigation; a journal of technical methods and pathology
JID - 0376617
RN  - 0 (Autoantigens)
RN  - 0 (Biomarkers)
RN  - 0 (Culture Media, Conditioned)
RN  - 0 (Golgin subfamily A member 2)
RN  - 0 (KRT7 protein, human)
RN  - 0 (Keratin-19)
RN  - 0 (Keratin-7)
RN  - 0 (Membrane Proteins)
RN  - 0 (Oxidants)
RN  - 0 (Receptors, G-Protein-Coupled)
RN  - 0 (Receptors, Gastrointestinal Hormone)
RN  - 0 (secretin receptor)
RN  - BBX060AN9V (Hydrogen Peroxide)
SB  - IM
MH  - Autoantigens/metabolism
MH  - Bile Ducts/drug effects/metabolism/*pathology/ultrastructure
MH  - Biomarkers/metabolism
MH  - Cell Line
MH  - Cells, Cultured
MH  - Cellular Senescence/drug effects
MH  - Cholangitis, Sclerosing/immunology/metabolism/*pathology
MH  - Coculture Techniques
MH  - Culture Media, Conditioned
MH  - Extracellular Vesicles/drug effects/metabolism/pathology/ultrastructure
MH  - Gene Expression Regulation/drug effects
MH  - Humans
MH  - Hydrogen Peroxide/toxicity
MH  - Keratin-19/metabolism
MH  - Keratin-7/metabolism
MH  - Macrophage Activation
MH  - Macrophages/cytology/immunology
MH  - Membrane Proteins/metabolism
MH  - Microscopy, Electron, Transmission
MH  - Multivesicular Bodies/drug effects/metabolism/pathology/ultrastructure
MH  - Oxidants/toxicity
MH  - Receptors, G-Protein-Coupled/metabolism
MH  - Receptors, Gastrointestinal Hormone/metabolism
MH  - Spheroids, Cellular/drug effects/metabolism/*pathology/ultrastructure
PMC - PMC5664217
MID - NIHMS879671
COIS- Disclosure/Conflict of Interest: The authors have no conflict of interest or any 
      disclosures to report.
EDAT- 2017/09/12 06:00
MHDA- 2017/11/08 06:00
CRDT- 2017/09/12 06:00
PHST- 2017/01/05 00:00 [received]
PHST- 2017/05/18 00:00 [revised]
PHST- 2017/05/23 00:00 [accepted]
PHST- 2017/09/12 06:00 [pubmed]
PHST- 2017/11/08 06:00 [medline]
PHST- 2017/09/12 06:00 [entrez]
AID - labinvest201763 [pii]
AID - 10.1038/labinvest.2017.63 [doi]
PST - ppublish
SO  - Lab Invest. 2017 Nov;97(11):1385-1396. doi: 10.1038/labinvest.2017.63. Epub 2017 Sep 
      11.

PMID- 28874959
OWN - NLM
STAT- PubMed-not-MEDLINE
LR  - 20200929
IS  - 1948-5190 (Print)
IS  - 1948-5190 (Electronic)
VI  - 9
IP  - 8
DP  - 2017 Aug 16
TI  - Clinical impact of confocal laser endomicroscopy in the management of 
      gastrointestinal lesions with an uncertain diagnosis.
PG  - 389-395
LID - 10.4253/wjge.v9.i8.389 [doi]
AB  - AIM: To evaluate the clinical impact of confocal laser endomicroscopy (CLE) in the 
      diagnosis and management of patients with an uncertain diagnosis. METHODS: A 
      retrospective chart review was performed. Patients who underwent CLE between 
      November 2013 and October 2015 and exhibited a poor correlation between endoscopic 
      and histological findings were included. Baseline characteristics, indications, 
      previous diagnostic studies, findings at the time of CLE, clinical management and 
      histological results were analyzed. Interventions based on CLE findings were also 
      analyzed. We compared the diagnostic accuracy of CLE and target biopsies of surgical 
      specimens. RESULTS: A total of 144 patients were included. Of these, 51% (74/144) 
      were female. The mean age was 51 years old. In all, 41/144 (28.4%) lesions were 
      neoplastic (13 bile duct, 10 gastric, 8 esophageal, 6 colonic, 1 duodenal, 1 rectal, 
      1 ampulloma and 1 pancreatic). The sensitivity, specificity, positive predictive 
      value, negative predictive value, and observed agreement when CLE was used to detect 
      N-lesions were 85.37%, 87.38%, 72.92%, 93.75% and 86.81%, respectively. Cohen's 
      Kappa was 69.20%, thus indicating good agreement. Changes in management were 
      observed in 54% of the cases. CONCLUSION: CLE is a new diagnostic tool that has a 
      significant clinical impact on the diagnosis and treatment of patients with 
      uncertain diagnosis.
FAU - Robles-Medranda, Carlos
AU  - Robles-Medranda C
AD  - Carlos Robles-Medranda, Maria Vargas, Jesenia Ospina, Miguel Puga-Tejada, Manuel 
      Valero, Miguel Soria, Gladys Bravo, Carlos Robles-Jara, Hannah Pitanga Lukashok, 
      Gastroenterology and Endoscopy Division, Instituto Ecuatoriano de Enfermedades 
      Digestivas, University Hospital OMNI, Guayaquil 090505, Ecuador.
FAU - Vargas, Maria
AU  - Vargas M
AD  - Carlos Robles-Medranda, Maria Vargas, Jesenia Ospina, Miguel Puga-Tejada, Manuel 
      Valero, Miguel Soria, Gladys Bravo, Carlos Robles-Jara, Hannah Pitanga Lukashok, 
      Gastroenterology and Endoscopy Division, Instituto Ecuatoriano de Enfermedades 
      Digestivas, University Hospital OMNI, Guayaquil 090505, Ecuador.
FAU - Ospina, Jesenia
AU  - Ospina J
AD  - Carlos Robles-Medranda, Maria Vargas, Jesenia Ospina, Miguel Puga-Tejada, Manuel 
      Valero, Miguel Soria, Gladys Bravo, Carlos Robles-Jara, Hannah Pitanga Lukashok, 
      Gastroenterology and Endoscopy Division, Instituto Ecuatoriano de Enfermedades 
      Digestivas, University Hospital OMNI, Guayaquil 090505, Ecuador.
FAU - Puga-Tejada, Miguel
AU  - Puga-Tejada M
AD  - Carlos Robles-Medranda, Maria Vargas, Jesenia Ospina, Miguel Puga-Tejada, Manuel 
      Valero, Miguel Soria, Gladys Bravo, Carlos Robles-Jara, Hannah Pitanga Lukashok, 
      Gastroenterology and Endoscopy Division, Instituto Ecuatoriano de Enfermedades 
      Digestivas, University Hospital OMNI, Guayaquil 090505, Ecuador.
FAU - Valero, Manuel
AU  - Valero M
AD  - Carlos Robles-Medranda, Maria Vargas, Jesenia Ospina, Miguel Puga-Tejada, Manuel 
      Valero, Miguel Soria, Gladys Bravo, Carlos Robles-Jara, Hannah Pitanga Lukashok, 
      Gastroenterology and Endoscopy Division, Instituto Ecuatoriano de Enfermedades 
      Digestivas, University Hospital OMNI, Guayaquil 090505, Ecuador.
FAU - Soria, Miguel
AU  - Soria M
AD  - Carlos Robles-Medranda, Maria Vargas, Jesenia Ospina, Miguel Puga-Tejada, Manuel 
      Valero, Miguel Soria, Gladys Bravo, Carlos Robles-Jara, Hannah Pitanga Lukashok, 
      Gastroenterology and Endoscopy Division, Instituto Ecuatoriano de Enfermedades 
      Digestivas, University Hospital OMNI, Guayaquil 090505, Ecuador.
FAU - Bravo, Gladys
AU  - Bravo G
AD  - Carlos Robles-Medranda, Maria Vargas, Jesenia Ospina, Miguel Puga-Tejada, Manuel 
      Valero, Miguel Soria, Gladys Bravo, Carlos Robles-Jara, Hannah Pitanga Lukashok, 
      Gastroenterology and Endoscopy Division, Instituto Ecuatoriano de Enfermedades 
      Digestivas, University Hospital OMNI, Guayaquil 090505, Ecuador.
FAU - Robles-Jara, Carlos
AU  - Robles-Jara C
AD  - Carlos Robles-Medranda, Maria Vargas, Jesenia Ospina, Miguel Puga-Tejada, Manuel 
      Valero, Miguel Soria, Gladys Bravo, Carlos Robles-Jara, Hannah Pitanga Lukashok, 
      Gastroenterology and Endoscopy Division, Instituto Ecuatoriano de Enfermedades 
      Digestivas, University Hospital OMNI, Guayaquil 090505, Ecuador.
FAU - Lukashok, Hannah Pitanga
AU  - Lukashok HP
AD  - Carlos Robles-Medranda, Maria Vargas, Jesenia Ospina, Miguel Puga-Tejada, Manuel 
      Valero, Miguel Soria, Gladys Bravo, Carlos Robles-Jara, Hannah Pitanga Lukashok, 
      Gastroenterology and Endoscopy Division, Instituto Ecuatoriano de Enfermedades 
      Digestivas, University Hospital OMNI, Guayaquil 090505, Ecuador.
LA  - eng
PT  - Journal Article
TA  - World J Gastrointest Endosc
JT  - World journal of gastrointestinal endoscopy
JID - 101532474
PMC - PMC5565504
OTO - NOTNLM
OT  - Barret esophagus
OT  - Biliary strictures
OT  - Confocal laser endomicroscopy
OT  - Gastrointestinal cancer
OT  - In vivo microscopy
OT  - Pancreatic cyst
COIS- Conflict-of-interest statement: The authors have no conflict of interests.
EDAT- 2017/09/07 06:00
MHDA- 2017/09/07 06:01
CRDT- 2017/09/07 06:00
PHST- 2017/02/27 00:00 [received]
PHST- 2017/04/10 00:00 [revised]
PHST- 2017/05/03 00:00 [accepted]
PHST- 2017/09/07 06:00 [entrez]
PHST- 2017/09/07 06:00 [pubmed]
PHST- 2017/09/07 06:01 [medline]
AID - 10.4253/wjge.v9.i8.389 [doi]
PST - ppublish
SO  - World J Gastrointest Endosc. 2017 Aug 16;9(8):389-395. doi: 10.4253/wjge.v9.i8.389.

PMID- 28832171
OWN - NLM
STAT- MEDLINE
DCOM- 20190627
LR  - 20190627
IS  - 0862-495X (Print)
IS  - 0862-495X (Linking)
VI  - 30
IP  - 4
DP  - 2017 Summer
TI  - [Confocal Laser Endomicroscopy in the Diagnostics of Malignancy of the 
      Gastrointestinal Tract].
PG  - 258-263
LID - 10.14735/amko2017258 [doi]
AB  - In confocal laser endomicroscopy (CLE), a type of optical microscope that uses a 
      laser beam as its light source and processes the acquired image by processor unit is 
      used. Although the principle behind the device has been known since 1957, its use in 
      clinical practice has only recently been enabled by technical developments, and it 
      is therefore a relatively new modality in differential diagnosis. CLE enables 
      real-time microscopic imaging of the tissue under investigation and in fact 
      non-invasive in vivo biopsy. First experiences with CLE have primarily been obtained 
      in the field of endoscopy, in particular in the pathology of the esophagus, stomach, 
      bile duct, pancreas, and colon. Further to its use in endoscopy, CLE was recently 
      developed for perioperative use, with the most experience gained in neurological, 
      breast, and prostate surgery. Numerous prospective randomized trials have confirmed 
      the benefits of CLE in tumor screening, differential diagnosis of tumors or 
      inflammatory diseases, earlier diagnostics of diseases, and reducing the number of 
      required endoscopic examinations. In addition, CLE is associated with minimal side 
      effects. A known possible side effect is allergy to the fluorescein used to stain 
      tissues during the examination. Extending of endoscopic examination or surgery is 
      minimal in the hands of trained personnel. Current limiting factors of CLE include 
      insufficient clinical experience, the price of the CLE device and probes, and the 
      subjectivity inherent in the evaluation of microscopic images by the endoscopist or 
      surgeon. This article summarizes published studies of CLE in the diagnostics of 
      oncological diseases of the gastrointestinal tract.Key words: confocal microscopy - 
      gastrointestinal tract - neoplasms The authors declare they have no potential 
      conflicts of interest concerning drugs, products, or services used in the study. The 
      Editorial Board declares that the manuscript met the ICMJE recommendation for 
      biomedical papers.Submitted: 9. 2. 2017Accepted: 26. 2. 2017.
FAU - Moravčík, P
AU  - Moravčík P
FAU - Hlavsa, J
AU  - Hlavsa J
FAU - Kunovsky, L
AU  - Kunovsky L
FAU - Kala, Z
AU  - Kala Z
FAU - Penka, I
AU  - Penka I
FAU - Dastych, M
AU  - Dastych M
LA  - cze
PT  - Journal Article
PT  - Review
TT  - Konfokální laserová mikroskopie v diagnostice onkologických onemocnění 
      gastrointestinálního traktu.
PL  - Czech Republic
TA  - Klin Onkol
JT  - Klinicka onkologie : casopis Ceske a Slovenske onkologicke spolecnosti
JID - 9425213
SB  - IM
MH  - Endoscopy, Digestive System/adverse effects/instrumentation/*methods
MH  - Gastrointestinal Neoplasms/*diagnostic imaging
MH  - Humans
MH  - Microscopy, Confocal/instrumentation/*methods
EDAT- 2017/08/24 06:00
MHDA- 2019/06/30 06:00
CRDT- 2017/08/24 06:00
PHST- 2017/08/24 06:00 [entrez]
PHST- 2017/08/24 06:00 [pubmed]
PHST- 2019/06/30 06:00 [medline]
AID - 61475 [pii]
AID - 10.14735/amko2017258 [doi]
PST - ppublish
SO  - Klin Onkol. 2017 Summer;30(4):258-263. doi: 10.14735/amko2017258.

PMID- 28330614
OWN - NLM
STAT- MEDLINE
DCOM- 20190701
LR  - 20210924
IS  - 2405-4712 (Print)
IS  - 2405-4720 (Electronic)
IS  - 2405-4712 (Linking)
VI  - 4
IP  - 3
DP  - 2017 Mar 22
TI  - A Predictive 3D Multi-Scale Model of Biliary Fluid Dynamics in the Liver Lobule.
PG  - 277-290.e9
LID - S2405-4712(17)30052-2 [pii]
LID - 10.1016/j.cels.2017.02.008 [doi]
AB  - Bile, the central metabolic product of the liver, is transported by the bile 
      canaliculi network. The impairment of bile flow in cholestatic liver diseases has 
      urged a demand for insights into its regulation. Here, we developed a predictive 3D 
      multi-scale model that simulates fluid dynamic properties successively from the 
      subcellular to the tissue level. The model integrates the structure of the bile 
      canalicular network in the mouse liver lobule, as determined by high-resolution 
      confocal and serial block-face scanning electron microscopy, with measurements of 
      bile transport by intravital microscopy. The combined experiment-theory approach 
      revealed spatial heterogeneities of biliary geometry and hepatocyte transport 
      activity. Based on this, our model predicts gradients of bile velocity and pressure 
      in the liver lobule. Validation of the model predictions by pharmacological 
      inhibition of Rho kinase demonstrated a requirement of canaliculi contractility for 
      bile flow in vivo. Our model can be applied to functionally characterize liver 
      diseases and quantitatively estimate biliary transport upon drug-induced liver 
      injury.
CI  - Copyright © 2017 The Author(s). Published by Elsevier Inc. All rights reserved.
FAU - Meyer, Kirstin
AU  - Meyer K
AD  - Max Planck Institute of Molecular Cell Biology and Genetics, Dresden, Saxony 01307, 
      Germany.
FAU - Ostrenko, Oleksandr
AU  - Ostrenko O
AD  - Center for Information Services and High Performance Computing, Technische 
      Universität Dresden, Dresden, Saxony 01062, Germany; Center for Advancing 
      Electronics Dresden, Technische Universität Dresden, Dresden, Saxony 01062, Germany.
FAU - Bourantas, Georgios
AU  - Bourantas G
AD  - Max Planck Institute of Molecular Cell Biology and Genetics, Dresden, Saxony 01307, 
      Germany; Faculty of Science, Technology and Communication, University of Luxembourg, 
      1359 Luxembourg, Luxembourg; Center for Advancing Electronics Dresden, Technische 
      Universität Dresden, Dresden, Saxony 01062, Germany.
FAU - Morales-Navarrete, Hernan
AU  - Morales-Navarrete H
AD  - Max Planck Institute of Molecular Cell Biology and Genetics, Dresden, Saxony 01307, 
      Germany.
FAU - Porat-Shliom, Natalie
AU  - Porat-Shliom N
AD  - Intracellular Membrane Trafficking Unit, National Institute of Dental and 
      Craniofacial Research, National Institutes of Health, Bethesda, MD 20892, USA.
FAU - Segovia-Miranda, Fabian
AU  - Segovia-Miranda F
AD  - Max Planck Institute of Molecular Cell Biology and Genetics, Dresden, Saxony 01307, 
      Germany.
FAU - Nonaka, Hidenori
AU  - Nonaka H
AD  - Max Planck Institute of Molecular Cell Biology and Genetics, Dresden, Saxony 01307, 
      Germany.
FAU - Ghaemi, Ali
AU  - Ghaemi A
AD  - Max Planck Institute of Molecular Cell Biology and Genetics, Dresden, Saxony 01307, 
      Germany.
FAU - Verbavatz, Jean-Marc
AU  - Verbavatz JM
AD  - Max Planck Institute of Molecular Cell Biology and Genetics, Dresden, Saxony 01307, 
      Germany.
FAU - Brusch, Lutz
AU  - Brusch L
AD  - Center for Information Services and High Performance Computing, Technische 
      Universität Dresden, Dresden, Saxony 01062, Germany; Center for Advancing 
      Electronics Dresden, Technische Universität Dresden, Dresden, Saxony 01062, Germany.
FAU - Sbalzarini, Ivo
AU  - Sbalzarini I
AD  - Max Planck Institute of Molecular Cell Biology and Genetics, Dresden, Saxony 01307, 
      Germany; Faculty of Computer Science, Technische Universität Dresden, Dresden, 
      Saxony 01187, Germany; Center for Advancing Electronics Dresden, Technische 
      Universität Dresden, Dresden, Saxony 01062, Germany.
FAU - Kalaidzidis, Yannis
AU  - Kalaidzidis Y
AD  - Max Planck Institute of Molecular Cell Biology and Genetics, Dresden, Saxony 01307, 
      Germany; Faculty of Bioengineering and Bioinformatics, Moscow State University, 
      119991 Moscow, Russia.
FAU - Weigert, Roberto
AU  - Weigert R
AD  - Intracellular Membrane Trafficking Unit, National Institute of Dental and 
      Craniofacial Research, National Institutes of Health, Bethesda, MD 20892, USA.
FAU - Zerial, Marino
AU  - Zerial M
AD  - Max Planck Institute of Molecular Cell Biology and Genetics, Dresden, Saxony 01307, 
      Germany; Center for Advancing Electronics Dresden, Technische Universität Dresden, 
      Dresden, Saxony 01062, Germany. Electronic address: zerial@mpi-cbg.de.
LA  - eng
GR  - 695646/ERC_/European Research Council/International
GR  - ZIA DE000717/ImNIH/Intramural NIH HHS/United States
PT  - Journal Article
PT  - Research Support, Non-U.S. Gov't
DEP - 20170318
TA  - Cell Syst
JT  - Cell systems
JID - 101656080
SB  - IM
MH  - Animals
MH  - Bile/metabolism
MH  - Bile Canaliculi/*metabolism/*physiology
MH  - Biliary Tract/*diagnostic imaging/metabolism/physiology
MH  - Chemical and Drug Induced Liver Injury/metabolism
MH  - Cholestasis/metabolism
MH  - Computer Simulation
MH  - Forecasting
MH  - Hepatocytes/metabolism
MH  - Hydrodynamics
MH  - Liver/metabolism
MH  - Mice
MH  - Mice, Inbred C57BL
PMC - PMC8063490
MID - NIHMS1676722
OTO - NOTNLM
OT  - *acetaminophen
OT  - *actomyosin contractility
OT  - *bile canaliculi
OT  - *bile flow
OT  - *cholestasis
OT  - *computational fluid dynamics
OT  - *drug-induced liver injury
OT  - *mouse liver
OT  - *multi-scale model
OT  - *peristalsis
EDAT- 2017/03/24 06:00
MHDA- 2019/07/02 06:00
CRDT- 2017/03/24 06:00
PHST- 2016/11/18 00:00 [received]
PHST- 2016/11/22 00:00 [revised]
PHST- 2017/02/08 00:00 [accepted]
PHST- 2017/03/24 06:00 [pubmed]
PHST- 2019/07/02 06:00 [medline]
PHST- 2017/03/24 06:00 [entrez]
AID - S2405-4712(17)30052-2 [pii]
AID - 10.1016/j.cels.2017.02.008 [doi]
PST - ppublish
SO  - Cell Syst. 2017 Mar 22;4(3):277-290.e9. doi: 10.1016/j.cels.2017.02.008. Epub 2017 
      Mar 18.

PMID- 28294404
OWN - NLM
STAT- MEDLINE
DCOM- 20180227
LR  - 20191207
IS  - 1440-1746 (Electronic)
IS  - 0815-9319 (Linking)
VI  - 32
IP  - 10
DP  - 2017 Oct
TI  - Improved classification of indeterminate biliary strictures by probe-based confocal 
      laser endomicroscopy using the Paris Criteria following biliary stenting.
PG  - 1778-1783
LID - 10.1111/jgh.13782 [doi]
AB  - BACKGROUND AND AIMS: Probe-based confocal laser endomicroscopy (pCLE) using the 
      Miami Criteria has improved classification of indeterminate biliary strictures. 
      However, previous biliary stenting may result in their misclassification as 
      malignant strictures. Inflammatory criteria were added to form the Paris 
      Classification to prevent this misclassification and reduce false positives. The aim 
      of this study was to assess if the Paris Classification was more accurate than the 
      Miami Classification in classifying indeterminate biliary strictures after biliary 
      stenting. METHODS: This was a retrospective observational study involving 21 
      patients with indeterminate biliary strictures from whom 27 pCLE video sequences 
      were obtained (20 benign and seven malignant). Patients with and without prior 
      biliary stenting underwent pCLE. Two investigators classified the strictures as 
      malignant or benign using the Miami and Paris Classifications. Diagnostic accuracy, 
      sensitivity (Se), and specificity (Sp) of endoscopic retrograde-guided pCLE were 
      compared with final histopathology. RESULTS: In those without biliary stenting, the 
      Miami Criteria resulted in Se 88%, Sp 75%, positive predictive value (PPV) 64%, 
      negative predictive value (NPV) 92%, and accuracy 79%, while the Paris 
      Classification resulted in Se 63%, Sp 88%, PPV 71%, NPV 82%, and accuracy 79%. In 
      those with prior biliary stenting, the Miami Criteria resulted in Se 88%, Sp 36%, 
      PPV 23%, NPV 93%, and accuracy 45%, while the Paris Classification resulted in Se 
      63%, Sp 73%, PPV 31%, NPV 91%, and accuracy 71%. The kappa statistic was 0.56. 
      CONCLUSION: The Paris Classification improved specificity and accuracy of biliary 
      stricture classification in those who had been previously stented and decreased the 
      rate of misclassification of benign strictures as malignant.
CI  - © 2017 Journal of Gastroenterology and Hepatology Foundation and John Wiley & Sons 
      Australia, Ltd.
FAU - Taunk, Pushpak
AU  - Taunk P
AD  - University of South Florida, Tampa, Florida, USA.
FAU - Singh, Satish
AU  - Singh S
AD  - Boston University Medical Center, Boston, Massachusetts, USA.
AD  - Boston VA Medical Center, Boston, Massachusetts, USA.
FAU - Lichtenstein, David
AU  - Lichtenstein D
AD  - Boston University Medical Center, Boston, Massachusetts, USA.
FAU - Joshi, Virendra
AU  - Joshi V
AD  - Ochsner Health System, New Orleans, Louisiana, USA.
FAU - Gold, Jason
AU  - Gold J
AD  - Boston VA Medical Center, Boston, Massachusetts, USA.
FAU - Sharma, Ashish
AU  - Sharma A
AD  - Kaiser Permanente Health System, Sacramento, California, USA.
LA  - eng
GR  - I01 BX004455/BX/BLRD VA/United States
GR  - I01 CX001146/CX/CSRD VA/United States
PT  - Journal Article
PT  - Observational Study
PL  - Australia
TA  - J Gastroenterol Hepatol
JT  - Journal of gastroenterology and hepatology
JID - 8607909
RN  - 0 (Fluorescent Dyes)
RN  - TPY09G7XIR (Fluorescein)
SB  - IM
MH  - Bile Ducts/*diagnostic imaging
MH  - Cholestasis/*classification/*diagnostic imaging/pathology
MH  - Endoscopy, Digestive System/*methods
MH  - Female
MH  - Fluorescein
MH  - Fluorescent Dyes
MH  - Humans
MH  - Male
MH  - Microscopy, Confocal/*methods
MH  - Middle Aged
MH  - Retrospective Studies
MH  - Sensitivity and Specificity
MH  - *Stents
OTO - NOTNLM
OT  - biliary stricture
OT  - confocal microscopy
OT  - paris criteria
EDAT- 2017/03/16 06:00
MHDA- 2018/02/28 06:00
CRDT- 2017/03/16 06:00
PHST- 2016/10/25 00:00 [received]
PHST- 2017/02/26 00:00 [revised]
PHST- 2017/03/03 00:00 [accepted]
PHST- 2017/03/16 06:00 [pubmed]
PHST- 2018/02/28 06:00 [medline]
PHST- 2017/03/16 06:00 [entrez]
AID - 10.1111/jgh.13782 [doi]
PST - ppublish
SO  - J Gastroenterol Hepatol. 2017 Oct;32(10):1778-1783. doi: 10.1111/jgh.13782.

PMID- 28146445
OWN - NLM
STAT- MEDLINE
DCOM- 20171127
LR  - 20180924
IS  - 1531-7056 (Electronic)
IS  - 0267-1379 (Linking)
VI  - 33
IP  - 2
DP  - 2017 Mar
TI  - Risk of cholangiocarcinoma in patients with primary sclerosing cholangitis: 
      diagnosis and surveillance.
PG  - 78-84
LID - 10.1097/MOG.0000000000000335 [doi]
AB  - PURPOSE OF REVIEW: Primary sclerosing cholangitis (PSC) is associated with an 
      increased risk of hepatobiliary and extrahepatic malignancy. Particularly the risk 
      of cholangiocarcinoma (CCA) is greatly increased. To provide potentially curative 
      treatments for affected patients an early diagnosis of CCA is crucial. We here 
      review the current advances with respect to CCA diagnosis and surveillance and 
      discuss a rational approach on how to perform surveillance of CCA in PSC patients. 
      RECENT FINDINGS: Given the shortcomings of the current modalities for the 
      surveillance and diagnosis of CCA in PSC, recent studies have focused on novel 
      biomarkers for CCA. These include serum biomarkers (e.g., circulating 
      angiopoeitin-2, cytokeratin-19 fragments, and antiglycoprotein 2 IgA autoantibodies, 
      microRNA) as well as proteomics obtained from urine and/or bile. Novel approaches 
      that may enhance the diagnostic value of brush cytology in future include the 
      optimization of fluorescence in situ hybridization probes and the assessment of 
      genetic aberrations. In addition, studies on advanced techniques (e.g., 
      single-operator cholangioscopy and probe-based confocal laser endomicroscopy) have 
      shown promising results with respect to CCA detection. SUMMARY: Despite recent 
      advances in the diagnosis of CCA in PSC, the detection of early-stage CCA remains 
      difficult. A better understanding of CCA pathogenesis and large prospective studies 
      on novel biomarkers and techniques are required to timely diagnose CCA in the 
      future.
FAU - Ehlken, Hanno
AU  - Ehlken H
AD  - a1st Department of MedicinebDepartment of Interdisciplinary Endoscopy, University 
      Medical Center Hamburg-Eppendorf, Hamburg, Germany.
FAU - Zenouzi, Roman
AU  - Zenouzi R
FAU - Schramm, Christoph
AU  - Schramm C
LA  - eng
PT  - Journal Article
PT  - Research Support, Non-U.S. Gov't
PT  - Review
PL  - United States
TA  - Curr Opin Gastroenterol
JT  - Current opinion in gastroenterology
JID - 8506887
RN  - 0 (Biomarkers, Tumor)
SB  - IM
MH  - Bile Duct Neoplasms/diagnosis/*etiology
MH  - Biomarkers, Tumor/analysis
MH  - Cholangiocarcinoma/diagnosis/*etiology
MH  - Cholangitis, Sclerosing/*complications
MH  - Humans
MH  - Population Surveillance/methods
MH  - Risk Assessment/methods
EDAT- 2017/02/02 06:00
MHDA- 2017/11/29 06:00
CRDT- 2017/02/02 06:00
PHST- 2017/02/02 06:00 [entrez]
PHST- 2017/02/02 06:00 [pubmed]
PHST- 2017/11/29 06:00 [medline]
AID - 00001574-201703000-00004 [pii]
AID - 10.1097/MOG.0000000000000335 [doi]
PST - ppublish
SO  - Curr Opin Gastroenterol. 2017 Mar;33(2):78-84. doi: 10.1097/MOG.0000000000000335.

PMID- 28039913
OWN - NLM
STAT- MEDLINE
DCOM- 20170807
LR  - 20190929
IS  - 1527-3350 (Electronic)
IS  - 0270-9139 (Print)
IS  - 0270-9139 (Linking)
VI  - 65
IP  - 3
DP  - 2017 Mar
TI  - The unfolded protein response mediates fibrogenesis and collagen I secretion through 
      regulating TANGO1 in mice.
PG  - 983-998
LID - 10.1002/hep.28921 [doi]
AB  - Fibrogenesis encompasses the deposition of matrix proteins, such as collagen I, by 
      hepatic stellate cells (HSCs) that culminates in cirrhosis. Fibrogenic signals drive 
      transcription of procollagen I, which enters the endoplasmic reticulum (ER), is 
      trafficked through the secretory pathway, and released to generate extracellular 
      matrix. Alternatively, disruption of procollagen I ER export could activate the 
      unfolded protein response (UPR) and drive HSC apoptosis. Using a small interfering 
      RNA screen, we identified Transport and Golgi organization 1 (TANGO1) as a potential 
      participant in collagen I secretion. We investigated the role of TANGO1 in 
      procollagen I secretion in HSCs and liver fibrogenesis. Depletion of TANGO1 in HSCs 
      blocked collagen I secretion without affecting other matrix proteins. Disruption of 
      secretion led to procollagen I retention within the ER, induction of the UPR, and 
      HSC apoptosis. In wild-type (WT) HSCs, both TANGO1 and the UPR were induced by 
      transforming growth factor β (TGFβ). As the UPR up-regulates proteins involved in 
      secretion, we studied whether TANGO1 was a target of the UPR. We found that UPR 
      signaling is responsible for up-regulating TANGO1 in response to TGFβ, and this 
      mechanism is mediated by the transcription factor X-box binding protein 1 (XBP1). In 
      vivo, murine and human cirrhotic tissue displayed increased TANGO1 messenger RNA 
      levels. Finally, TANGO1(+/-) mice displayed less hepatic fibrosis compared to WT 
      mice in two separate murine models: CCl(4) and bile duct ligation. CONCLUSION: Loss 
      of TANGO1 leads to procollagen I retention in the ER, which promotes UPR-mediated 
      HSC apoptosis. TANGO1 regulation during HSC activation occurs through a 
      UPR-dependent mechanism that requires the transcription factor, XBP1. Finally, 
      TANGO1 is critical for fibrogenesis through mediating HSC homeostasis. The work 
      reveals a unique role for TANGO1 and the UPR in facilitating collagen I secretion 
      and fibrogenesis. (Hepatology 2017;65:983-998).
CI  - © 2016 by the American Association for the Study of Liver Diseases.
FAU - Maiers, Jessica L
AU  - Maiers JL
AD  - Division of Gastroenterology and Hepatology, Mayo Clinic, Rochester, MN.
FAU - Kostallari, Enis
AU  - Kostallari E
AD  - Division of Gastroenterology and Hepatology, Mayo Clinic, Rochester, MN.
FAU - Mushref, Malek
AU  - Mushref M
AD  - Division of Gastroenterology and Hepatology, Mayo Clinic, Rochester, MN.
FAU - deAssuncao, Thiago M
AU  - deAssuncao TM
AD  - Division of Gastroenterology and Hepatology, Mayo Clinic, Rochester, MN.
FAU - Li, Haiyang
AU  - Li H
AD  - Division of Gastroenterology and Hepatology, Mayo Clinic, Rochester, MN.
FAU - Jalan-Sakrikar, Nidhi
AU  - Jalan-Sakrikar N
AD  - Division of Gastroenterology and Hepatology, Mayo Clinic, Rochester, MN.
FAU - Huebert, Robert C
AU  - Huebert RC
AD  - Division of Gastroenterology and Hepatology, Mayo Clinic, Rochester, MN.
FAU - Cao, Sheng
AU  - Cao S
AD  - Division of Gastroenterology and Hepatology, Mayo Clinic, Rochester, MN.
FAU - Malhi, Harmeet
AU  - Malhi H
AD  - Division of Gastroenterology and Hepatology, Mayo Clinic, Rochester, MN.
FAU - Shah, Vijay H
AU  - Shah VH
AD  - Division of Gastroenterology and Hepatology, Mayo Clinic, Rochester, MN.
LA  - eng
GR  - K08 DK100575/DK/NIDDK NIH HHS/United States
GR  - T32 DK007198/DK/NIDDK NIH HHS/United States
GR  - R01 DK059615/DK/NIDDK NIH HHS/United States
GR  - R01 AA021171/AA/NIAAA NIH HHS/United States
GR  - K08 DK097178/DK/NIDDK NIH HHS/United States
GR  - P30 DK084567/DK/NIDDK NIH HHS/United States
GR  - R37 AA021171/AA/NIAAA NIH HHS/United States
PT  - Journal Article
DEP - 20161231
TA  - Hepatology
JT  - Hepatology (Baltimore, Md.)
JID - 8302946
RN  - 0 (Benzylidene Compounds)
RN  - 0 (Collagen Type I)
RN  - 0 (Hydantoins)
RN  - 0 (TANGO protein, mouse)
RN  - 0 (UPR1024)
RN  - 138391-32-9 (Aryl Hydrocarbon Receptor Nuclear Translocator)
SB  - IM
MH  - Animals
MH  - Apoptosis/physiology
MH  - Aryl Hydrocarbon Receptor Nuclear Translocator/*metabolism
MH  - Benzylidene Compounds/pharmacology
MH  - Cells, Cultured
MH  - Collagen Type I/genetics/metabolism
MH  - Disease Models, Animal
MH  - Endoplasmic Reticulum Stress/*physiology
MH  - Gene Expression Regulation
MH  - Hepatic Stellate Cells/cytology/*metabolism
MH  - Humans
MH  - Hydantoins/pharmacology
MH  - Immunoblotting
MH  - Liver Cirrhosis/genetics/*pathology
MH  - Mice
MH  - Microscopy, Confocal
MH  - Polymerase Chain Reaction/methods
MH  - Random Allocation
MH  - Sensitivity and Specificity
MH  - Unfolded Protein Response/*genetics
MH  - Up-Regulation
PMC - PMC5319908
MID - NIHMS828399
EDAT- 2017/01/01 06:00
MHDA- 2017/08/08 06:00
CRDT- 2017/01/01 06:00
PHST- 2016/03/29 00:00 [received]
PHST- 2016/09/21 00:00 [revised]
PHST- 2016/10/26 00:00 [accepted]
PHST- 2017/01/01 06:00 [pubmed]
PHST- 2017/08/08 06:00 [medline]
PHST- 2017/01/01 06:00 [entrez]
AID - 10.1002/hep.28921 [doi]
PST - ppublish
SO  - Hepatology. 2017 Mar;65(3):983-998. doi: 10.1002/hep.28921. Epub 2016 Dec 31.

PMID- 27825164
OWN - NLM
STAT- MEDLINE
DCOM- 20170207
LR  - 20190212
IS  - 1421-9778 (Electronic)
IS  - 1015-8987 (Linking)
VI  - 39
IP  - 5
DP  - 2016
TI  - Effect of Neutrophils on Gallbladder Interstitial Cajal-Like Cells in Guinea Pig 
      Model of Acute Cholecystitis.
PG  - 2033-2043
AB  - BACKGROUND: Acute cholecystitis is a common condition in gallbladder motility 
      disorder. Interstitial Cajal-like cells (ICLCs) in the gallbladder are known as one 
      of the players in the complex motility mechanisms affecting gallbladder motility. 
      AIM: This study explored morphological symptoms and molecular mechanisms underlying 
      gallbladder ICLC changes induced by acute cholecystitis. MATERIALS AND METHODS: 
      Fifteen adult guinea pigs were randomly divided into 3 groups: sham-operated group 
      (healthy controls) and 2 experimental groups wherein these guinea pigs were 
      subjected to common bile duct ligation to induce acute cholecystitis. Neutrophils 
      were isolated from the peripheral blood of sham-operated animals and from the 
      experimental animals at 24 and 48 h after surgery, and co-cultured with gallbladder 
      ICLCs. The morphology of gallbladder ICLCs was examined by laser confocal 
      immunofluorescence microscopy, TUNEL assay was used to detect apoptosis, and western 
      blot and real-time PCR were performed to detect stem cell factor (SCF) and c-kit 
      protein and mRNA expression, respectively. RESULTS: No morphological differences in 
      the gallbladder ICLCs were observed between single-culture and co-culture with 
      healthy control neutrophil groups. However, the ICLCs in all co-culture groups with 
      acute inflammation were impaired. In the co-culture groups, the rate of ICLC 
      apoptosis was significantly higher than that in the single-culture group. SCF and 
      c-kit protein and mRNA expression levels decreased in all co-culture groups as well. 
      CONCLUSION: We demonstrated that the neutrophils are involved in gallbladder ICLC 
      injury in acute cholecystitis cases and associated with gallbladder motility 
      disorder.
CI  - © 2016 The Author(s) Published by S. Karger AG, Basel.
FAU - Huang, Zhen-Peng
AU  - Huang ZP
AD  - Department of Gastroenterology, Renmin Hospital of Wuhan University, Wuhan, 
      P.R.China.
FAU - Qiu, Hu
AU  - Qiu H
FAU - Yang, Yan
AU  - Yang Y
FAU - Yu, Bao-Ping
AU  - Yu BP
LA  - eng
PT  - Journal Article
DEP - 20161031
PL  - Germany
TA  - Cell Physiol Biochem
JT  - Cellular physiology and biochemistry : international journal of experimental 
      cellular physiology, biochemistry, and pharmacology
JID - 9113221
RN  - 0 (RNA, Messenger)
RN  - 0 (Stem Cell Factor)
RN  - EC 2.7.10.1 (Proto-Oncogene Proteins c-kit)
SB  - IM
MH  - Animals
MH  - Apoptosis/genetics
MH  - Cell Communication
MH  - Cell Count
MH  - Cholecystitis, Acute/genetics/metabolism/*pathology
MH  - Coculture Techniques
MH  - Common Bile Duct/surgery
MH  - Disease Models, Animal
MH  - Female
MH  - Gallbladder/metabolism/*pathology
MH  - Gene Expression
MH  - Guinea Pigs
MH  - Interstitial Cells of Cajal/metabolism/*pathology
MH  - Ligation
MH  - Male
MH  - Neutrophils/metabolism/*pathology
MH  - Primary Cell Culture
MH  - Proto-Oncogene Proteins c-kit/genetics/metabolism
MH  - RNA, Messenger/genetics/metabolism
MH  - Stem Cell Factor/genetics/metabolism
EDAT- 2016/11/09 06:00
MHDA- 2017/02/09 06:00
CRDT- 2016/11/09 06:00
PHST- 2016/09/07 00:00 [accepted]
PHST- 2016/11/09 06:00 [entrez]
PHST- 2016/11/09 06:00 [pubmed]
PHST- 2017/02/09 06:00 [medline]
AID - 000447899 [pii]
AID - 10.1159/000447899 [doi]
PST - ppublish
SO  - Cell Physiol Biochem. 2016;39(5):2033-2043. doi: 10.1159/000447899. Epub 2016 Oct 
      31.

PMID- 27813096
OWN - NLM
STAT- MEDLINE
DCOM- 20170221
LR  - 20191210
IS  - 1096-9098 (Electronic)
IS  - 0022-4790 (Linking)
VI  - 115
IP  - 2
DP  - 2017 Feb
TI  - Real-time confocal laser endomicroscopic evaluation of primary liver cancer based on 
      human liver autofluorescence.
PG  - 151-157
LID - 10.1002/jso.24491 [doi]
AB  - BACKGROUND: Confocal laser endomicroscopy (CLE) is available for real-time 
      microscopic examination. This study aims to evaluate the usefulness of 
      intraoperative CLE examination as a modality to evaluate surgical margins in surgery 
      for primary liver cancer. METHODS: A probe-based CLE system (Cellvizio 100, Mauna 
      Kea Technologies, Paris, France) was used. The subjects comprised seven specimens 
      obtained from six patients with primary liver cancer in November 2015. The probe was 
      manually attached to the surfaces of specimens, and images were collected without 
      external fluorophores. CLE images were compared with hematoxylin and eosin-stained 
      slides. Fluorescence intensity (FI) values of the CLE images were assessed using 
      luminance-analyzing software. RESULTS: CLE examination visualized non-cancerous 
      regions in the background liver as regular structures with high fluorescence because 
      of human liver autofluorescence. Conversely, hepatocellular carcinoma and 
      intrahepatic cholangiocarcinoma were depicted as irregular structures with low 
      fluorescence. The median FI values of the non-cancerous regions and the cancerous 
      regions were 104 (79.8-156) and 74.9 (60.6-106), respectively, and were 
      significantly different (P = 0.031). CONCLUSIONS: The probe-based CLE enables 
      real-time differentiation of cancerous regions from non-cancerous tissues in 
      surgical specimens because of human liver autofluorescence. CLE can be used to 
      confirm negative surgical margins in the operating room. J. Surg. Oncol. 
      2017;115:151-157. © 2016 Wiley Periodicals, Inc.
CI  - © 2016 Wiley Periodicals, Inc.
FAU - Maki, Harufumi
AU  - Maki H
AD  - Hepato-Biliary-Pancreatic Surgery Division, and Artificial Organ and Transplantation 
      Division, Department of Surgery, Graduate School of Medicine, The University of 
      Tokyo, Bunkyo-ku, Tokyo, Japan.
AD  - Department of Surgery, NTT Medical Center Tokyo, Shinagawa-ku, Tokyo, Japan.
FAU - Kawaguchi, Yoshikuni
AU  - Kawaguchi Y
AD  - Hepato-Biliary-Pancreatic Surgery Division, and Artificial Organ and Transplantation 
      Division, Department of Surgery, Graduate School of Medicine, The University of 
      Tokyo, Bunkyo-ku, Tokyo, Japan.
FAU - Arita, Junichi
AU  - Arita J
AD  - Hepato-Biliary-Pancreatic Surgery Division, and Artificial Organ and Transplantation 
      Division, Department of Surgery, Graduate School of Medicine, The University of 
      Tokyo, Bunkyo-ku, Tokyo, Japan.
FAU - Akamatsu, Nobuhisa
AU  - Akamatsu N
AD  - Hepato-Biliary-Pancreatic Surgery Division, and Artificial Organ and Transplantation 
      Division, Department of Surgery, Graduate School of Medicine, The University of 
      Tokyo, Bunkyo-ku, Tokyo, Japan.
FAU - Kaneko, Junichi
AU  - Kaneko J
AD  - Hepato-Biliary-Pancreatic Surgery Division, and Artificial Organ and Transplantation 
      Division, Department of Surgery, Graduate School of Medicine, The University of 
      Tokyo, Bunkyo-ku, Tokyo, Japan.
FAU - Sakamoto, Yoshihiro
AU  - Sakamoto Y
AD  - Hepato-Biliary-Pancreatic Surgery Division, and Artificial Organ and Transplantation 
      Division, Department of Surgery, Graduate School of Medicine, The University of 
      Tokyo, Bunkyo-ku, Tokyo, Japan.
FAU - Hasegawa, Kiyoshi
AU  - Hasegawa K
AD  - Hepato-Biliary-Pancreatic Surgery Division, and Artificial Organ and Transplantation 
      Division, Department of Surgery, Graduate School of Medicine, The University of 
      Tokyo, Bunkyo-ku, Tokyo, Japan.
FAU - Harihara, Yasushi
AU  - Harihara Y
AD  - Department of Surgery, NTT Medical Center Tokyo, Shinagawa-ku, Tokyo, Japan.
FAU - Kokudo, Norihiro
AU  - Kokudo N
AD  - Hepato-Biliary-Pancreatic Surgery Division, and Artificial Organ and Transplantation 
      Division, Department of Surgery, Graduate School of Medicine, The University of 
      Tokyo, Bunkyo-ku, Tokyo, Japan.
LA  - eng
PT  - Evaluation Study
PT  - Journal Article
DEP - 20161104
PL  - United States
TA  - J Surg Oncol
JT  - Journal of surgical oncology
JID - 0222643
SB  - IM
MH  - Aged
MH  - Bile Duct Neoplasms/*pathology/surgery
MH  - Cholangiocarcinoma/*pathology/surgery
MH  - Female
MH  - Follow-Up Studies
MH  - Hepatectomy
MH  - Humans
MH  - Liver Neoplasms/*pathology/surgery
MH  - Male
MH  - Microscopy, Confocal/instrumentation/*methods
MH  - Middle Aged
MH  - Neoplasm Staging
MH  - Pilot Projects
MH  - Prognosis
OTO - NOTNLM
OT  - confocal laser endomicroscopy
OT  - hepatic autofluorescence
OT  - hepatocellular carcinoma
OT  - intrahepatic cholangiocarcinoma
OT  - primary liver cancer
EDAT- 2016/11/05 06:00
MHDA- 2017/02/22 06:00
CRDT- 2016/11/05 06:00
PHST- 2016/08/16 00:00 [received]
PHST- 2016/10/15 00:00 [accepted]
PHST- 2016/11/05 06:00 [pubmed]
PHST- 2017/02/22 06:00 [medline]
PHST- 2016/11/05 06:00 [entrez]
AID - 10.1002/jso.24491 [doi]
PST - ppublish
SO  - J Surg Oncol. 2017 Feb;115(2):151-157. doi: 10.1002/jso.24491. Epub 2016 Nov 4.

PMID- 27803901
OWN - NLM
STAT- PubMed-not-MEDLINE
LR  - 20201001
IS  - 2303-9027 (Print)
IS  - 2226-7190 (Electronic)
IS  - 2226-7190 (Linking)
VI  - 5
IP  - 5
DP  - 2016 Sep-Oct
TI  - The role of intraductal ultrasonography in pancreatobiliary diseases.
PG  - 291-299
AB  - Intraductal ultrasonography (IDUS) provides real-time, cross-sectional imaging of 
      pancreatobiliary ducts and surrounding structures during endoscopic retrograde 
      cholangiopancreatography using a high-frequency ultrasound (US) transducer. Hence, 
      IDUS has been considered a sensitive tool in the evaluation of suspicious 
      choledocholithiasis and neoplasms, to help distinguish between benign and malignant 
      bile duct strictures or wall thickness, and to assess tumor extension and invasion 
      depth. With the rapid development and enriched choices of sensitive diagnostic 
      modalities include but are not limited to endoscopic US, peroral cholangioscopy, and 
      confocal laser endomicroscopy, it is needed to systematically assess the role of 
      IDUS in the investigation of pancreatobiliary diseases. Some new developments and 
      innovative use of IDUS techniques will be discussed in this paper with the review of 
      literature.
FAU - Sun, Bo
AU  - Sun B
AD  - Department of Gastroenterology, Eastern Hepatobiliary Surgery Hospital, Second 
      Military Medical University, Shanghai, China.
FAU - Hu, Bing
AU  - Hu B
AD  - Department of Gastroenterology, Eastern Hepatobiliary Surgery Hospital, Second 
      Military Medical University, Shanghai, China.
LA  - eng
PT  - Journal Article
PT  - Review
TA  - Endosc Ultrasound
JT  - Endoscopic ultrasound
JID - 101622292
PMC - PMC5070286
OTO - NOTNLM
OT  - Ampullary tumors
OT  - choledocholithiasis
OT  - indeterminate bile duct strictures
OT  - intraductal papillary mucinous neoplasm
OT  - intraductal ultrasonography
EDAT- 2016/11/03 06:00
MHDA- 2016/11/03 06:01
CRDT- 2016/11/03 06:00
PHST- 2016/11/03 06:00 [pubmed]
PHST- 2016/11/03 06:01 [medline]
PHST- 2016/11/03 06:00 [entrez]
AID - EUS-5-291 [pii]
AID - 10.4103/2303-9027.191607 [doi]
PST - ppublish
SO  - Endosc Ultrasound. 2016 Sep-Oct;5(5):291-299. doi: 10.4103/2303-9027.191607.

PMID- 27698255
OWN - NLM
STAT- MEDLINE
DCOM- 20180111
LR  - 20180325
IS  - 1530-8022 (Electronic)
IS  - 0885-3282 (Linking)
VI  - 31
IP  - 5
DP  - 2016 Nov
TI  - Fabrication and characterization of metal stent coating with drug-loaded nanofiber 
      film for gallstone dissolution.
PG  - 784-796
AB  - Stent insertion and chemical agents of ethylene diamine tetraacetic acid and sodium 
      cholate for dissolving common bile duct stone diseases through extra biliary tract 
      infusion have been believed a relatively effective therapeutics for the clinical 
      symptom. Core-shell nanofibers produced by co-axial electrospinning to deliver 
      chemical drugs, biomacromolecules, genes and even cells have been reported for 
      various advanced drug delivery system and tissue engineering applications. In the 
      present study, poly (lactide-co-ɛ-caprolactone) (PLCL) core-shell nanofiber-coated 
      film of stent, loaded with ethylene diamine tetraacetic acid and sodium cholate in 
      core layer, was fabricated by co-axial electrospinning for treating gallstone 
      disease. Image of laser scanning confocal microscopy and transmission electron 
      microscopy demonstrated core-shell structure of drug-loaded nanofiber. Fourier 
      transform infrared spectra and the thermogravimetric analysis proved ethylene 
      diamine tetraacetic acid and sodium cholate to be successfully loaded in nanofibers. 
      Morphology of nanofibers after a period of degradation still keeps good shape. Drugs 
      can continuously release for around five days, which was proved significant 
      effectiveness for dissolving gallstone. Besides, unobvious cytotoxicity was 
      exhibited from MTT results and cell kept good morphology in vitro research. The 
      present coated stent showed a bright prospect for dissolving the biliary stone.
CI  - © The Author(s) 2016.
FAU - Gao, Qiang
AU  - Gao Q
AD  - State Key Laboratory for Modification of Chemical Fibers and Polymer Materials, 
      College of Chemistry, Chemical Engineering and Biotechnology, DongHua University, 
      Shanghai, China.
FAU - Huang, Chao
AU  - Huang C
AD  - Department of Gastroenterology, First People's Hospital, Shanghai Jiaotong 
      University, School of Medicine, Shanghai, China.
FAU - Sun, Binbin
AU  - Sun B
AD  - State Key Laboratory for Modification of Chemical Fibers and Polymer Materials, 
      College of Chemistry, Chemical Engineering and Biotechnology, DongHua University, 
      Shanghai, China.
FAU - Aqeel, Bhutto M
AU  - Aqeel BM
AD  - State Key Laboratory for Modification of Chemical Fibers and Polymer Materials, 
      College of Chemistry, Chemical Engineering and Biotechnology, DongHua University, 
      Shanghai, China.
FAU - Wang, Jing
AU  - Wang J
AD  - State Key Laboratory for Modification of Chemical Fibers and Polymer Materials, 
      College of Chemistry, Chemical Engineering and Biotechnology, DongHua University, 
      Shanghai, China.
FAU - Chen, Weiming
AU  - Chen W
AD  - State Key Laboratory for Modification of Chemical Fibers and Polymer Materials, 
      College of Chemistry, Chemical Engineering and Biotechnology, DongHua University, 
      Shanghai, China.
FAU - Mo, Xiumei
AU  - Mo X
AD  - State Key Laboratory for Modification of Chemical Fibers and Polymer Materials, 
      College of Chemistry, Chemical Engineering and Biotechnology, DongHua University, 
      Shanghai, China Shandong International Biotechnology Park Development Co., Ltd, 
      Shandong, China xmm@dhu.edu.cn.
FAU - Wan, Xinjian
AU  - Wan X
AD  - Department of Gastroenterology, First People's Hospital, Shanghai Jiaotong 
      University, School of Medicine, Shanghai, China Wanxj99@163.com.
LA  - eng
PT  - Journal Article
PT  - Research Support, Non-U.S. Gov't
DEP - 20161003
PL  - England
TA  - J Biomater Appl
JT  - Journal of biomaterials applications
JID - 8813912
RN  - 0 (Coated Materials, Biocompatible)
RN  - 0 (Drug Combinations)
RN  - 0 (Drug Implants)
RN  - 0 (Metals)
RN  - 0 (Nanocapsules)
RN  - NU3Y4CCH8Z (Sodium Cholate)
RN  - Q40Q9N063P (Acetic Acid)
SB  - IM
MH  - Acetic Acid/*administration & dosage
MH  - Coated Materials, Biocompatible/*administration & dosage/chemistry
MH  - Drug Combinations
MH  - Drug Implants/*administration & dosage/chemical synthesis
MH  - *Drug-Eluting Stents
MH  - Equipment Design
MH  - Equipment Failure Analysis
MH  - Gallstones/*chemistry/drug therapy/pathology
MH  - Humans
MH  - Materials Testing
MH  - Metals/chemistry
MH  - Nanocapsules/administration & dosage/chemistry
MH  - Nanofibers/*chemistry/ultrastructure
MH  - Sodium Cholate/*administration & dosage/chemistry
MH  - Treatment Outcome
OTO - NOTNLM
OT  - *Co-axial electrospinning
OT  - *ethylene diamine tetraacetic acid and sodium cholate
OT  - *gallstone
OT  - *nanofiber
OT  - *poly (lactide-co-ɛ-caprolactone)
OT  - *release
EDAT- 2016/10/30 06:00
MHDA- 2018/01/13 06:00
CRDT- 2016/10/05 06:00
PHST- 2016/10/30 06:00 [pubmed]
PHST- 2018/01/13 06:00 [medline]
PHST- 2016/10/05 06:00 [entrez]
AID - 0885328216671239 [pii]
AID - 10.1177/0885328216671239 [doi]
PST - ppublish
SO  - J Biomater Appl. 2016 Nov;31(5):784-796. doi: 10.1177/0885328216671239. Epub 2016 
      Oct 3.

PMID- 27696456
OWN - NLM
STAT- MEDLINE
DCOM- 20170818
LR  - 20181202
IS  - 1365-2036 (Electronic)
IS  - 0269-2813 (Linking)
VI  - 44
IP  - 11-12
DP  - 2016 Dec
TI  - Systematic review with meta-analysis: endoscopic retrograde 
      cholangiopancreatography-based modalities for the diagnosis of cholangiocarcinoma in 
      primary sclerosing cholangitis.
PG  - 1139-1151
LID - 10.1111/apt.13817 [doi]
AB  - BACKGROUND: The accuracy of current endoscopic modalities for diagnosing 
      cholangiocarcinoma in primary sclerosing cholangitis (PSC) is suboptimal. AIM: To 
      evaluate the comparative effectiveness of endoscopic retrograde 
      cholangiopancreatography (ERCP)-based modalities, independently or in combination, 
      for the diagnosis of cholangiocarcinoma in patients with PSC-induced biliary 
      strictures. METHODS: Searches of PubMed, EMBASE, Web of Science and the Cochrane 
      Library databases were performed through December 2015. Measured outcomes included 
      sensitivity and specificity of all diagnostic modalities independently or in 
      combination. A bivariate model was used to compute the pooled sensitivity and 
      specificity, and to plot the summary receiver operating characteristics curve with 
      summary point and corresponding 95% confidence interval (95% CI). A logistic 
      regression model was used to impute the incremental performance of combining two 
      diagnostic tests. RESULTS: Twenty-one studies met inclusion criteria: 13 on bile 
      duct brushing for cytology, 7 on fluorescence in situ hybridisation (FISH), 2 on 
      probe-based confocal laser endomicroscopy, and 4 on single-operator cholangioscopy 
      with targeted biopsies. Single-operator cholangioscopy with targeted biopsies was 
      the most accurate diagnostic modality at 96% (95% CI, 94-97%). The pooled 
      sensitivity and specificity of single-operator cholangioscopy for diagnosis of 
      cholangiocarcinoma in patients with PSC was 65% (95% CI, 35-87%) and 97% (95% CI, 
      87-99%), respectively. The pooled diagnostic odds ratio to detect cholangiocarcinoma 
      was 59 (95% CI, 10-341). CONCLUSIONS: Single-operator cholangioscopy with targeted 
      biopsies appears to be the most accurate ERCP-based modality for diagnosing 
      cholangiocarcinoma in primary sclerosing cholangitis. However, future large, 
      well-designed comparative diagnostic studies are warranted to validate these 
      findings.
CI  - © 2016 John Wiley & Sons Ltd.
FAU - Njei, B
AU  - Njei B
AD  - Section of Digestive Diseases, Yale University School of Medicine, New Haven, CT, 
      USA.
AD  - Investigative Medicine Program, Yale Center of Clinical Investigation, New Haven, 
      CT, USA.
FAU - McCarty, T R
AU  - McCarty TR
AD  - Department of Internal Medicine, Yale University School of Medicine, New Haven, CT, 
      USA.
FAU - Varadarajulu, S
AU  - Varadarajulu S
AD  - Center for Interventional Endoscopy, Florida Hospital, Orlando, FL, USA.
FAU - Navaneethan, U
AU  - Navaneethan U
AD  - Center for Interventional Endoscopy, Florida Hospital, Orlando, FL, USA.
LA  - eng
GR  - T32 DK007356/DK/NIDDK NIH HHS/United States
PT  - Journal Article
PT  - Meta-Analysis
PT  - Review
PT  - Systematic Review
DEP - 20161003
PL  - England
TA  - Aliment Pharmacol Ther
JT  - Alimentary pharmacology & therapeutics
JID - 8707234
SB  - IM
MH  - Bile Duct Neoplasms/*diagnosis/diagnostic imaging
MH  - Bile Ducts/pathology
MH  - Biopsy
MH  - Cholangiocarcinoma/*diagnosis/diagnostic imaging
MH  - *Cholangiopancreatography, Endoscopic Retrograde
MH  - Cholangitis, Sclerosing/*diagnosis/diagnostic imaging
MH  - Humans
MH  - In Situ Hybridization, Fluorescence
MH  - Microscopy, Confocal
EDAT- 2016/10/04 06:00
MHDA- 2017/08/19 06:00
CRDT- 2016/10/04 06:00
PHST- 2016/04/27 00:00 [received]
PHST- 2016/05/18 00:00 [revised]
PHST- 2016/08/14 00:00 [revised]
PHST- 2016/09/12 00:00 [revised]
PHST- 2016/09/13 00:00 [accepted]
PHST- 2016/10/04 06:00 [pubmed]
PHST- 2017/08/19 06:00 [medline]
PHST- 2016/10/04 06:00 [entrez]
AID - 10.1111/apt.13817 [doi]
PST - ppublish
SO  - Aliment Pharmacol Ther. 2016 Dec;44(11-12):1139-1151. doi: 10.1111/apt.13817. Epub 
      2016 Oct 3.

PMID- 27642847
OWN - NLM
STAT- PubMed-not-MEDLINE
LR  - 20201001
IS  - 2234-2400 (Print)
IS  - 2234-2443 (Electronic)
IS  - 2234-2400 (Linking)
VI  - 49
IP  - 5
DP  - 2016 Sep
TI  - A Review of Probe-Based Confocal Laser Endomicroscopy for Pancreaticobiliary 
      Disease.
PG  - 462-466
AB  - Confocal laser endomicroscopy (CLE) is a novel in vivo imaging technique that can 
      provide real-time optical biopsies in the evaluation of pancreaticobiliary 
      strictures and pancreatic cystic lesions (PCLs), both of which are plagued by low 
      sensitivities of routine evaluation techniques. Compared to pathology alone, CLE is 
      associated with a higher sensitivity and accuracy for the evaluation of 
      indeterminate pancreaticobiliary strictures. CLE has the ability to determine the 
      malignant potential of PCLs. As such, CLE can increase the diagnostic yield of 
      endoscopic retrograde cholangiopancreatography and endoscopic ultrasound, reducing 
      the need for repeat procedures. It has been shown to be safe, with an adverse event 
      rate of ≤1%. Published literature regarding its cost-effectiveness is needed.
FAU - Karia, Kunal
AU  - Karia K
AD  - Department of Gastroenterology and Hepatology, New York Presbyterian Hospital, Weill 
      Cornell Medicine, New York, NY, USA.
FAU - Kahaleh, Michel
AU  - Kahaleh M
AD  - Department of Gastroenterology and Hepatology, New York Presbyterian Hospital, Weill 
      Cornell Medicine, New York, NY, USA.
LA  - eng
PT  - Journal Article
PT  - Review
DEP - 20160919
TA  - Clin Endosc
JT  - Clinical endoscopy
JID - 101576886
PMC - PMC5066400
OTO - NOTNLM
OT  - Cholangiopancreatography, endoscopic retrograde
OT  - Confocal endomicroscopy
OT  - Indeterminate biliary stricture
OT  - Pancreatic cyst
COIS- Michel Kahaleh has received grant support from and is a consultant for Mauna Kea 
      Technologies.
EDAT- 2016/09/20 06:00
MHDA- 2016/09/20 06:01
CRDT- 2016/09/20 06:00
PHST- 2016/06/24 00:00 [received]
PHST- 2016/07/24 00:00 [accepted]
PHST- 2016/09/20 06:00 [pubmed]
PHST- 2016/09/20 06:01 [medline]
PHST- 2016/09/20 06:00 [entrez]
AID - ce.2016.086 [pii]
AID - ce-2016-086 [pii]
AID - 10.5946/ce.2016.086 [doi]
PST - ppublish
SO  - Clin Endosc. 2016 Sep;49(5):462-466. doi: 10.5946/ce.2016.086. Epub 2016 Sep 19.

PMID- 27304199
OWN - NLM
STAT- MEDLINE
DCOM- 20170824
LR  - 20170824
IS  - 1827-1642 (Electronic)
IS  - 1121-421X (Linking)
VI  - 62
IP  - 3
DP  - 2016 Sep
TI  - Diagnostic accuracy of directed cholangioscopic biopsies and confocal laser 
      endomicroscopy in cytology-negative indeterminate bile duct stricture: a multicenter 
      comparison trial.
PG  - 227-33
AB  - BACKGROUND: The aim of this study was to assess the operating characteristics of 
      using the confocal endomicroscopy miniprobe (pCLE) compared to cholangioscopic 
      targeted biopsies for the detection of malignancy in biliary tract strictures. 
      METHODS: We conducted a retrospective analysis of data of patients who underwent 
      evaluation of indeterminate biliary strictures after inconclusive brush cytology. 
      Only those patients with a final pathologic diagnosis or a conclusive >12 months 
      follow-up were included. Patients were divided into 2 groups: those who underwent 
      pCLE assessment (pCLE) and those who underwent cholangioscopic targeted biopsies 
      (SB) of biliary strictures. Cholangioscopic biopsies were considered positive for 
      malignancy when adenocarcinoma cells were identified. pCLE was considered positive 
      for malignancy according to the Miami and Paris criteria. RESULTS: A total of 195 
      patients (median age, 66 years; 54.9% male) were included; 61 underwent C-pCLE and 
      134 underwent SB. Patient and biliary stricture characteristics were similar in the 
      2 groups. Final diagnoses were cholangiocarcinoma (N.=93), pancreatic adenocarcinoma 
      (N.=6); and benign strictures (N.=96). The overall sensitivity of pCLE and SB for 
      the detection of malignancy were 76.4% and 78.4% respectively (P=0.7). Similarly, 
      there was no difference in the specificity of pCLE and CB for the diagnosis of 
      malignancy (97.7% and 98.5% respectively; P=1). The diagnostic accuracy of pCLE was 
      83.6% versus 88.8% in SB (P=0.8). However, the specificity to detect a malignancy 
      was higher for CB compared to pCLE (98.5 vs. 86.3%; P=0.04). CONCLUSIONS: In 
      patients with indeterminate bile duct strictures, cytology combined with pCLE has a 
      similar sensitivity, and diagnostic accuracy when compared to cholangioscopic 
      biopsies for the diagnosis of malignant strictures. pCLE may be beneficial for in 
      vivo, real-time histopathologic examination of biliary strictures and help in the 
      instantaneous characterization of biliary strictures.
FAU - Yang, Juliana F
AU  - Yang JF
AD  - Division of Gastroenterology and Hepatology, University of Texas Southwestern 
      Medical Center, Dallas, TX, USA - ali.siddiqui@jefferson.edu.
FAU - Sharaiha, Reem Z
AU  - Sharaiha RZ
FAU - Francis, Gloria
AU  - Francis G
FAU - Karia, Kunal
AU  - Karia K
FAU - Kistler, C A
AU  - Kistler CA
FAU - Laique, Sobia N
AU  - Laique SN
FAU - Hasan, Raza
AU  - Hasan R
FAU - Gaidhane, Monica
AU  - Gaidhane M
FAU - Tyberg, Amy
AU  - Tyberg A
FAU - Kahaleh, Michel
AU  - Kahaleh M
FAU - Kowalski, Thomas E
AU  - Kowalski TE
FAU - Loren, David E
AU  - Loren DE
FAU - Siddiqui, Ali
AU  - Siddiqui A
LA  - eng
PT  - Comparative Study
PT  - Journal Article
PT  - Multicenter Study
DEP - 20160615
PL  - Italy
TA  - Minerva Gastroenterol Dietol
JT  - Minerva gastroenterologica e dietologica
JID - 9109791
SB  - IM
MH  - Adenocarcinoma/diagnosis
MH  - Aged
MH  - Bile Duct Neoplasms/diagnosis
MH  - Biopsy/methods
MH  - Cholangiocarcinoma/diagnosis
MH  - Cholestasis/*etiology
MH  - Endoscopy, Digestive System/*methods
MH  - Female
MH  - Humans
MH  - Male
MH  - *Microscopy, Confocal
MH  - Pancreatic Neoplasms/diagnosis
MH  - Retrospective Studies
EDAT- 2016/06/16 06:00
MHDA- 2017/08/25 06:00
CRDT- 2016/06/16 06:00
PHST- 2016/06/16 06:00 [entrez]
PHST- 2016/06/16 06:00 [pubmed]
PHST- 2017/08/25 06:00 [medline]
AID - R08Y9999N00A16061502 [pii]
PST - ppublish
SO  - Minerva Gastroenterol Dietol. 2016 Sep;62(3):227-33. Epub 2016 Jun 15.

PMID- 27161344
OWN - NLM
STAT- MEDLINE
DCOM- 20170207
LR  - 20190212
IS  - 1421-9778 (Electronic)
IS  - 1015-8987 (Linking)
VI  - 38
IP  - 5
DP  - 2016
TI  - The Role of Interstitial Cells of Cajal in Acute Cholecystitis in Guinea Pig 
      Gallbladder.
PG  - 1775-84
LID - 10.1159/000443116 [doi]
AB  - BACKGROUND/AIMS: Acute cholecystitis is common in gallbladder motility disorder. 
      Interstitial cells of Cajal (ICCs) in the gallbladder are involved in the regulation 
      of gallbladder motility. The aim of this study was to explore the change of 
      gallbladder ICCs in acute cholecystitis. METHODS: Thirty adult guinea pigs were 
      randomly divided into 3 groups: a sham-operated group (healthy controls) and 2 study 
      groups. The animals in the study group were subjected to bile duct ligation and then 
      to laparotomy and cholecystectomy at 24 and 48 hours after surgery. 
      Immunohistochemistry, immunohistofluorescence, and laser confocal microscopy were 
      performed to observe the shape, size, morphology, and density of gallbladder ICCs. 
      Western blot and real-time PCR were performed to detect stem cell factor and c-kit 
      protein and mRNA expression, respectively. RESULTS: There were no differences in the 
      shape, size, and morphology of the gallbladder ICCs in the control and the two acute 
      cholecystitis groups. Density of gallbladder ICCs, SCF level, and c-kit protein and 
      mRNA expression all decreased in the acute cholecystitis groups. Further, SCF level 
      and c-kit protein and mRNA expression decreased with progress of acute cholecystitis 
      (all P < 0.05). CONCLUSION: Acute cholecystitis can decrease ICCs through repression 
      of SCF and c-kit expression and that ICCs loss play a role in acute cholecystitis.
CI  - © 2016 The Author(s) Published by S. Karger AG, Basel.
FAU - Huang, Zhen-Peng
AU  - Huang ZP
FAU - Qiu, Hu
AU  - Qiu H
FAU - Yang, Yan
AU  - Yang Y
FAU - Zhang, Li
AU  - Zhang L
FAU - Yang, Bin
AU  - Yang B
FAU - Lin, Meng-Juan
AU  - Lin MJ
FAU - Yu, Bao-Ping
AU  - Yu BP
LA  - eng
PT  - Journal Article
DEP - 20160509
PL  - Germany
TA  - Cell Physiol Biochem
JT  - Cellular physiology and biochemistry : international journal of experimental 
      cellular physiology, biochemistry, and pharmacology
JID - 9113221
RN  - 0 (RNA, Messenger)
RN  - 0 (Stem Cell Factor)
RN  - EC 2.7.10.1 (Proto-Oncogene Proteins c-kit)
SB  - IM
MH  - Animals
MH  - Bile Ducts/surgery
MH  - Blotting, Western
MH  - Cholecystitis, Acute/metabolism/*pathology
MH  - Gallbladder/metabolism/*pathology
MH  - Guinea Pigs
MH  - Immunohistochemistry
MH  - Interstitial Cells of Cajal/metabolism/*pathology
MH  - Microscopy, Confocal
MH  - Microscopy, Fluorescence
MH  - Proto-Oncogene Proteins c-kit/genetics/metabolism
MH  - RNA, Messenger/metabolism
MH  - Real-Time Polymerase Chain Reaction
MH  - Stem Cell Factor/genetics/metabolism
EDAT- 2016/05/11 06:00
MHDA- 2017/02/09 06:00
CRDT- 2016/05/11 06:00
PHST- 2016/03/22 00:00 [accepted]
PHST- 2016/05/11 06:00 [entrez]
PHST- 2016/05/11 06:00 [pubmed]
PHST- 2017/02/09 06:00 [medline]
AID - 000443116 [pii]
AID - 10.1159/000443116 [doi]
PST - ppublish
SO  - Cell Physiol Biochem. 2016;38(5):1775-84. doi: 10.1159/000443116. Epub 2016 May 9.

PMID- 27156656
OWN - NLM
STAT- MEDLINE
DCOM- 20170830
LR  - 20170830
IS  - 1097-6779 (Electronic)
IS  - 0016-5107 (Linking)
VI  - 84
IP  - 4
DP  - 2016 Oct
TI  - ERCP tissue sampling.
PG  - 557-71
LID - S0016-5107(16)30123-7 [pii]
LID - 10.1016/j.gie.2016.04.039 [doi]
FAU - Korc, Paul
AU  - Korc P
AD  - Indiana University Medical Center, University Hospital, Indianapolis, Indiana, USA; 
      Hoag-USC Digestive Disease Center, Newport Beach, California, USA.
FAU - Sherman, Stuart
AU  - Sherman S
AD  - Indiana University Medical Center, University Hospital, Indianapolis, Indiana, USA.
LA  - eng
PT  - Journal Article
PT  - Review
DEP - 20160506
PL  - United States
TA  - Gastrointest Endosc
JT  - Gastrointestinal endoscopy
JID - 0010505
SB  - IM
MH  - Bile Duct Neoplasms/diagnosis/*pathology
MH  - Biopsy/*methods
MH  - Cholangiocarcinoma/diagnosis/*pathology
MH  - Cholangiopancreatography, Endoscopic Retrograde/*methods
MH  - Humans
MH  - In Situ Hybridization, Fluorescence
MH  - Microscopy, Confocal
MH  - Pancreatic Neoplasms/diagnosis/*pathology
MH  - Sensitivity and Specificity
EDAT- 2016/05/10 06:00
MHDA- 2017/08/31 06:00
CRDT- 2016/05/10 06:00
PHST- 2016/01/09 00:00 [received]
PHST- 2016/04/27 00:00 [accepted]
PHST- 2016/05/10 06:00 [entrez]
PHST- 2016/05/10 06:00 [pubmed]
PHST- 2017/08/31 06:00 [medline]
AID - S0016-5107(16)30123-7 [pii]
AID - 10.1016/j.gie.2016.04.039 [doi]
PST - ppublish
SO  - Gastrointest Endosc. 2016 Oct;84(4):557-71. doi: 10.1016/j.gie.2016.04.039. Epub 
      2016 May 6.

PMID- 27034138
OWN - NLM
STAT- MEDLINE
DCOM- 20170808
LR  - 20191210
IS  - 1477-9137 (Electronic)
IS  - 0021-9533 (Linking)
VI  - 129
IP  - 11
DP  - 2016 Jun 1
TI  - Basolateral sorting and transcytosis define the Cu+-regulated translocation of ATP7B 
      to the bile canaliculus.
PG  - 2190-201
LID - 10.1242/jcs.184663 [doi]
AB  - The Cu(+) pump ATP7B plays an irreplaceable role in the elimination of excess Cu(+) 
      by the hepatocyte into the bile. The trafficking and site of action of ATP7B are 
      subjects of controversy. One current proposal is that an increase in intracellular 
      Cu(+) results in the translocation of ATP7B to the lysosomes and excretion of excess 
      Cu(+) through lysosomal-mediated exocytosis at the bile canaliculus. Here, we show 
      that ATP7B is transported from the trans-Golgi network (TGN) to the bile canaliculus 
      by basolateral sorting and endocytosis, and microtubule-mediated transcytosis 
      through the subapical compartment. Trafficking ATP7B is not incorporated into 
      lysosomes, and addition of Cu(+) does not cause relocalization of lysosomes and the 
      appearance of lysosome markers in the bile canaliculus. Our data reveal the pathway 
      of the Cu(+)-mediated transport of ATP7B from the TGN to the bile canaliculus and 
      indicates that the bile canaliculus is the primary site of ATP7B action in the 
      elimination of excess Cu(.)
CI  - © 2016. Published by The Company of Biologists Ltd.
FAU - Lalioti, Vasiliki
AU  - Lalioti V
AD  - Department of Cell Biology and Immunology, Centro de Biología Molecular Severo 
      Ochoa, Cantoblanco, Madrid 28049, Spain.
FAU - Peiró, Ramón
AU  - Peiró R
AD  - Department of Genomics and Massive Sequencing, Centro de Biología Molecular Severo 
      Ochoa, Cantoblanco, Madrid 28049, Spain.
FAU - Pérez-Berlanga, Manuela
AU  - Pérez-Berlanga M
AUID- ORCID: 0000-0001-8129-0107
AD  - Department of Cell Biology and Immunology, Centro de Biología Molecular Severo 
      Ochoa, Cantoblanco, Madrid 28049, Spain.
FAU - Tsuchiya, Yo
AU  - Tsuchiya Y
AD  - Department of Cell Biology and Immunology, Centro de Biología Molecular Severo 
      Ochoa, Cantoblanco, Madrid 28049, Spain.
FAU - Muñoz, Angeles
AU  - Muñoz A
AD  - Department of Optical and Confocal Microscopy, Centro de Biología Molecular Severo 
      Ochoa, Cantoblanco, Madrid 28049, Spain.
FAU - Villalba, Teresa
AU  - Villalba T
AD  - Department of Optical and Confocal Microscopy, Centro de Biología Molecular Severo 
      Ochoa, Cantoblanco, Madrid 28049, Spain.
FAU - Sanchez, Carlos
AU  - Sanchez C
AD  - Department of Optical and Confocal Microscopy, Centro de Biología Molecular Severo 
      Ochoa, Cantoblanco, Madrid 28049, Spain.
FAU - Sandoval, Ignacio V
AU  - Sandoval IV
AUID- ORCID: 0000-0003-1485-2936
AD  - Department of Cell Biology and Immunology, Centro de Biología Molecular Severo 
      Ochoa, Cantoblanco, Madrid 28049, Spain isandoval@cbm.csic.es.
LA  - eng
PT  - Journal Article
DEP - 20160331
PL  - England
TA  - J Cell Sci
JT  - Journal of cell science
JID - 0052457
RN  - 0 (Atp7a protein, mouse)
RN  - 0 (Cation Transport Proteins)
RN  - 0 (Guanine Nucleotide Exchange Factors)
RN  - 0 (Hydrazones)
RN  - 0 (Macrolides)
RN  - 0 (N'-(3,4-dihydroxybenzylidene)-3-hydroxy-2-naphthahydrazide)
RN  - 20350-15-6 (Brefeldin A)
RN  - 789U1901C5 (Copper)
RN  - 88899-55-2 (bafilomycin A1)
RN  - EC 3.6.1.- (Adenosine Triphosphatases)
RN  - EC 7.2.2.8 (Copper-Transporting ATPases)
SB  - IM
MH  - Adenosine Triphosphatases/*metabolism
MH  - Animals
MH  - Bile Canaliculi/drug effects/*metabolism
MH  - Brefeldin A/pharmacology
MH  - Cation Transport Proteins/*metabolism
MH  - Cell Compartmentation/drug effects
MH  - Cell Membrane/drug effects/metabolism
MH  - Copper/*pharmacology
MH  - Copper-Transporting ATPases
MH  - Guanine Nucleotide Exchange Factors/metabolism
MH  - Hep G2 Cells
MH  - Humans
MH  - Hydrazones/pharmacology
MH  - Lysosomes/drug effects/metabolism
MH  - Macrolides/pharmacology
MH  - Microtubules/drug effects/metabolism
MH  - Protein Transport/drug effects
MH  - Rats
MH  - Secretory Vesicles/drug effects/metabolism
MH  - Transcytosis/*drug effects
MH  - trans-Golgi Network/drug effects/metabolism
OTO - NOTNLM
OT  - *ATP7B
OT  - *Bile canaliculus
OT  - *Copper
OT  - *TGN
OT  - *Trafficking
OT  - *Transcytosis
EDAT- 2016/04/02 06:00
MHDA- 2017/08/09 06:00
CRDT- 2016/04/02 06:00
PHST- 2015/12/10 00:00 [received]
PHST- 2016/03/28 00:00 [accepted]
PHST- 2016/04/02 06:00 [entrez]
PHST- 2016/04/02 06:00 [pubmed]
PHST- 2017/08/09 06:00 [medline]
AID - jcs.184663 [pii]
AID - 10.1242/jcs.184663 [doi]
PST - ppublish
SO  - J Cell Sci. 2016 Jun 1;129(11):2190-201. doi: 10.1242/jcs.184663. Epub 2016 Mar 31.

PMID- 26992434
OWN - NLM
STAT- PubMed-not-MEDLINE
LR  - 20201001
IS  - 1386-6346 (Print)
IS  - 1386-6346 (Linking)
VI  - 47
IP  - 1
DP  - 2017 Jan
TI  - Hypoxia-inducible factor-2α promotes hepatocyte apoptosis during cholestasis.
PG  - 95-102
LID - 10.1111/hepr.12708 [doi]
AB  - AIM: Hypoxia-inducible factor-2α (HIF-2α) has been reported to play an important 
      role in a host of pathophysiological processes, including cellular survival. This 
      study explores the role of HIF-2α in cholestasis-mediated hepatocyte apoptosis. 
      METHODS: Hypoxia-inducible factor-2α expression was measured by immunohistochemistry 
      and confocal microscopy. Hepatic apoptosis was detected by terminal deoxynucleotidyl 
      transferase-mediated dUTP-digoxigenin nick-end labeling. The cholestatic mouse model 
      was treated with bile duct ligation. The c-myc, p53, and Bax protein levels were 
      measured with Western blot analysis. RESULTS: In pediatric and murine cholestatic 
      liver tissues, HIF-2α protein was widely expressed in the nucleus of parenchymal 
      cells as well as in stromal cells. Hepatocyte HIF-2α expression was significantly 
      elevated at the early stage of pediatric cholestasis and decreased at the late 
      stage. In both in vivo and in vitro murine studies, HIF-2α deletion could alleviate 
      cholestasis-mediated hepatocyte apoptosis and regulate the expression of c-myc, p53, 
      and Bax proteins. CONCLUSION: These findings implied the contribution of HIF-2α to 
      cholestasis-mediated hepatocyte apoptosis.
CI  - © 2016 The Japan Society of Hepatology.
FAU - Hua, Xiangwei
AU  - Hua X
AD  - Department of Liver Surgery and Liver Transplantation Center, Ren Ji Hospital, 
      School of Medicine, Shanghai Jiao Tong University, Shanghai, China.
FAU - Lu, Tianfei
AU  - Lu T
AD  - Department of Liver Surgery and Liver Transplantation Center, Ren Ji Hospital, 
      School of Medicine, Shanghai Jiao Tong University, Shanghai, China.
FAU - Zhang, Jiang
AU  - Zhang J
AD  - Department of Liver Surgery and Liver Transplantation Center, Ren Ji Hospital, 
      School of Medicine, Shanghai Jiao Tong University, Shanghai, China.
FAU - Miao, Qi
AU  - Miao Q
AD  - Digestive Disease Laboratory and Department of Gastroenterology, Ren Ji Hospital, 
      School of Medicine, Shanghai JiaoTong University, Shanghai, China.
FAU - Bian, Zhaolian
AU  - Bian Z
AD  - Digestive Disease Laboratory and Department of Gastroenterology, Ren Ji Hospital, 
      School of Medicine, Shanghai JiaoTong University, Shanghai, China.
FAU - Zhang, Haiyan
AU  - Zhang H
AD  - Digestive Disease Laboratory and Department of Gastroenterology, Ren Ji Hospital, 
      School of Medicine, Shanghai JiaoTong University, Shanghai, China.
FAU - Huang, Shanshan
AU  - Huang S
AD  - Digestive Disease Laboratory and Department of Gastroenterology, Ren Ji Hospital, 
      School of Medicine, Shanghai JiaoTong University, Shanghai, China.
FAU - Lin, Weiwei
AU  - Lin W
AD  - Department of Clinical Laboratory, Ren Ji Hospital, School of Medicine, Shanghai 
      Jiao Tong University, Shanghai, China.
FAU - Xi, Zhifeng
AU  - Xi Z
AD  - Department of Liver Surgery and Liver Transplantation Center, Ren Ji Hospital, 
      School of Medicine, Shanghai Jiao Tong University, Shanghai, China.
FAU - Zhang, Ming
AU  - Zhang M
AD  - Department of Liver Surgery and Liver Transplantation Center, Ren Ji Hospital, 
      School of Medicine, Shanghai Jiao Tong University, Shanghai, China.
FAU - Chen, Qimin
AU  - Chen Q
AD  - Department of Urology, Shanghai Children's Medical Center affiliated to Shanghai 
      Jiao Tong University School of Medicine, Shanghai, China.
FAU - Ma, Xiong
AU  - Ma X
AD  - Digestive Disease Laboratory and Department of Gastroenterology, Ren Ji Hospital, 
      School of Medicine, Shanghai JiaoTong University, Shanghai, China.
FAU - Zhang, Jianjun
AU  - Zhang J
AD  - Department of Liver Surgery and Liver Transplantation Center, Ren Ji Hospital, 
      School of Medicine, Shanghai Jiao Tong University, Shanghai, China.
FAU - Xia, Qiang
AU  - Xia Q
AD  - Department of Liver Surgery and Liver Transplantation Center, Ren Ji Hospital, 
      School of Medicine, Shanghai Jiao Tong University, Shanghai, China.
LA  - eng
PT  - Journal Article
DEP - 20160509
PL  - Netherlands
TA  - Hepatol Res
JT  - Hepatology research : the official journal of the Japan Society of Hepatology
JID - 9711801
OTO - NOTNLM
OT  - apoptosis
OT  - biliary atresia
OT  - cholestasis
OT  - hepatocyte
OT  - hypoxia-inducible factor-2α
EDAT- 2016/03/20 06:00
MHDA- 2016/03/20 06:01
CRDT- 2016/03/20 06:00
PHST- 2015/07/22 00:00 [received]
PHST- 2016/01/08 00:00 [revised]
PHST- 2016/03/10 00:00 [accepted]
PHST- 2016/03/20 06:00 [pubmed]
PHST- 2016/03/20 06:01 [medline]
PHST- 2016/03/20 06:00 [entrez]
AID - 10.1111/hepr.12708 [doi]
PST - ppublish
SO  - Hepatol Res. 2017 Jan;47(1):95-102. doi: 10.1111/hepr.12708. Epub 2016 May 9.

PMID- 26989684
OWN - NLM
STAT- MEDLINE
DCOM- 20161213
LR  - 20181202
IS  - 2314-6141 (Electronic)
IS  - 2314-6133 (Print)
VI  - 2016
DP  - 2016
TI  - Confocal Laser Endomicroscopy in Gastrointestinal and Pancreatobiliary Diseases: A 
      Systematic Review and Meta-Analysis.
PG  - 4638683
LID - 10.1155/2016/4638683 [doi]
LID - 4638683
AB  - Confocal laser endomicroscopy (CLE) is an endoscopic-assisted technique developed to 
      obtain histopathological diagnoses of gastrointestinal and pancreatobiliary diseases 
      in real time. The objective of this systematic review is to analyze the current 
      literature on CLE and to evaluate the applicability and diagnostic yield of CLE in 
      patients with gastrointestinal and pancreatobiliary diseases. A literature search 
      was performed on MEDLINE, EMBASE, Scopus, and Cochrane Oral Health Group Specialized 
      Register, using pertinent keywords without time limitations. Both prospective and 
      retrospective clinical studies that evaluated the sensitivity, specificity, or 
      accuracy of CLE were eligible for inclusion. Of 662 articles identified, 102 studies 
      were included in the systematic review. The studies were conducted between 2004 and 
      2015 in 16 different countries. CLE demonstrated high sensitivity and specificity in 
      the detection of dysplasia in Barrett's esophagus, gastric neoplasms and polyps, 
      colorectal cancers in inflammatory bowel disease, malignant pancreatobiliary 
      strictures, and pancreatic cysts. Although CLE has several promising applications, 
      its use has been limited by its low availability, high cost, and need of specific 
      operator training. Further clinical trials with a particular focus on 
      cost-effectiveness and medicoeconomic analyses, as well as standardized 
      institutional training, are advocated to implement CLE in routine clinical practice.
FAU - Fugazza, Alessandro
AU  - Fugazza A
AD  - Unit of Gastroenterology and Digestive Endoscopy, University of Parma, 43100 Parma, 
      Italy.
FAU - Gaiani, Federica
AU  - Gaiani F
AD  - Unit of Gastroenterology and Digestive Endoscopy, University of Parma, 43100 Parma, 
      Italy.
FAU - Carra, Maria Clotilde
AU  - Carra MC
AD  - University Paris VII-Denis Diderot, 75006 Paris, France.
FAU - Brunetti, Francesco
AU  - Brunetti F
AD  - Unit of Digestive, Hepato-Pancreato-Biliary Surgery and Liver Transplantation, Henri 
      Mondor Hospital, AP-HP, 94010 Créteil, France.
FAU - Lévy, Michaël
AU  - Lévy M
AD  - Department of Gastroenterology and Digestive Endoscopy, Henri Mondor Hospital, 
      AP-HP, 94010 Créteil, France.
FAU - Sobhani, Iradj
AU  - Sobhani I
AD  - Department of Gastroenterology and Digestive Endoscopy, Henri Mondor Hospital, 
      AP-HP, 94010 Créteil, France; Cancer Research Lab. EC2M3, Université Paris-Est, Val 
      de Marne UPEC, 94010 Créteil, France.
FAU - Azoulay, Daniel
AU  - Azoulay D
AD  - Unit of Digestive, Hepato-Pancreato-Biliary Surgery and Liver Transplantation, Henri 
      Mondor Hospital, AP-HP, 94010 Créteil, France.
FAU - Catena, Fausto
AU  - Catena F
AD  - Emergency Surgery Department, University of Parma, 43100 Parma, Italy.
FAU - de'Angelis, Gian Luigi
AU  - de'Angelis GL
AD  - Unit of Gastroenterology and Digestive Endoscopy, University of Parma, 43100 Parma, 
      Italy.
FAU - de'Angelis, Nicola
AU  - de'Angelis N
AD  - Unit of Digestive, Hepato-Pancreato-Biliary Surgery and Liver Transplantation, Henri 
      Mondor Hospital, AP-HP, 94010 Créteil, France; Cancer Research Lab. EC2M3, 
      Université Paris-Est, Val de Marne UPEC, 94010 Créteil, France; Department of 
      Advanced Biomedical Sciences, University Federico II of Naples, 80138 Naples, Italy.
LA  - eng
PT  - Journal Article
PT  - Meta-Analysis
PT  - Review
PT  - Systematic Review
DEP - 20160217
TA  - Biomed Res Int
JT  - BioMed research international
JID - 101600173
SB  - IM
MH  - Barrett Esophagus/*diagnosis/pathology/therapy
MH  - Colorectal Neoplasms/diagnosis/pathology
MH  - Endoscopy/*methods
MH  - Gastrointestinal Diseases/*diagnosis/pathology/therapy
MH  - Humans
MH  - MEDLINE
MH  - Microscopy, Confocal/*methods
MH  - Stomach Neoplasms/diagnosis/pathology
PMC - PMC4773527
EDAT- 2016/03/19 06:00
MHDA- 2016/12/15 06:00
CRDT- 2016/03/19 06:00
PHST- 2015/09/06 00:00 [received]
PHST- 2015/12/31 00:00 [accepted]
PHST- 2016/03/19 06:00 [entrez]
PHST- 2016/03/19 06:00 [pubmed]
PHST- 2016/12/15 06:00 [medline]
AID - 10.1155/2016/4638683 [doi]
PST - ppublish
SO  - Biomed Res Int. 2016;2016:4638683. doi: 10.1155/2016/4638683. Epub 2016 Feb 17.

PMID- 26927493
OWN - NLM
STAT- MEDLINE
DCOM- 20170102
LR  - 20170104
IS  - 1539-2031 (Electronic)
IS  - 0192-0790 (Linking)
VI  - 50
IP  - 5
DP  - 2016 May-Jun
TI  - Is Seeing Really Believing? Probe-based Confocal Laser Endomicroscopy in the 
      Evaluation of Pancreaticobiliary Disease.
PG  - 359-65
LID - 10.1097/MCG.0000000000000505 [doi]
AB  - Confocal laser endomicroscopy for real-time diagnosis during endoscopic procedures 
      has now been in the mainstream clinical arena for a decade. Indeterminate biliary 
      strictures and pancreatic cysts remain 2 difficult diagnostic challenges for the 
      gastroenterologist, and the role this technology will play in the approach to these 
      problems is still evolving. There is now a body of literature to guide the 
      endoscopist in the use of this imaging tool, including how it may be useful in 
      excluding biliary malignancy, and how miniaturization has allowed for endoscopic 
      ultrasound-guided application of the probe within cysts. Interobserver variability 
      remains a weakness of the system. Tips for use of this tool and interpretation of 
      the imaging data it provides are discussed.
FAU - Storm, Andrew C
AU  - Storm AC
AD  - *Division of GI, Hepatology and Endoscopy, Brigham and Women's Hospital, Harvard 
      Medical School †Endoscopic Education and Women's Health in GI, Boston, MA.
FAU - Lee, Linda S
AU  - Lee LS
LA  - eng
PT  - Journal Article
PT  - Review
PL  - United States
TA  - J Clin Gastroenterol
JT  - Journal of clinical gastroenterology
JID - 7910017
SB  - IM
MH  - Bile Duct Diseases/*diagnostic imaging
MH  - Constriction, Pathologic/diagnostic imaging
MH  - Endoscopy, Digestive System/methods
MH  - Humans
MH  - Microscopy, Confocal/*methods
MH  - Observer Variation
MH  - Pancreatic Cyst/*diagnostic imaging
MH  - Ultrasonography, Interventional
EDAT- 2016/03/02 06:00
MHDA- 2017/01/04 06:00
CRDT- 2016/03/02 06:00
PHST- 2016/03/02 06:00 [entrez]
PHST- 2016/03/02 06:00 [pubmed]
PHST- 2017/01/04 06:00 [medline]
AID - 10.1097/MCG.0000000000000505 [doi]
PST - ppublish
SO  - J Clin Gastroenterol. 2016 May-Jun;50(5):359-65. doi: 10.1097/MCG.0000000000000505.

PMID- 26842558
OWN - NLM
STAT- MEDLINE
DCOM- 20170302
LR  - 20181113
IS  - 1749-0774 (Electronic)
IS  - 0914-7470 (Print)
IS  - 0914-7470 (Linking)
VI  - 29
IP  - 3
DP  - 2016 Jul
TI  - Imaging hamster model of bile duct cancer in vivo using fluorescent L-glucose 
      derivatives.
PG  - 111-21
LID - 10.1007/s13577-015-0131-5 [doi]
AB  - Extrahepatic bile duct cancer (cholangiocarcinoma) has a poor prognosis. Since 
      surgical resection is the only way to prolong the patient's life, it is of critical 
      importance to correctly determine the extent of lesions. However, conventional 
      pre-operative assessments have insufficient spatial resolution for determining the 
      surgical margin. A fluorescent contrast agent might provide a more precise measure 
      to identify anomalies in biliary surface, when combined with probe-based confocal 
      laser endomicroscopy (pCLE). We have previously shown that 
      2-[N-(7-nitrobenz-2-oxa-1,3-diazol-4-yl)amino]-2-deoxy-L-glucose (2-NBDLG), a 
      fluorescent derivative of L-glucose (fLG), is specifically taken up into spheroids 
      consisting of cells showing heterogeneous nuclear-cytoplasm ratio, a feature of 
      malignant cells in clinical settings. In addition, a combined use of 2-TRLG, a 
      membrane-impermeable fLG, with 2-NBDLG visualized membrane integrity as well. We 
      therefore explored in the present study the availability of the fLGs in vivo as a 
      contrast agent for pCLE by using a hamster model of cholangiocarcinoma. Extrahepatic 
      cholangiocarcinoma developed in mid common duct in ~20 % of the animals subjected to 
      cholecystoduodenostomy with the ligation at the distal end of the common duct 
      followed by injection of a carcinogen N-nitrosobis(2-oxopropyl)amine. After infusing 
      bile duct with a solution containing 2-NBDLG and 2-TRLG, the lumen was surgically 
      exposed and examined by pCLE. Fluorescence pattern characterized by bright spots and 
      dark clumps was detected in the areas diagnosed with cholangiocarcinoma in later 
      histopathology, whereas no such pattern was detected in control animals. These 
      findings may form a basis for elucidating a potential availability of fLGs in 
      imaging cholangiocarcinoma by pCLE.
FAU - Yokoyama, Hiroshi
AU  - Yokoyama H
AD  - Department of Gastroenterological Surgery, Hirosaki University Graduate School of 
      Medicine, Hirosaki, Aomori, 036-8562, Japan.
FAU - Sasaki, Ayako
AU  - Sasaki A
AD  - Department of Physiology, Hirosaki University Graduate School of Medicine, 5 
      Zaifu-cho, Hirosaki, Aomori, 036-8562, Japan.
FAU - Yoshizawa, Tadashi
AU  - Yoshizawa T
AD  - Department of Pathology and Bioscience, Hirosaki University Graduate School of 
      Medicine, Hirosaki, Aomori, 036-8562, Japan.
FAU - Kijima, Hiroshi
AU  - Kijima H
AD  - Department of Pathology and Bioscience, Hirosaki University Graduate School of 
      Medicine, Hirosaki, Aomori, 036-8562, Japan.
FAU - Hakamada, Kenichi
AU  - Hakamada K
AD  - Department of Gastroenterological Surgery, Hirosaki University Graduate School of 
      Medicine, Hirosaki, Aomori, 036-8562, Japan.
FAU - Yamada, Katsuya
AU  - Yamada K
AD  - Department of Physiology, Hirosaki University Graduate School of Medicine, 5 
      Zaifu-cho, Hirosaki, Aomori, 036-8562, Japan. kyamada@hirosaki-u.ac.jp.
LA  - eng
PT  - Journal Article
DEP - 20160203
TA  - Hum Cell
JT  - Human cell
JID - 8912329
RN  - 9G2MP84A8W (Deoxyglucose)
RN  - EQF2794IRE (4-Chloro-7-nitrobenzofurazan)
RN  - JE4F4P486R (2-(N-(7-nitrobenz-2-oxa-1,3-diazol-4-yl)amino)-2-deoxyglucose)
SB  - IM
MH  - 4-Chloro-7-nitrobenzofurazan/*analogs & derivatives
MH  - Animals
MH  - Bile Duct Neoplasms/*diagnostic imaging/ultrastructure
MH  - Bile Ducts/*diagnostic imaging
MH  - Cholangiocarcinoma/*diagnostic imaging/ultrastructure
MH  - Cricetinae
MH  - Deoxyglucose/*analogs & derivatives
MH  - Disease Models, Animal
MH  - Endoscopes
MH  - Female
MH  - *Fluorescence
MH  - Mesocricetus
MH  - Microscopy, Confocal
PMC - PMC4930486
OTO - NOTNLM
OT  - Carcinoma
OT  - Endoscope
OT  - Imaging
OT  - L-glucose
OT  - Tumor
EDAT- 2016/02/05 06:00
MHDA- 2017/03/03 06:00
CRDT- 2016/02/05 06:00
PHST- 2015/12/14 00:00 [received]
PHST- 2015/12/28 00:00 [accepted]
PHST- 2016/02/05 06:00 [entrez]
PHST- 2016/02/05 06:00 [pubmed]
PHST- 2017/03/03 06:00 [medline]
AID - 10.1007/s13577-015-0131-5 [pii]
AID - 131 [pii]
AID - 10.1007/s13577-015-0131-5 [doi]
PST - ppublish
SO  - Hum Cell. 2016 Jul;29(3):111-21. doi: 10.1007/s13577-015-0131-5. Epub 2016 Feb 3.

PMID- 26675379
OWN - NLM
STAT- PubMed-not-MEDLINE
DCOM- 20151217
LR  - 20201001
IS  - 1948-5190 (Print)
IS  - 1948-5190 (Electronic)
VI  - 7
IP  - 18
DP  - 2015 Dec 10
TI  - Advanced endoscopic imaging of indeterminate biliary strictures.
PG  - 1268-78
LID - 10.4253/wjge.v7.i18.1268 [doi]
AB  - Endoscopic evaluation of indeterminate biliary strictures (IDBSs) has evolved 
      considerably since the development of flexible fiberoptic endoscopes over 50 years 
      ago. Endoscopic retrograde cholangiography pancreatography (ERCP) was introduced 
      nearly a decade later and has since become the mainstay of therapy for relieving 
      obstruction of the biliary tract. However, longstanding methods of ERCP-guided 
      tissue acquisition (i.e., biliary brushings for cytology and intraductal forceps 
      biopsy for histology) have demonstrated disappointing performance characteristics in 
      distinguishing malignant from benign etiologies of IDBSs. The limitations of these 
      methods have thus helped drive the search for novel techniques to enhance the 
      evaluation of IDBSs and thereby improve diagnosis and clinical care. These 
      modalities include, but are not limited to, endoscopic ultrasound, intraductal 
      ultrasound, cholangioscopy, confocal endomicroscopy, and optical coherence 
      tomography. In this review, we discuss established and emerging options in the 
      evaluation of IDBSs.
FAU - Tabibian, James H
AU  - Tabibian JH
AD  - James H Tabibian, Michael J Levy, Christopher J Gostout, Division of 
      Gastroenterology and Hepatology, Mayo Clinic, Rochester, MN 55905, United States.
FAU - Visrodia, Kavel H
AU  - Visrodia KH
AD  - James H Tabibian, Michael J Levy, Christopher J Gostout, Division of 
      Gastroenterology and Hepatology, Mayo Clinic, Rochester, MN 55905, United States.
FAU - Levy, Michael J
AU  - Levy MJ
AD  - James H Tabibian, Michael J Levy, Christopher J Gostout, Division of 
      Gastroenterology and Hepatology, Mayo Clinic, Rochester, MN 55905, United States.
FAU - Gostout, Christopher J
AU  - Gostout CJ
AD  - James H Tabibian, Michael J Levy, Christopher J Gostout, Division of 
      Gastroenterology and Hepatology, Mayo Clinic, Rochester, MN 55905, United States.
LA  - eng
PT  - Journal Article
PT  - Review
TA  - World J Gastrointest Endosc
JT  - World journal of gastrointestinal endoscopy
JID - 101532474
PMC - PMC4673389
OTO - NOTNLM
OT  - Bile duct diseases
OT  - Cholangiocarcinoma
OT  - Cholangiopathies
OT  - Gastrointestinal endoscopy
OT  - Pancreatic adenocarcinoma
EDAT- 2015/12/18 06:00
MHDA- 2015/12/18 06:01
CRDT- 2015/12/18 06:00
PHST- 2015/05/25 00:00 [received]
PHST- 2015/08/26 00:00 [revised]
PHST- 2015/10/20 00:00 [accepted]
PHST- 2015/12/18 06:00 [entrez]
PHST- 2015/12/18 06:00 [pubmed]
PHST- 2015/12/18 06:01 [medline]
AID - 10.4253/wjge.v7.i18.1268 [doi]
PST - ppublish
SO  - World J Gastrointest Endosc. 2015 Dec 10;7(18):1268-78. doi: 
      10.4253/wjge.v7.i18.1268.

PMID- 26668748
OWN - NLM
STAT- PubMed-not-MEDLINE
DCOM- 20151215
LR  - 20181113
IS  - 2050-6406 (Print)
IS  - 2050-6414 (Electronic)
IS  - 2050-6406 (Linking)
VI  - 3
IP  - 6
DP  - 2015 Dec
TI  - Outcome of probe-based confocal laser endomicroscopy (pCLE) during endoscopic 
      retrograde cholangiopancreatography: A single-center prospective study in 45 
      patients.
PG  - 551-60
LID - 10.1177/2050640615579806 [doi]
AB  - BACKGROUND: Diagnosis of pre-malignant and malignant lesions in the bile duct and 
      the pancreas is sometimes cumbersome. This applies in particular to intraductal 
      papillary mucinous neoplasia (IPMN) and bile duct strictures in primary sclerosing 
      cholangitis (PSC). AIMS: To evaluate in a prospective cohort study the sensitivity 
      and specificity of probe-based confocal laser microscopy (pCLE) during endoscopic 
      retrograde cholangiopancreatography (ERCP). METHODS: We performed pCLE together with 
      mother-baby endoscopy (SpyGlass) during 50 ERCP sessions in 45 patients. The Miami 
      and Paris criteria were applied. Clinical diagnosis via imaging was compared to pCLE 
      and the final pathological diagnosis from surgically-resected, biopsy, or cytology 
      specimens. Patients were followed up for at least 1 year. RESULTS: We were able to 
      perform pCLE in all patients. Prior to endoscopy, the diagnosis was benign in 23 
      patients and undetermined (suspicious) in 16 patients, while six patients had an 
      unequivocal diagnosis of malignancy. Sensitivity was 91% and specificity 52%. The 
      positive (PPV) and negative predictive value (NPV) was 82% and 100%, respectively. 
      Apart from mild post-ERCP pancreatitis in two patients, no complications occurred. 
      CONCLUSIONS: Our study showed that pCLE is a safe, expert endoscopic method with 
      high technical feasibility, high sensitivity and high NPV. It provided diagnostic 
      information that can be helpful for decisions on patient management, especially in 
      the case of IPMN and unclear pancreatic lesions, in individuals whom are at 
      increased risk for pancreatic cancer.
FAU - Löhr, Johannes-Matthias
AU  - Löhr JM
AD  - Karolinska University Hospital, Karolinska Institute, Stockholm, Sweden.
FAU - Lönnebro, Ragnar
AU  - Lönnebro R
AD  - Karolinska University Hospital, Karolinska Institute, Stockholm, Sweden.
FAU - Stigliano, Serena
AU  - Stigliano S
AD  - Karolinska University Hospital, Karolinska Institute, Stockholm, Sweden ; Department 
      of Gastroenterology, La Sapienza University, Rome, Italy.
FAU - Haas, Stephan L
AU  - Haas SL
AD  - Karolinska University Hospital, Karolinska Institute, Stockholm, Sweden.
FAU - Swahn, Fredrik
AU  - Swahn F
AD  - Karolinska University Hospital, Karolinska Institute, Stockholm, Sweden.
FAU - Enochsson, Lars
AU  - Enochsson L
AD  - Karolinska University Hospital, Karolinska Institute, Stockholm, Sweden.
FAU - Noel, Rozh
AU  - Noel R
AD  - Karolinska University Hospital, Karolinska Institute, Stockholm, Sweden.
FAU - Segersvärd, Ralf
AU  - Segersvärd R
AD  - Karolinska University Hospital, Karolinska Institute, Stockholm, Sweden.
FAU - Del Chiaro, Marco
AU  - Del Chiaro M
AD  - Karolinska University Hospital, Karolinska Institute, Stockholm, Sweden.
FAU - Verbeke, Caroline S
AU  - Verbeke CS
AD  - Karolinska University Hospital, Karolinska Institute, Stockholm, Sweden.
FAU - Arnelo, Urban
AU  - Arnelo U
AD  - Karolinska University Hospital, Karolinska Institute, Stockholm, Sweden.
LA  - eng
PT  - Journal Article
TA  - United European Gastroenterol J
JT  - United European gastroenterology journal
JID - 101606807
PMC - PMC4669511
OTO - NOTNLM
OT  - Bile ducts
OT  - SpyGlass
OT  - cytology
OT  - diagnostics
OT  - endoscopic retrograde cholangiopancreatography
OT  - endoscopy methods
OT  - histology
OT  - intraductal papillary mucinous neoplasia
OT  - pancreatic cancer
OT  - pancreatic neoplasia
OT  - probe-based confocal laser endomicroscopy
EDAT- 2015/12/17 06:00
MHDA- 2015/12/17 06:01
CRDT- 2015/12/16 06:00
PHST- 2015/12/16 06:00 [entrez]
PHST- 2015/12/17 06:00 [pubmed]
PHST- 2015/12/17 06:01 [medline]
AID - 10.1177_2050640615579806 [pii]
AID - 10.1177/2050640615579806 [doi]
PST - ppublish
SO  - United European Gastroenterol J. 2015 Dec;3(6):551-60. doi: 
      10.1177/2050640615579806.

PMID- 26643694
OWN - NLM
STAT- PubMed-not-MEDLINE
DCOM- 20151208
LR  - 20200929
IS  - 2303-9027 (Print)
IS  - 2226-7190 (Electronic)
IS  - 2226-7190 (Linking)
VI  - 4
IP  - 4
DP  - 2015 Oct-Dec
TI  - Needle-based confocal laser endomicroscopy.
PG  - 284-8
LID - 10.4103/2303-9027.170405 [doi]
AB  - New applications of confocal laser endomicroscopy were developed as pCLE in the bile 
      duct and nCLE for pancreatic cystic tumors, pancreatic masses and lymph nodes. The 
      aim of this paper would be to give you an update in this new technology and to try 
      to define its place in the diagnosis of cystic and solid pancreatic masses. The 
      material used was a 19G EUS-needle in which the stylet was replaced by the Confocal 
      mini-probe. The mini-probe (0.632 mm of diameter) is pre-loaded and screwed by a 
      locking device in the EUS-Needle and guided endosonographically in the target. 
      Regarding pancreatic cystic lesion, the presence of epithelial villous structures 
      based on nCLE was associated with pancreatic cystic neoplasm (IPMN) (P = 0.004) and 
      provided a sensitivity of 59%, specificity of 100%, positive predictive value of 
      100%, and negative predictive value of 50%. A superficial vascular network pattern 
      visualized on nCLE was identified in serous cystadenomas. It corresponded on 
      pathological specimen to a dense and subepithelial capillary vascularization. The 
      accuracy, sensitivity, specificity, positive predictive value, and negative 
      predictive value of this sign for the diagnosis of SCA were 87%, 69%, 100%, 100%, 
      and 82%, respectively. In pancreatic adenocarcinomas, nCLE found vascular leakage 
      with irregular vessels with leakage of fluorescein into the tumor, large dark clumps 
      which correspond to humps of malignant cells. These criteria correlate with the 
      histological structure of those tumors which are characterized by tumoral glands, 
      surrounded by fibrosis in case of fibrous stroma tumor. Neuroendocrine tumors showed 
      a dense network of small vessels on a dark background, which fits with the 
      histological structure based on cord of cells surrounded by vessels and by fibrosis. 
      nCLE is feasible during a EUS examination; these preliminary results are very 
      encouraging and may be used in the future in case of inconclusive EUS-FNA.
FAU - Giovannini, Marc
AU  - Giovannini M
AD  - Department of Gastroenterology and Endoscopy, Paoli-Calmettes Institute, Marseille, 
      France.
LA  - eng
PT  - Journal Article
TA  - Endosc Ultrasound
JT  - Endoscopic ultrasound
JID - 101622292
PMC - PMC4672584
EDAT- 2015/12/09 06:00
MHDA- 2015/12/09 06:01
CRDT- 2015/12/09 06:00
PHST- 2015/12/09 06:00 [entrez]
PHST- 2015/12/09 06:00 [pubmed]
PHST- 2015/12/09 06:01 [medline]
AID - EndoscUltrasound_2015_4_4_284_170405 [pii]
AID - EUS-4-284 [pii]
AID - 10.4103/2303-9027.170405 [doi]
PST - ppublish
SO  - Endosc Ultrasound. 2015 Oct-Dec;4(4):284-8. doi: 10.4103/2303-9027.170405.

PMID- 26640347
OWN - NLM
STAT- MEDLINE
DCOM- 20161107
LR  - 20181202
IS  - 2219-2840 (Electronic)
IS  - 1007-9327 (Print)
IS  - 1007-9327 (Linking)
VI  - 21
IP  - 44
DP  - 2015 Nov 28
TI  - Probe based confocal laser endomicroscopy of the pancreatobiliary system.
PG  - 12696-708
LID - 10.3748/wjg.v21.i44.12696 [doi]
AB  - AIM: To review applications of confocal laser endomicroscopy (CLE) in 
      pancreatobiliary lesions and studies that assessed training and interpretation of 
      images. METHODS: A computerized literature search was performed using OVID MEDLINE, 
      EMBASE, Cochrane library, and the ISI Web of Knowledge from 1980 to October 2014. We 
      also searched abstracts from major meetings that included the Digestive Disease 
      Week, Canadian Digestive Disease Week and the United European Gastroenterology Week 
      using a combination of controlled vocabulary and text words related to pCLE, 
      confocal, endomicroscopy, probe-based confocal laser endomicroscopy, and bile duct 
      to identify reports of trials. In addition, recursive searches and cross-referencing 
      was performed, and manual searches of articles identified after the initial search 
      was also completed. We included fully published articles and those in abstract form. 
      Given the relatively recent introduction of CLE we included randomized trials and 
      cohort studies. RESULTS: In the evaluation of indeterminate pancreatobiliary 
      strictures CLE with ERCP compared to ERCP alone can increase the detection of 
      cancerous strictures with a sensitivity of (98% vs 45%) and has a negative 
      predictive value (97% vs 69%), but decreased the specificity (67% vs 100%) and the 
      positive predictive value (71% vs 100%) when compared to index pathology. 
      Modifications in the classification systems in indeterminate biliary strictures have 
      increased the specificity of pCLE from 67% to 73%. In pancreatic cystic lesions 
      there is a need to develop similar systems to interpret and characterize lesions 
      based on CLE images obtained. The presence of superficial vascular network predicts 
      serous cystadenomas accurately. Also training in acquiring and interpretation of 
      images is feasible in those without any prior knowledge in CLE in a relatively 
      simple manner and computer-aided diagnosis software is a promising innovation. 
      CONCLUSION: The role of pCLE in the evaluation of pancreatobiliary disorders might 
      be better suited for those with an intermediate and low probability.
FAU - Almadi, Majid A
AU  - Almadi MA
AD  - Majid A Almadi, Division of Gastroenterology, Department of Medicine, King Saud 
      University Medical City, King Saud University, Riyadh 11461, Saudi Arabia.
FAU - Neumann, Helmut
AU  - Neumann H
AD  - Majid A Almadi, Division of Gastroenterology, Department of Medicine, King Saud 
      University Medical City, King Saud University, Riyadh 11461, Saudi Arabia.
LA  - eng
PT  - Journal Article
PT  - Research Support, Non-U.S. Gov't
PT  - Review
PT  - Systematic Review
TA  - World J Gastroenterol
JT  - World journal of gastroenterology
JID - 100883448
RN  - 0 (Contrast Media)
SB  - IM
MH  - Bile Ducts/*pathology
MH  - Biliary Tract Diseases/*pathology
MH  - Biopsy
MH  - Cholangiopancreatography, Endoscopic Retrograde
MH  - Contrast Media/administration & dosage
MH  - Endoscopy, Gastrointestinal/*methods
MH  - Humans
MH  - Microscopy, Confocal/*methods
MH  - Pancreas/*pathology
MH  - Pancreatic Diseases/*pathology
MH  - Patient Selection
MH  - Predictive Value of Tests
MH  - Reproducibility of Results
PMC - PMC4658625
OTO - NOTNLM
OT  - Bile duct
OT  - Cholangioscopy
OT  - Confocal
OT  - Endomicroscopy
OT  - Endoscopic retrograde cholangiopancreatography
OT  - Endoscopic ultrasound
OT  - Pancreatobiliary
OT  - Probe based confocal laser endomicroscopy
OT  - Probe-based confocal laser endomicroscopy
OT  - Stricture
OT  - Systematic review
EDAT- 2015/12/08 06:00
MHDA- 2016/11/08 06:00
CRDT- 2015/12/08 06:00
PHST- 2015/03/28 00:00 [received]
PHST- 2015/07/08 00:00 [revised]
PHST- 2015/09/13 00:00 [accepted]
PHST- 2015/12/08 06:00 [entrez]
PHST- 2015/12/08 06:00 [pubmed]
PHST- 2016/11/08 06:00 [medline]
AID - 10.3748/wjg.v21.i44.12696 [doi]
PST - ppublish
SO  - World J Gastroenterol. 2015 Nov 28;21(44):12696-708. doi: 10.3748/wjg.v21.i44.12696.

PMID- 26627607
OWN - NLM
STAT- MEDLINE
DCOM- 20160808
LR  - 20160326
IS  - 1528-0012 (Electronic)
IS  - 0016-5085 (Linking)
VI  - 150
IP  - 4
DP  - 2016 Apr
TI  - Sequential Functions of CPEB1 and CPEB4 Regulate Pathologic Expression of Vascular 
      Endothelial Growth Factor and Angiogenesis in Chronic Liver Disease.
PG  - 982-97.e30
LID - S0016-5085(15)01720-5 [pii]
LID - 10.1053/j.gastro.2015.11.038 [doi]
AB  - BACKGROUND & AIMS: Vascular endothelial growth factor (VEGF) regulates angiogenesis, 
      yet therapeutic strategies to disrupt VEGF signaling can interfere with physiologic 
      angiogenesis. In a search for ways to inhibit pathologic production or activities of 
      VEGF without affecting its normal production or functions, we investigated the 
      post-transcriptional regulation of VEGF by the cytoplasmic polyadenylation 
      element-binding proteins CPEB1 and CPEB4 during development of portal hypertension 
      and liver disease. METHODS: We obtained transjugular liver biopsies from patients 
      with hepatitis C virus-associated cirrhosis or liver tissues removed during 
      transplantation; healthy human liver tissue was obtained from a commercial source 
      (control). We also performed experiments with male Sprague-Dawley rats and 
      CPEB-deficient mice (C57BL6 or mixed C57BL6/129 background) and their wild-type 
      littermates. Secondary biliary cirrhosis was induced in rats by bile duct ligation, 
      and portal hypertension was induced by partial portal vein ligation. Liver and 
      mesenteric tissues were collected and analyzed in angiogenesis, reverse 
      transcription polymerase chain reaction, polyA tail, 3' rapid amplification of 
      complementary DNA ends, Southern blot, immunoblot, histologic, immunohistochemical, 
      immunofluorescence, and confocal microscopy assays. CPEB was knocked down with small 
      interfering RNAs in H5V endothelial cells, and translation of luciferase reporters 
      constructs was assessed. RESULTS: Activation of CPEB1 promoted alternative nuclear 
      processing within noncoding 3'-untranslated regions of VEGF and CPEB4 messenger RNAs 
      in H5V cells, resulting in deletion of translation repressor elements. The 
      subsequent overexpression of CPEB4 promoted cytoplasmic polyadenylation of VEGF 
      messenger RNA, increasing its translation; the high levels of VEGF produced by these 
      cells led to their formation of tubular structures in Matrigel assays. We observed 
      increased levels of CPEB1 and CPEB4 in cirrhotic liver tissues from patients, 
      compared with control tissue, as well as in livers and mesenteries of rats and mice 
      with cirrhosis or/and portal hypertension. Mice with knockdown of CPEB1 or CPEB4 did 
      not overexpress VEGF or have signs of mesenteric neovascularization, and developed 
      less-severe forms of portal hypertension after portal vein ligation. CONCLUSIONS: We 
      identified a mechanism of VEGF overexpression in liver and mesentery that promotes 
      pathologic, but not physiologic, angiogenesis, via sequential and nonredundant 
      functions of CPEB1 and CPEB4. Regulation of CPEB4 by CPEB1 and the CPEB4 
      autoamplification loop induces pathologic angiogenesis. Strategies to block the 
      activities of CPEBs might be developed to treat chronic liver and other 
      angiogenesis-dependent diseases.
CI  - Copyright © 2016 AGA Institute. Published by Elsevier Inc. All rights reserved.
FAU - Calderone, Vittorio
AU  - Calderone V
AD  - Program of Molecular Medicine, Institute for Research in Biomedicine (IRB 
      Barcelona), The Barcelona Institute of Science and Technology, Barcelona, Spain.
FAU - Gallego, Javier
AU  - Gallego J
AD  - Program of Liver, Digestive System and Metabolism, IDIBAPS Biomedical Research 
      Institute, CIBERehd, University of Barcelona, Barcelona, Spain.
FAU - Fernandez-Miranda, Gonzalo
AU  - Fernandez-Miranda G
AD  - Program of Molecular Medicine, Institute for Research in Biomedicine (IRB 
      Barcelona), The Barcelona Institute of Science and Technology, Barcelona, Spain.
FAU - Garcia-Pras, Ester
AU  - Garcia-Pras E
AD  - Program of Liver, Digestive System and Metabolism, IDIBAPS Biomedical Research 
      Institute, CIBERehd, University of Barcelona, Barcelona, Spain.
FAU - Maillo, Carlos
AU  - Maillo C
AD  - Program of Molecular Medicine, Institute for Research in Biomedicine (IRB 
      Barcelona), The Barcelona Institute of Science and Technology, Barcelona, Spain.
FAU - Berzigotti, Annalisa
AU  - Berzigotti A
AD  - Program of Liver, Digestive System and Metabolism, IDIBAPS Biomedical Research 
      Institute, CIBERehd, University of Barcelona, Barcelona, Spain.
FAU - Mejias, Marc
AU  - Mejias M
AD  - Program of Liver, Digestive System and Metabolism, IDIBAPS Biomedical Research 
      Institute, CIBERehd, University of Barcelona, Barcelona, Spain.
FAU - Bava, Felice-Alessio
AU  - Bava FA
AD  - Program of Molecular Medicine, Institute for Research in Biomedicine (IRB 
      Barcelona), The Barcelona Institute of Science and Technology, Barcelona, Spain.
FAU - Angulo-Urarte, Ana
AU  - Angulo-Urarte A
AD  - Program of Cancer and Human Molecular Genetics, Bellvitge Biomedical Research 
      Institute (IDIBELL), L'Hospitalet de Llobregat, Barcelona, Spain.
FAU - Graupera, Mariona
AU  - Graupera M
AD  - Program of Cancer and Human Molecular Genetics, Bellvitge Biomedical Research 
      Institute (IDIBELL), L'Hospitalet de Llobregat, Barcelona, Spain.
FAU - Navarro, Pilar
AU  - Navarro P
AD  - Program of Cancer, Hospital del Mar Research Institute (IMIM), Barcelona, Spain.
FAU - Bosch, Jaime
AU  - Bosch J
AD  - Program of Liver, Digestive System and Metabolism, IDIBAPS Biomedical Research 
      Institute, CIBERehd, University of Barcelona, Barcelona, Spain.
FAU - Fernandez, Mercedes
AU  - Fernandez M
AD  - Program of Liver, Digestive System and Metabolism, IDIBAPS Biomedical Research 
      Institute, CIBERehd, University of Barcelona, Barcelona, Spain. Electronic address: 
      mercefernandez@ub.edu.
FAU - Mendez, Raul
AU  - Mendez R
AD  - Program of Molecular Medicine, Institute for Research in Biomedicine (IRB 
      Barcelona), The Barcelona Institute of Science and Technology, Barcelona, Spain; 
      Institucio Catalana de Recerca i Estudis Avançats (ICREA), Barcelona, Spain. 
      Electronic address: raul.mendez@irbbarcelona.org.
LA  - eng
PT  - Journal Article
PT  - Research Support, Non-U.S. Gov't
DEP - 20151126
PL  - United States
TA  - Gastroenterology
JT  - Gastroenterology
JID - 0374630
RN  - 0 (3' Untranslated Regions)
RN  - 0 (CPEB1 protein, human)
RN  - 0 (CPEB1 protein, rat)
RN  - 0 (CPEB4 protein, human)
RN  - 0 (CPEB4 protein, rat)
RN  - 0 (Cpeb1 protein, mouse)
RN  - 0 (Cpeb4 protein, mouse)
RN  - 0 (RNA, Messenger)
RN  - 0 (RNA-Binding Proteins)
RN  - 0 (Transcription Factors)
RN  - 0 (VEGFA protein, human)
RN  - 0 (Vascular Endothelial Growth Factor A)
RN  - 0 (mRNA Cleavage and Polyadenylation Factors)
RN  - 0 (vascular endothelial growth factor A, mouse)
RN  - 0 (vascular endothelial growth factor A, rat)
SB  - AIM
SB  - IM
MH  - 3' Untranslated Regions
MH  - Adult
MH  - Animals
MH  - Case-Control Studies
MH  - Cell Line
MH  - Chronic Disease
MH  - Disease Models, Animal
MH  - Female
MH  - Gene Expression Regulation
MH  - Humans
MH  - Hypertension, Portal/genetics/*metabolism/pathology
MH  - Liver Cirrhosis/*metabolism/pathology/virology
MH  - Liver Cirrhosis, Biliary/genetics/*metabolism/pathology
MH  - Male
MH  - Mice, 129 Strain
MH  - Mice, Inbred C57BL
MH  - Middle Aged
MH  - *Neovascularization, Pathologic
MH  - Polyadenylation
MH  - RNA Interference
MH  - RNA, Messenger/genetics/metabolism
MH  - RNA-Binding Proteins/genetics/*metabolism
MH  - Rats, Sprague-Dawley
MH  - Signal Transduction
MH  - Time Factors
MH  - Transcription Factors/deficiency/genetics/*metabolism
MH  - Transfection
MH  - Vascular Endothelial Growth Factor A/*metabolism
MH  - mRNA Cleavage and Polyadenylation Factors/deficiency/genetics/*metabolism
OTO - NOTNLM
OT  - Alternative RNA Processing
OT  - CPEB
OT  - Cytoplasmic Polyadenylation
OT  - Portal Hypertension
EDAT- 2015/12/03 06:00
MHDA- 2016/08/09 06:00
CRDT- 2015/12/03 06:00
PHST- 2015/04/09 00:00 [received]
PHST- 2015/11/04 00:00 [revised]
PHST- 2015/11/18 00:00 [accepted]
PHST- 2015/12/03 06:00 [entrez]
PHST- 2015/12/03 06:00 [pubmed]
PHST- 2016/08/09 06:00 [medline]
AID - S0016-5085(15)01720-5 [pii]
AID - 10.1053/j.gastro.2015.11.038 [doi]
PST - ppublish
SO  - Gastroenterology. 2016 Apr;150(4):982-97.e30. doi: 10.1053/j.gastro.2015.11.038. 
      Epub 2015 Nov 26.

PMID- 26517522
OWN - NLM
STAT- MEDLINE
DCOM- 20161101
LR  - 20181113
IS  - 1949-2553 (Electronic)
IS  - 1949-2553 (Linking)
VI  - 7
IP  - 1
DP  - 2016 Jan 5
TI  - Integrin β3 and LKB1 are independently involved in the inhibition of proliferation 
      by lovastatin in human intrahepatic cholangiocarcinoma.
PG  - 362-73
LID - 10.18632/oncotarget.6238 [doi]
AB  - Human intrahepatic cholangiocarcinomas are one of the most difficult cancers to 
      treat. In our study, Lovastatin, a 3-hydroxy-3-methylglutaryl-coenzyme-CoA (HMG-CoA) 
      reductase inhibitor, demonstrated anticancer properties by inhibiting cancer cell 
      proliferation, cell migration and cell adhesion. Lovastatin inhibited the 
      expressions of transforming growth factor (TGF)-β1, cyclooxygenase (COX)-2, and 
      intercellular adhesion molecule (ICAM)-1. Furthermore, lovastatin inhibited the 
      expressions of integrin β1 and integrin β3 but not integrin αv or integrin β5. While 
      Lovastatin's inhibitory effects on TGFβ1, COX2, and ICAM-1 expression were 
      independently controlled by the tumor suppressor LKB1, integrin β3 expression was 
      not affected. Lovastatin's inhibitory effect on cell adhesion was associated with 
      the decreased expression of integrin β3 and cell surface heterodimer integrin αvβ3. 
      Quantitative real time PCR, fluorescent microscopy, and cell migration assays all 
      confirmed that Lovastatin inhibits integrin αvβ3 downstream signaling including FAK 
      activation, and β-catenin, vimentin, ZO-1, and β-actin. Overall, Lovastatin reduced 
      tumor cell proliferation and migration by modifying the expression of genes involved 
      in cell adhesion and other critical cellular processes. Our study highlights novel 
      anti-cancer properties of Lovastatin and supports further exploration of statins in 
      the context of cholangiocarcinoma therapy.
FAU - Yang, Sheng-Huei
AU  - Yang SH
AD  - PhD Program for Cancer Biology and Drug Discovery, College of Medical Science and 
      Technology, Taipei Medical University, Taipei, Taiwan.
FAU - Lin, Hung-Yun
AU  - Lin HY
AD  - PhD Program for Cancer Biology and Drug Discovery, College of Medical Science and 
      Technology, Taipei Medical University, Taipei, Taiwan.
AD  - Taipei Cancer Center, Taipei Medical University, Taipei, Taiwan.
FAU - Changou, Chun A
AU  - Changou CA
AD  - PhD Program for Cancer Biology and Drug Discovery, College of Medical Science and 
      Technology, Taipei Medical University, Taipei, Taiwan.
AD  - Integrated Laboratory, Center of Translational Medicine, Taipei Medical University, 
      Taipei, Taiwan.
AD  - Core Facility, Taipei Medical University, Taipei, Taiwan.
FAU - Chen, Chun-Han
AU  - Chen CH
AD  - PhD Program for Cancer Biology and Drug Discovery, College of Medical Science and 
      Technology, Taipei Medical University, Taipei, Taiwan.
FAU - Liu, Yun-Ru
AU  - Liu YR
AD  - Office of Human Research, Taipei Medical University, Taipei, Taiwan.
FAU - Wang, Jinghan
AU  - Wang J
AD  - The First Department of Biliary Surgery, Eastern Hepatobiliary Surgical Hospital, 
      Second Military Medical University, Shanghai, China.
FAU - Jiang, Xiaoqing
AU  - Jiang X
AD  - The First Department of Biliary Surgery, Eastern Hepatobiliary Surgical Hospital, 
      Second Military Medical University, Shanghai, China.
FAU - Luh, Frank
AU  - Luh F
AD  - School of medicine, Taipei Medical University, Taipei, Taiwan.
AD  - Sino-American Cancer Foundation, Arcadia, California, United States.
FAU - Yen, Yun
AU  - Yen Y
AD  - PhD Program for Cancer Biology and Drug Discovery, College of Medical Science and 
      Technology, Taipei Medical University, Taipei, Taiwan.
LA  - eng
PT  - Journal Article
PT  - Research Support, Non-U.S. Gov't
TA  - Oncotarget
JT  - Oncotarget
JID - 101532965
RN  - 0 (Hydroxymethylglutaryl-CoA Reductase Inhibitors)
RN  - 0 (Integrin beta3)
RN  - 0 (beta Catenin)
RN  - 9LHU78OQFD (Lovastatin)
RN  - EC 2.7.1.- (STK11 protein, human)
RN  - EC 2.7.11.1 (Protein-Serine-Threonine Kinases)
SB  - IM
MH  - Bile Duct Neoplasms/genetics/metabolism/pathology
MH  - Cell Adhesion/drug effects/genetics
MH  - Cell Line, Tumor
MH  - Cell Movement/drug effects/genetics
MH  - Cell Proliferation/*drug effects/genetics
MH  - Cholangiocarcinoma/genetics/metabolism/pathology
MH  - Gene Expression Regulation, Neoplastic/drug effects
MH  - Humans
MH  - Hydroxymethylglutaryl-CoA Reductase Inhibitors/pharmacology
MH  - Immunoblotting
MH  - Integrin beta3/*genetics/metabolism
MH  - Lovastatin/*pharmacology
MH  - Microscopy, Confocal
MH  - Microscopy, Fluorescence
MH  - Protein-Serine-Threonine Kinases/*genetics/metabolism
MH  - RNA Interference
MH  - Reverse Transcriptase Polymerase Chain Reaction
MH  - Signal Transduction/drug effects/genetics
MH  - beta Catenin/genetics/metabolism
PMC - PMC4808004
OTO - NOTNLM
OT  - HMG-CoA reductase inhibitor
OT  - LKB1
OT  - TGF-β1
OT  - bile duct cancer
OT  - integrin
COIS- CONFLICTS OF INTEREST The authors declare no conflict of interest.
EDAT- 2015/10/31 06:00
MHDA- 2016/11/02 06:00
CRDT- 2015/10/31 06:00
PHST- 2015/08/06 00:00 [received]
PHST- 2015/10/14 00:00 [accepted]
PHST- 2015/10/31 06:00 [entrez]
PHST- 2015/10/31 06:00 [pubmed]
PHST- 2016/11/02 06:00 [medline]
AID - 6238 [pii]
AID - 10.18632/oncotarget.6238 [doi]
PST - ppublish
SO  - Oncotarget. 2016 Jan 5;7(1):362-73. doi: 10.18632/oncotarget.6238.

PMID- 26485648
OWN - NLM
STAT- MEDLINE
DCOM- 20160429
LR  - 20190202
IS  - 1553-7374 (Electronic)
IS  - 1553-7366 (Print)
IS  - 1553-7366 (Linking)
VI  - 11
IP  - 10
DP  - 2015 Oct
TI  - Carcinogenic Parasite Secretes Growth Factor That Accelerates Wound Healing and 
      Potentially Promotes Neoplasia.
PG  - e1005209
LID - 10.1371/journal.ppat.1005209 [doi]
LID - e1005209
AB  - Infection with the human liver fluke Opisthorchis viverrini induces cancer of the 
      bile ducts, cholangiocarcinoma (CCA). Injury from feeding activities of this 
      parasite within the human biliary tree causes extensive lesions, wounds that undergo 
      protracted cycles of healing, and re-injury over years of chronic infection. We show 
      that O. viverrini secreted proteins accelerated wound resolution in human 
      cholangiocytes, an outcome that was compromised following silencing of expression of 
      the fluke-derived gene encoding the granulin-like growth factor, Ov-GRN-1. 
      Recombinant Ov-GRN-1 induced angiogenesis and accelerated mouse wound healing. 
      Ov-GRN-1 was internalized by human cholangiocytes and induced gene and protein 
      expression changes associated with wound healing and cancer pathways. Given the 
      notable but seemingly paradoxical properties of liver fluke granulin in promoting 
      not only wound healing but also a carcinogenic microenvironment, Ov-GRN-1 likely 
      holds marked potential as a therapeutic wound-healing agent and as a vaccine against 
      an infection-induced cancer of major public health significance in the developing 
      world.
FAU - Smout, Michael J
AU  - Smout MJ
AD  - Centre for Biodiscovery and Molecular Development of Therapeutics, Australian 
      Institute of Tropical Health and Medicine, James Cook University, Cairns, 
      Queensland, Australia.
FAU - Sotillo, Javier
AU  - Sotillo J
AD  - Centre for Biodiscovery and Molecular Development of Therapeutics, Australian 
      Institute of Tropical Health and Medicine, James Cook University, Cairns, 
      Queensland, Australia.
FAU - Laha, Thewarach
AU  - Laha T
AD  - Department of Parasitology, Faculty of Medicine, Khon Kaen University, Khon Kaen, 
      Thailand.
FAU - Papatpremsiri, Atiroch
AU  - Papatpremsiri A
AD  - Department of Parasitology, Faculty of Medicine, Khon Kaen University, Khon Kaen, 
      Thailand.
FAU - Rinaldi, Gabriel
AU  - Rinaldi G
AD  - Department of Microbiology, Immunology and Tropical Medicine, and Research Center 
      for Neglected Diseases of Poverty, George Washington University, Washington, D.C., 
      United States of America.
FAU - Pimenta, Rafael N
AU  - Pimenta RN
AD  - Department of Microbiology, Immunology and Tropical Medicine, and Research Center 
      for Neglected Diseases of Poverty, George Washington University, Washington, D.C., 
      United States of America.
FAU - Chan, Lai Yue
AU  - Chan LY
AD  - The Institute for Molecular Bioscience, The University of Queensland, Brisbane, 
      Queensland, Australia.
FAU - Johnson, Michael S
AU  - Johnson MS
AD  - Microbial Imaging Facility, The iThree institute, University of Technology Sydney, 
      Ultimo, New South Wales, Australia.
FAU - Turnbull, Lynne
AU  - Turnbull L
AD  - Microbial Imaging Facility, The iThree institute, University of Technology Sydney, 
      Ultimo, New South Wales, Australia.
FAU - Whitchurch, Cynthia B
AU  - Whitchurch CB
AD  - Microbial Imaging Facility, The iThree institute, University of Technology Sydney, 
      Ultimo, New South Wales, Australia.
FAU - Giacomin, Paul R
AU  - Giacomin PR
AD  - Centre for Biodiscovery and Molecular Development of Therapeutics, Australian 
      Institute of Tropical Health and Medicine, James Cook University, Cairns, 
      Queensland, Australia.
FAU - Moran, Corey S
AU  - Moran CS
AD  - Queensland Research Centre for Peripheral Vascular Disease, Australian Institute of 
      Tropical Health and Medicine, James Cook University, Cairns, Queensland, Australia.
FAU - Golledge, Jonathan
AU  - Golledge J
AD  - Queensland Research Centre for Peripheral Vascular Disease, Australian Institute of 
      Tropical Health and Medicine, James Cook University, Cairns, Queensland, Australia; 
      Department of Vascular and Endovascular Surgery, The Townsville Hospital, 
      Townsville, Queensland, Australia.
FAU - Daly, Norelle
AU  - Daly N
AD  - Centre for Biodiscovery and Molecular Development of Therapeutics, Australian 
      Institute of Tropical Health and Medicine, James Cook University, Cairns, 
      Queensland, Australia.
FAU - Sripa, Banchob
AU  - Sripa B
AD  - Department of Pathology, Khon Kaen University, Khon Kaen, Thailand.
FAU - Mulvenna, Jason P
AU  - Mulvenna JP
AD  - QIMR Berghofer Medical Research Institute, Brisbane, Queensland, Australia.
FAU - Brindley, Paul J
AU  - Brindley PJ
AD  - Department of Microbiology, Immunology and Tropical Medicine, and Research Center 
      for Neglected Diseases of Poverty, George Washington University, Washington, D.C., 
      United States of America.
FAU - Loukas, Alex
AU  - Loukas A
AD  - Centre for Biodiscovery and Molecular Development of Therapeutics, Australian 
      Institute of Tropical Health and Medicine, James Cook University, Cairns, 
      Queensland, Australia.
LA  - eng
GR  - P50 AI098639/AI/NIAID NIH HHS/United States
GR  - R01 CA164719/CA/NCI NIH HHS/United States
GR  - P50AI098639/AI/NIAID NIH HHS/United States
GR  - R01CA164719/CA/NCI NIH HHS/United States
PT  - Journal Article
PT  - Research Support, N.I.H., Extramural
PT  - Research Support, Non-U.S. Gov't
DEP - 20151020
TA  - PLoS Pathog
JT  - PLoS pathogens
JID - 101238921
RN  - 0 (Helminth Proteins)
RN  - 0 (Intercellular Signaling Peptides and Proteins)
RN  - 0 (Progranulins)
SB  - IM
MH  - Amino Acid Sequence
MH  - Animals
MH  - Bile Duct Neoplasms/parasitology
MH  - Carcinogenesis/*metabolism
MH  - Cholangiocarcinoma/parasitology
MH  - Helminth Proteins/*metabolism
MH  - Humans
MH  - Intercellular Signaling Peptides and Proteins/*metabolism
MH  - Mice
MH  - Microscopy, Confocal
MH  - Molecular Sequence Data
MH  - Oligonucleotide Array Sequence Analysis
MH  - Opisthorchiasis/*complications/metabolism
MH  - Opisthorchis/*metabolism
MH  - Progranulins
MH  - RNA Interference
MH  - Wound Healing/*physiology
PMC - PMC4618121
COIS- The authors have declared that no competing interests exist.
EDAT- 2015/10/21 06:00
MHDA- 2016/04/30 06:00
CRDT- 2015/10/21 06:00
PHST- 2015/07/11 00:00 [received]
PHST- 2015/09/15 00:00 [accepted]
PHST- 2015/10/21 06:00 [entrez]
PHST- 2015/10/21 06:00 [pubmed]
PHST- 2016/04/30 06:00 [medline]
AID - PPATHOGENS-D-15-01630 [pii]
AID - 10.1371/journal.ppat.1005209 [doi]
PST - epublish
SO  - PLoS Pathog. 2015 Oct 20;11(10):e1005209. doi: 10.1371/journal.ppat.1005209. 
      eCollection 2015 Oct.

PMID- 26474277
OWN - NLM
STAT- MEDLINE
DCOM- 20160927
LR  - 20181202
IS  - 1949-2553 (Electronic)
IS  - 1949-2553 (Linking)
VI  - 6
IP  - 39
DP  - 2015 Dec 8
TI  - Involvement of Wnt/β-catenin signaling in the mesenchymal stem cells promote 
      metastatic growth and chemoresistance of cholangiocarcinoma.
PG  - 42276-89
LID - 10.18632/oncotarget.5514 [doi]
AB  - Mesenchymal stem cells (MSCs) are multi-potent progenitor cells with ability to 
      differentiate into multiple lineages, including bone, cartilage, fat, and muscles. 
      Recent research indicates that MSCs can be efficiently recruited to tumor sites, 
      modulating tumor growth and metastasis. However, the underlying molecular mechanisms 
      are not fully understood. Here, we first demonstrated that human umbilical 
      cord-derived mesenchymal stem cells (hUC-MSCs), when mixed with human 
      cholangiocarcinoma cell lines QBC939 in a xenograft tumor model, significantly 
      increased the cancer cells proliferation and metastatic potency. MSCs and their 
      conditioned media (MSC-CM) could improve the drug resistance of tumor when the 
      compound K (CK) as an anti-cancer drug, a major intestinal bacterial metabolite of 
      panaxoside, was administered to xenograft tumor mice. Furthermore, MSCs greatly 
      increased the colony formation and invasion of cholangiocarcinoma cells QBC939 and 
      Mz-ChA-1. Immunochemistry studies of cholangiocarcinoma tissue chips and 
      transplantation tumor from nude mice showed that the expression of β-catenin was 
      important for cholangiocarcinoma development. We further demonstrated that MSCs and 
      MSCs-CM could promote proliferation and migration of cholangiocarcinoma cells 
      through targeting the Wnt/β-catenin signaling pathway. hUC-MSCs or MSCs-CM 
      stimulated Wnt activity by promoting the nuclear translocation of β-catenin, and 
      up-regulated Wnt target genes MMPs family, cyclin D1 and c-Myc. Together, our 
      studies highlight a critical role for MSCs on cancer metastasis and indicate MSCs 
      promote metastatic growth and chemoresistance of cholangiocarcinoma cells via 
      activation of Wnt/β-catenin signaling.
FAU - Wang, Weiwei
AU  - Wang W
AD  - Cancer Research Center, Medical College of Xiamen University, Xiamen 361102, China.
FAU - Zhong, Wei
AU  - Zhong W
AD  - Cancer Research Center, Medical College of Xiamen University, Xiamen 361102, China.
FAU - Yuan, Jiahui
AU  - Yuan J
AD  - Cancer Research Center, Medical College of Xiamen University, Xiamen 361102, China.
FAU - Yan, Congcong
AU  - Yan C
AD  - Cancer Research Center, Medical College of Xiamen University, Xiamen 361102, China.
FAU - Hu, Shaoping
AU  - Hu S
AD  - Cancer Research Center, Medical College of Xiamen University, Xiamen 361102, China.
FAU - Tong, Yinping
AU  - Tong Y
AD  - Cancer Research Center, Medical College of Xiamen University, Xiamen 361102, China.
FAU - Mao, Yubin
AU  - Mao Y
AD  - Department of Basic Medicine, Medical College of Xiamen University, Xiamen 361102, 
      China.
FAU - Hu, Tianhui
AU  - Hu T
AD  - Cancer Research Center, Medical College of Xiamen University, Xiamen 361102, China.
FAU - Zhang, Bing
AU  - Zhang B
AD  - Department of Basic Medicine, Medical College of Xiamen University, Xiamen 361102, 
      China.
FAU - Song, Gang
AU  - Song G
AD  - Cancer Research Center, Medical College of Xiamen University, Xiamen 361102, China.
LA  - eng
PT  - Journal Article
PT  - Research Support, Non-U.S. Gov't
TA  - Oncotarget
JT  - Oncotarget
JID - 101532965
RN  - 0 (Culture Media, Conditioned)
RN  - 0 (Ginsenosides)
RN  - A9RLM212CY (ginsenoside M1)
SB  - IM
MH  - Animals
MH  - Apoptosis/drug effects/genetics
MH  - Bile Duct Neoplasms/drug therapy/*genetics/metabolism
MH  - Blotting, Western
MH  - Cell Line, Tumor
MH  - Cell Proliferation/drug effects/genetics
MH  - Cells, Cultured
MH  - Cholangiocarcinoma/drug therapy/*genetics/metabolism
MH  - Culture Media, Conditioned/pharmacology
MH  - Drug Resistance, Neoplasm/drug effects/genetics
MH  - Gene Expression Regulation, Neoplastic
MH  - Ginsenosides/pharmacology
MH  - Humans
MH  - Male
MH  - Mesenchymal Stem Cells/cytology/*metabolism
MH  - Mice, Inbred BALB C
MH  - Mice, Nude
MH  - Microscopy, Confocal
MH  - Neoplasm Metastasis
MH  - Reverse Transcriptase Polymerase Chain Reaction
MH  - Tumor Burden/drug effects/genetics
MH  - Wnt Signaling Pathway/*genetics
MH  - Xenograft Model Antitumor Assays
PMC - PMC4747224
OTO - NOTNLM
OT  - MSCs
OT  - chemoresistance
OT  - cholangiocarcinoma
OT  - metastasis
OT  - β-catenin
COIS- CONFLICTS OF INTEREST The authors declare no conflict of interests.
EDAT- 2015/10/17 06:00
MHDA- 2016/09/28 06:00
CRDT- 2015/10/17 06:00
PHST- 2015/04/17 00:00 [received]
PHST- 2015/09/05 00:00 [accepted]
PHST- 2015/10/17 06:00 [entrez]
PHST- 2015/10/17 06:00 [pubmed]
PHST- 2016/09/28 06:00 [medline]
AID - 5514 [pii]
AID - 10.18632/oncotarget.5514 [doi]
PST - ppublish
SO  - Oncotarget. 2015 Dec 8;6(39):42276-89. doi: 10.18632/oncotarget.5514.

PMID- 26472005
OWN - NLM
STAT- MEDLINE
DCOM- 20160113
LR  - 20181202
IS  - 1097-6779 (Electronic)
IS  - 0016-5107 (Linking)
VI  - 82
IP  - 5
DP  - 2015 Nov
TI  - Response.
PG  - 970-1
LID - S0016-5107(15)02596-1 [pii]
LID - 10.1016/j.gie.2015.06.024 [doi]
FAU - Slivka, Adam
AU  - Slivka A
AD  - University of Pittsburgh Medical Center, Pittsburgh, Pennsylvania, USA.
FAU - Kahaleh, Michel
AU  - Kahaleh M
AD  - Cornell University, New York, New York, USA.
FAU - Jamidar, Priya
AU  - Jamidar P
AD  - Yale University, New Haven, Connecticut, USA.
FAU - Gan, Ian
AU  - Gan I
AD  - Virginia Mason Medical Center, Seattle, Washington, USA.
FAU - Costamagna, Guido
AU  - Costamagna G
AD  - Ospedale Gemelli, Rome, Italy.
FAU - Cesaro, Paola
AU  - Cesaro P
AD  - Ospedale Gemelli, Rome, Italy.
FAU - Giovannini, Marc
AU  - Giovannini M
AD  - Institut Paoli Calmettes, Marseille, France.
FAU - Caillol, Fabrice
AU  - Caillol F
AD  - Institut Paoli Calmettes, Marseille, France.
LA  - eng
PT  - Comment
PT  - Letter
PL  - United States
TA  - Gastrointest Endosc
JT  - Gastrointestinal endoscopy
JID - 0010505
SB  - IM
CON - Gastrointest Endosc. 2015 Feb;81(2):282-90. PMID: 25616752
CON - Gastrointest Endosc. 2015 Nov;82(5):970. PMID: 26472004
MH  - Bile Duct Neoplasms/*diagnosis
MH  - *Bile Ducts, Intrahepatic
MH  - Cholangiocarcinoma/*diagnosis
MH  - *Cholangiopancreatography, Endoscopic Retrograde
MH  - Cholestasis/*etiology
MH  - Female
MH  - Humans
MH  - Male
MH  - *Microscopy, Confocal
EDAT- 2015/10/17 06:00
MHDA- 2016/01/14 06:00
CRDT- 2015/10/17 06:00
PHST- 2015/06/13 00:00 [received]
PHST- 2015/06/17 00:00 [accepted]
PHST- 2015/10/17 06:00 [entrez]
PHST- 2015/10/17 06:00 [pubmed]
PHST- 2016/01/14 06:00 [medline]
AID - S0016-5107(15)02596-1 [pii]
AID - 10.1016/j.gie.2015.06.024 [doi]
PST - ppublish
SO  - Gastrointest Endosc. 2015 Nov;82(5):970-1. doi: 10.1016/j.gie.2015.06.024.

PMID- 26472004
OWN - NLM
STAT- MEDLINE
DCOM- 20160113
LR  - 20181202
IS  - 1097-6779 (Electronic)
IS  - 0016-5107 (Linking)
VI  - 82
IP  - 5
DP  - 2015 Nov
TI  - Probe-based confocal laser endomicroscopy contribution in the evaluation of 
      indeterminate biliary strictures.
PG  - 970
LID - S0016-5107(15)02501-8 [pii]
LID - 10.1016/j.gie.2015.05.047 [doi]
FAU - Balderramo, Domingo
AU  - Balderramo D
AD  - Gastroenterology Department, Hospital Privado-Centro Médico de Córdoba, Instituto 
      Universitario de Ciencias Biomédicas de Córdoba, Córdoba, Argentina.
LA  - eng
PT  - Comment
PT  - Letter
PL  - United States
TA  - Gastrointest Endosc
JT  - Gastrointestinal endoscopy
JID - 0010505
SB  - IM
CON - Gastrointest Endosc. 2015 Feb;81(2):282-90. PMID: 25616752
CIN - Gastrointest Endosc. 2015 Nov;82(5):970-1. PMID: 26472005
MH  - Bile Duct Neoplasms/*diagnosis
MH  - *Bile Ducts, Intrahepatic
MH  - Cholangiocarcinoma/*diagnosis
MH  - *Cholangiopancreatography, Endoscopic Retrograde
MH  - Cholestasis/*etiology
MH  - Female
MH  - Humans
MH  - Male
MH  - *Microscopy, Confocal
EDAT- 2015/10/17 06:00
MHDA- 2016/01/14 06:00
CRDT- 2015/10/17 06:00
PHST- 2015/05/26 00:00 [received]
PHST- 2015/05/27 00:00 [accepted]
PHST- 2015/10/17 06:00 [entrez]
PHST- 2015/10/17 06:00 [pubmed]
PHST- 2016/01/14 06:00 [medline]
AID - S0016-5107(15)02501-8 [pii]
AID - 10.1016/j.gie.2015.05.047 [doi]
PST - ppublish
SO  - Gastrointest Endosc. 2015 Nov;82(5):970. doi: 10.1016/j.gie.2015.05.047.

PMID- 26446685
OWN - NLM
STAT- MEDLINE
DCOM- 20160928
LR  - 20160218
IS  - 1827-1642 (Electronic)
IS  - 1121-421X (Linking)
VI  - 62
IP  - 1
DP  - 2016 Mar
TI  - Endoscopic assessment of primary sclerosing cholangitis.
PG  - 49-62
AB  - Primary sclerosing cholangitis (PSC) is a rare chronic liver disease of unknown 
      etiology for which the only known curative treatment is liver transplantation. The 
      disease is defined by progressive inflammation and fibrosis of the bile ducts, 
      causing biliary strictures and cholestasis. Common complications of the disease are 
      the presence of biliary lithiasis requiring stone extraction, and development of 
      dominant bile duct strictures requiring balloon dilatation and stent placement 
      through endoscopic retrograde cholangiopancreatography. The increased development of 
      cholangiocarcinoma is a dreaded complication in PSC, as it is often detected in an 
      advanced stage and is associated with a poor prognosis. Several endoscopic 
      techniques, including endoscopic ultrasound, confocal laser endomicroscopy and 
      peroral cholangioscopy are applied in the management of PSC and detection of 
      cholangiocarcinoma. Tissue sampling through different types of biopsies and biliary 
      brush combined with fluorescence in situ hybridization are used to differentiate 
      benign dominant strictures from biliary neoplasia. Nonetheless early detection of 
      cholangiocarcinoma in PSC remains a clinical challenge requiring a specialized 
      diagnostic workup. The aim of this review is to discuss the role of diagnostic and 
      therapeutic endoscopy in management of PSC, providing an overview of current 
      literature.
FAU - De Vries, Boudewijn
AU  - De Vries B
AD  - Department of Gastroenterology and Hepatology, University of Groningen and 
      University Medical Center Groningen, Groningen, the Netherlands - 
      r.k.weersma@umcg.nl.
FAU - Weersma, Rinse K
AU  - Weersma RK
LA  - eng
PT  - Journal Article
PT  - Research Support, Non-U.S. Gov't
PT  - Review
DEP - 20151007
PL  - Italy
TA  - Minerva Gastroenterol Dietol
JT  - Minerva gastroenterologica e dietologica
JID - 9109791
SB  - IM
MH  - Bile Duct Neoplasms/etiology
MH  - Cholangiocarcinoma/etiology
MH  - *Cholangiopancreatography, Endoscopic Retrograde/methods
MH  - Cholangitis, Sclerosing/complications/*diagnosis/therapy
MH  - Disease Progression
MH  - Gallstones/etiology
MH  - Humans
MH  - Meta-Analysis as Topic
MH  - Predictive Value of Tests
MH  - Risk Assessment
MH  - Risk Factors
MH  - Sensitivity and Specificity
MH  - Treatment Outcome
EDAT- 2015/10/09 06:00
MHDA- 2016/09/30 06:00
CRDT- 2015/10/09 06:00
PHST- 2015/10/09 06:00 [entrez]
PHST- 2015/10/09 06:00 [pubmed]
PHST- 2016/09/30 06:00 [medline]
AID - R08Y9999N00A150013 [pii]
PST - ppublish
SO  - Minerva Gastroenterol Dietol. 2016 Mar;62(1):49-62. Epub 2015 Oct 7.

PMID- 26431597
OWN - NLM
STAT- MEDLINE
DCOM- 20160706
LR  - 20151003
IS  - 1558-1950 (Electronic)
IS  - 1052-5157 (Linking)
VI  - 25
IP  - 4
DP  - 2015 Oct
TI  - Diagnosing Biliary Malignancy.
PG  - 677-90
LID - S1052-5157(15)00062-8 [pii]
LID - 10.1016/j.giec.2015.06.011 [doi]
AB  - The most common malignant causes of biliary strictures are pancreatic cancer and 
      cholangiocarcinoma. Differentiating between malignant and benign causes of biliary 
      strictures has remained a clinical challenge. Endoscopic retrograde 
      cholangiopancreatography (ERCP) remains the mainstay and first-line method of tissue 
      diagnosis but has a poor diagnostic yield. This article reviews the causes of 
      biliary strictures, the initial clinical evaluation of biliary obstruction, the 
      diagnostic yield of ERCP-based sampling methods, the role of newer tools in the 
      armamentarium for evaluating strictures, and ways to address the ongoing challenge 
      of stricture evaluation in patients with primary sclerosing cholangitis.
CI  - Copyright © 2015 Elsevier Inc. All rights reserved.
FAU - Xu, Ming-ming
AU  - Xu MM
AD  - Division of Digestive and Liver Diseases, Columbia University Medical Center, New 
      York, NY, USA.
FAU - Sethi, Amrita
AU  - Sethi A
AD  - Division of Digestive and Liver Diseases, Columbia University Medical Center, New 
      York, NY, USA. Electronic address: amrita72@hotmail.com.
LA  - eng
PT  - Journal Article
PT  - Review
PL  - United States
TA  - Gastrointest Endosc Clin N Am
JT  - Gastrointestinal endoscopy clinics of North America
JID - 9202792
SB  - IM
MH  - Biliary Tract/pathology
MH  - Biliary Tract Neoplasms/*diagnosis/etiology
MH  - Cholangiopancreatography, Endoscopic Retrograde/*methods/statistics & numerical data
MH  - Cholangitis, Sclerosing/complications/surgery
MH  - Cholestasis/*diagnosis/pathology
MH  - Constriction, Pathologic/diagnosis/etiology
MH  - Humans
MH  - Sensitivity and Specificity
OTO - NOTNLM
OT  - Cholangiocarcinoma (CCA)
OT  - Endoscopic ultrasonography (EUS)
OT  - Fluorescence in situ hybridization (FISH)
OT  - Indeterminate biliary stricture
OT  - Intraductal ultrasonography (IDUS)
OT  - Pancreatic cancer
OT  - Primary sclerosing cholangitis (PSC)
OT  - Probe-based confocal endomicroscopy (pCLE)
EDAT- 2015/10/04 06:00
MHDA- 2016/07/07 06:00
CRDT- 2015/10/04 06:00
PHST- 2015/10/04 06:00 [entrez]
PHST- 2015/10/04 06:00 [pubmed]
PHST- 2016/07/07 06:00 [medline]
AID - S1052-5157(15)00062-8 [pii]
AID - 10.1016/j.giec.2015.06.011 [doi]
PST - ppublish
SO  - Gastrointest Endosc Clin N Am. 2015 Oct;25(4):677-90. doi: 
      10.1016/j.giec.2015.06.011.

PMID- 26422979
OWN - NLM
STAT- MEDLINE
DCOM- 20161020
LR  - 20181202
IS  - 1097-6779 (Electronic)
IS  - 0016-5107 (Linking)
VI  - 83
IP  - 2
DP  - 2016 Feb
TI  - Diagnostic yield of EUS-guided FNA for malignant biliary stricture: a systematic 
      review and meta-analysis.
PG  - 290-8.e1
LID - S0016-5107(15)02939-9 [pii]
LID - 10.1016/j.gie.2015.09.024 [doi]
AB  - BACKGROUND AND AIMS: EUS-guided FNA (EUS-FNA) is increasingly being used for tissue 
      diagnosis of extrahepatic biliary strictures. The aim of this study was to determine 
      the diagnostic yield of EUS-FNA in malignant biliary strictures. METHODS: A 
      comprehensive literature review was carried out by 2 reviewers for studies 
      evaluating the accuracy of EUS-FNA in biliary stricture. A meta-analysis was 
      performed to determine the pooled estimates of sensitivity, specificity, likelihood 
      ratios, and diagnostic odds ratio for EUS-FNA of extrahepatic biliary stricture. A 
      Quality Assessment of Diagnostic Accuracy Studies questionnaire was used to assess 
      the quality of the selected studies. Several sensitivity analyses were performed to 
      assess the effect of the quality of the studies on the accuracy of the final results 
      of the meta-analysis. RESULTS: Twenty studies involving 957 patients met inclusion 
      criteria and were included in the meta-analysis. The pooled sensitivity and 
      specificity of EUS-FNA for diagnosis of malignant biliary stricture were 80% (95% 
      confidence interval [CI], 74%-86%), and 97% (95% CI, 94%-99%), respectively. The 
      pooled positive likelihood ratio was 12.35 (95% CI, 7.37-20.72), and the negative 
      likelihood ratio was 0.26 (95% CI, 0.18-0.38). The pooled diagnostic odds ratio for 
      diagnosing a malignant biliary stricture was 70.53 (95% CI, 38.62-128.82). The area 
      under the receiver-operating characteristic curve was 0.97. Sensitivity analyses 
      showed that the quality of the included studies did not affect the accuracy of the 
      final results of the meta-analysis. CONCLUSION: This meta-analysis demonstrates that 
      EUS-FNA is sensitive and highly specific for diagnosing malignancy in biliary 
      strictures. Further studies are needed to compare EUS--FNA with emerging methods 
      including cholangioscopy-guided biopsy and laser endomicroscopy.
CI  - Copyright © 2016 American Society for Gastrointestinal Endoscopy. Published by 
      Elsevier Inc. All rights reserved.
FAU - Sadeghi, Anahita
AU  - Sadeghi A
AD  - Liver and Pancreatobiliary Research Center, Digestive Disease Research Institute, 
      Tehran University of Medical Sciences, Tehran, Iran.
FAU - Mohamadnejad, Mehdi
AU  - Mohamadnejad M
AD  - Liver and Pancreatobiliary Research Center, Digestive Disease Research Institute, 
      Tehran University of Medical Sciences, Tehran, Iran.
FAU - Islami, Farhad
AU  - Islami F
AD  - American Cancer Society, Atlanta, Georgia, USA.
FAU - Keshtkar, Abbas
AU  - Keshtkar A
AD  - Liver and Pancreatobiliary Research Center, Digestive Disease Research Institute, 
      Tehran University of Medical Sciences, Tehran, Iran.
FAU - Biglari, Mohammad
AU  - Biglari M
AD  - Liver and Pancreatobiliary Research Center, Digestive Disease Research Institute, 
      Tehran University of Medical Sciences, Tehran, Iran.
FAU - Malekzadeh, Reza
AU  - Malekzadeh R
AD  - Liver and Pancreatobiliary Research Center, Digestive Disease Research Institute, 
      Tehran University of Medical Sciences, Tehran, Iran.
FAU - Eloubeidi, Mohamad A
AU  - Eloubeidi MA
AD  - Anniston Digestive Health, Anniston, Alabama, USA.
LA  - eng
PT  - Journal Article
PT  - Meta-Analysis
PT  - Review
PT  - Systematic Review
DEP - 20150928
PL  - United States
TA  - Gastrointest Endosc
JT  - Gastrointestinal endoscopy
JID - 0010505
SB  - IM
MH  - Cholangiopancreatography, Endoscopic Retrograde/*methods
MH  - Cholestasis/*diagnosis/etiology
MH  - Endoscopic Ultrasound-Guided Fine Needle Aspiration/*methods
MH  - Humans
MH  - Odds Ratio
MH  - Pancreatic Neoplasms/*complications/diagnosis
MH  - ROC Curve
EDAT- 2015/10/02 06:00
MHDA- 2016/10/21 06:00
CRDT- 2015/10/02 06:00
PHST- 2015/04/14 00:00 [received]
PHST- 2015/09/17 00:00 [accepted]
PHST- 2015/10/02 06:00 [entrez]
PHST- 2015/10/02 06:00 [pubmed]
PHST- 2016/10/21 06:00 [medline]
AID - S0016-5107(15)02939-9 [pii]
AID - 10.1016/j.gie.2015.09.024 [doi]
PST - ppublish
SO  - Gastrointest Endosc. 2016 Feb;83(2):290-8.e1. doi: 10.1016/j.gie.2015.09.024. Epub 
      2015 Sep 28.

PMID- 26340677
OWN - NLM
STAT- MEDLINE
DCOM- 20160608
LR  - 20150905
IS  - 1539-2031 (Electronic)
IS  - 0192-0790 (Linking)
VI  - 49
IP  - 9
DP  - 2015 Oct
TI  - The Role of Endoscopy in the Diagnosis and Management of Cholangiocarcinoma.
PG  - 725-37
LID - 10.1097/MCG.0000000000000390 [doi]
AB  - Cholangiocarcinomas (CCAs) are associated with poor overall survival, and majority 
      of the tumors are unresectable at the time of diagnosis. Early diagnosis at a 
      resectable stage is essential for improved outcomes. Noninvasive imaging plays an 
      important role in evaluating patients with biliary obstruction, but is limited due 
      to the lack of tissue sampling and in many cases due to the absence of a mass, 
      especially for extrahepatic CCAs. Endoscopic diagnosis is needed in majority of 
      patients with CCA and the diagnostic yield depends on the tumor location as well as 
      the expertise and experience of the endoscopist. Endoscopic retrograde 
      cholangiopancreatography and endoscopic ultrasound remain the most common endoscopic 
      diagnostic tools although newer technologies including fluorescence in situ 
      hybridization, single-operator cholangioscopy, confocal laser endomicroscopy, and 
      intraductal ultrasound are being increasing used. Traditionally, the role of 
      endoscopy has been mainly palliative and limited to biliary drainage in patients 
      with obstructive jaundice, however, newer treatment options like photodynamic 
      therapy and radiofrequency ablation have shown promise toward improved patient 
      survival. Multidisciplinary approach that involves medical oncology, 
      gastroenterology, radiology, and surgical oncology teams is imperative for improved 
      outcomes. In this review, we will first review the diagnostic approach to CCAs 
      including imaging and endoscopic methods followed by a discussion of different 
      endoscopic techniques in management of patients after a diagnosis of CCA.
FAU - Singh, Ajaypal
AU  - Singh A
AD  - Center for Endoscopic Research and Therapeutics (CERT), University of Chicago 
      Medical Center, Chicago, IL.
FAU - Siddiqui, Uzma D
AU  - Siddiqui UD
LA  - eng
PT  - Journal Article
PT  - Review
PL  - United States
TA  - J Clin Gastroenterol
JT  - Journal of clinical gastroenterology
JID - 7910017
SB  - IM
MH  - Bile Duct Neoplasms/diagnosis/*therapy
MH  - Catheter Ablation/methods
MH  - Cholangiocarcinoma/diagnosis/*therapy
MH  - Cholangiopancreatography, Endoscopic Retrograde/methods
MH  - Drainage/methods
MH  - Endoscopy/*methods
MH  - Endosonography/methods
MH  - Humans
MH  - Photochemotherapy/methods
EDAT- 2015/09/05 06:00
MHDA- 2016/06/09 06:00
CRDT- 2015/09/05 06:00
PHST- 2015/09/05 06:00 [entrez]
PHST- 2015/09/05 06:00 [pubmed]
PHST- 2016/06/09 06:00 [medline]
AID - 00004836-201510000-00005 [pii]
AID - 10.1097/MCG.0000000000000390 [doi]
PST - ppublish
SO  - J Clin Gastroenterol. 2015 Oct;49(9):725-37. doi: 10.1097/MCG.0000000000000390.

PMID- 26233552
OWN - NLM
STAT- MEDLINE
DCOM- 20160510
LR  - 20181113
IS  - 1573-2568 (Electronic)
IS  - 0163-2116 (Linking)
VI  - 61
IP  - 1
DP  - 2016 Jan
TI  - Probe-Based Confocal Endomicroscopy in Primary Sclerosing Cholangitis: Not All 
      Inflammatory Strictures Are the Same.
PG  - 283-6
LID - 10.1007/s10620-015-3827-1 [doi]
AB  - BACKGROUND AND STUDY AIMS: Primary sclerosing cholangitis (PSC) frequently causes 
      inflammatory strictures (IS). The Paris Classification (PC) for probe-based confocal 
      laser endomicroscopy (pCLE) identifies four descriptive criteria of IS. We aim to 
      compare the pCLE findings of IS in PSC and non-PSC patients. PATIENTS AND METHODS: 
      This is a single-center, retrospective review of all histologically proven IS 
      evaluated with pCLE with at least 6 months of follow-up. All pCLE images were 
      reviewed for each criteria of the PC: (1) vascular congestion, (2) dark granular 
      pattern, (3) increased inter-glandular space, and (4) thickened reticular structures 
      (TRS). The clinical status (PSC vs. non-PSC) was blinded to the reviewer. 
      Univariate, multivariate, and stepwise logistic regression analyses were conducted. 
      The primary outcome was the number of PC criteria present in PSC versus non-PSC. 
      RESULTS: A total of 35 patients (13 PSC, 22 non-PSC) were included (mean age 59.1 
      years, 25.7 % male). Each of the PC criteria was present more frequently in non-PSC 
      patients. The presence of TRS was significantly different (95 vs. 62 %, p = 0.01). 
      All patients had at least two criteria present, but non-PSC patients had a 
      significantly higher frequency of three criteria (95 vs. 38 %, p < 0.001) and four 
      criteria (55 vs. 23 %, respectively, one-tailed p = 0.03) present. CONCLUSION: In 
      patients with IS, the individual and combined components of the PC are present in 
      higher frequency in non-PSC patients. The presence of TRS is 13 times more likely to 
      predict non-PSC etiologies. Refined pCLE criteria may be required to evaluate IS in 
      patients with PSC. CLINICAL TRIAL REGISTRATION NUMBER: NCT02166086.
FAU - Karia, Kunal
AU  - Karia K
AD  - Division of Gastroenterology and Hepatology, Weill Cornell Medical College, 1305 
      York Avenue, 4th Floor, New York, NY, 10021, USA.
FAU - Jamal-Kabani, Armeen
AU  - Jamal-Kabani A
AD  - Division of Gastroenterology and Hepatology, Weill Cornell Medical College, 1305 
      York Avenue, 4th Floor, New York, NY, 10021, USA.
FAU - Gaidhane, Monica
AU  - Gaidhane M
AD  - Division of Gastroenterology and Hepatology, Weill Cornell Medical College, 1305 
      York Avenue, 4th Floor, New York, NY, 10021, USA.
FAU - Tyberg, Amy
AU  - Tyberg A
AD  - Division of Gastroenterology and Hepatology, Weill Cornell Medical College, 1305 
      York Avenue, 4th Floor, New York, NY, 10021, USA.
FAU - Sharaiha, Reem Z
AU  - Sharaiha RZ
AD  - Division of Gastroenterology and Hepatology, Weill Cornell Medical College, 1305 
      York Avenue, 4th Floor, New York, NY, 10021, USA.
FAU - Kahaleh, Michel
AU  - Kahaleh M
AD  - Division of Gastroenterology and Hepatology, Weill Cornell Medical College, 1305 
      York Avenue, 4th Floor, New York, NY, 10021, USA. mkahaleh@gmail.com.
LA  - eng
SI  - ClinicalTrials.gov/NCT02166086
PT  - Comparative Study
PT  - Journal Article
DEP - 20150802
PL  - United States
TA  - Dig Dis Sci
JT  - Digestive diseases and sciences
JID - 7902782
SB  - AIM
SB  - IM
MH  - Bile Ducts/*pathology
MH  - Cholangiopancreatography, Endoscopic Retrograde/*methods
MH  - Cholangitis, Sclerosing/*complications/diagnosis
MH  - Cholestasis/etiology/*pathology
MH  - Constriction, Pathologic
MH  - Female
MH  - Humans
MH  - Logistic Models
MH  - Male
MH  - Microscopy, Confocal/*methods
MH  - Middle Aged
MH  - Multivariate Analysis
MH  - New York City
MH  - Predictive Value of Tests
MH  - Registries
MH  - Retrospective Studies
MH  - Time Factors
MH  - Video Recording
OTO - NOTNLM
OT  - Bile duct
OT  - Biliary stricture
OT  - Confocal
OT  - Endomicroscopy
OT  - Laser
OT  - Microscopy
OT  - Primary sclerosing cholangitis
EDAT- 2015/08/04 06:00
MHDA- 2016/05/11 06:00
CRDT- 2015/08/03 06:00
PHST- 2015/05/11 00:00 [received]
PHST- 2015/07/23 00:00 [accepted]
PHST- 2015/08/03 06:00 [entrez]
PHST- 2015/08/04 06:00 [pubmed]
PHST- 2016/05/11 06:00 [medline]
AID - 10.1007/s10620-015-3827-1 [pii]
AID - 10.1007/s10620-015-3827-1 [doi]
PST - ppublish
SO  - Dig Dis Sci. 2016 Jan;61(1):283-6. doi: 10.1007/s10620-015-3827-1. Epub 2015 Aug 2.

PMID- 26231604
OWN - NLM
STAT- MEDLINE
DCOM- 20151102
LR  - 20181202
IS  - 1528-0012 (Electronic)
IS  - 0016-5085 (Linking)
VI  - 149
IP  - 3
DP  - 2015 Sep
TI  - Probe-Based Confocal Laser Endomicroscopy for Indeterminate Bile Duct Strictures: 
      The Inaccuracies of Accuracy When Appraising the Value of a Diagnostic Test.
PG  - 817-9
LID - S0016-5085(15)01013-6 [pii]
LID - 10.1053/j.gastro.2015.07.018 [doi]
FAU - Coté, Gregory A
AU  - Coté GA
AD  - Department of Medicine, Division of Gastroenterology & Hepatology, Medical 
      University of South Carolina, Charleston, South Carolina.
LA  - eng
PT  - Comment
PT  - Journal Article
DEP - 20150729
PL  - United States
TA  - Gastroenterology
JT  - Gastroenterology
JID - 0374630
SB  - AIM
SB  - IM
CON - Gastrointest Endosc. 2015 Feb;81(2):282-90. PMID: 25616752
CIN - Gastroenterology. 2015 Sep;149(3):819-20. PMID: 26231598
MH  - Bile Duct Neoplasms/*diagnosis
MH  - *Bile Ducts, Intrahepatic
MH  - Cholangiocarcinoma/*diagnosis
MH  - *Cholangiopancreatography, Endoscopic Retrograde
MH  - Cholestasis/*etiology
MH  - Female
MH  - Humans
MH  - Male
MH  - *Microscopy, Confocal
EDAT- 2015/08/02 06:00
MHDA- 2015/11/03 06:00
CRDT- 2015/08/02 06:00
PHST- 2015/08/02 06:00 [entrez]
PHST- 2015/08/02 06:00 [pubmed]
PHST- 2015/11/03 06:00 [medline]
AID - S0016-5085(15)01013-6 [pii]
AID - 10.1053/j.gastro.2015.07.018 [doi]
PST - ppublish
SO  - Gastroenterology. 2015 Sep;149(3):817-9. doi: 10.1053/j.gastro.2015.07.018. Epub 
      2015 Jul 29.

PMID- 26231598
OWN - NLM
STAT- MEDLINE
DCOM- 20151102
LR  - 20181202
IS  - 1528-0012 (Electronic)
IS  - 0016-5085 (Linking)
VI  - 149
IP  - 3
DP  - 2015 Sep
TI  - Reply: To PMID 25616752.
PG  - 819-20
LID - S0016-5085(15)01014-8 [pii]
LID - 10.1053/j.gastro.2015.07.019 [doi]
FAU - Slivka, Adam
AU  - Slivka A
AD  - Division of Gastroenterology, Hepatology & Nutrition, University of Pittsburgh 
      Medical Center, Pittsburgh, Pennsylvania.
FAU - Gan, Ian
AU  - Gan I
AD  - Digestive Disease Institute, Gastroenterology and Hepatology Colorectal Cancer, 
      Virginia Mason Bellevue Clinic, Seattle, Washington.
FAU - Jamidar, Priya
AU  - Jamidar P
AD  - Section of Digestive Diseases, New Haven, Connecticut.
FAU - Costamagna, Guido
AU  - Costamagna G
AD  - Ambulatorio di Endoscopia e Fisiopatologia Digestiva Chirurgica, Policlinico 
      Universitario Agostino Gemelli, Roma, Italy.
FAU - Cesaro, Paola
AU  - Cesaro P
AD  - Ambulatorio di Endoscopia e Fisiopatologia Digestiva Chirurgica, Policlinico 
      Universitario Agostino Gemelli, Roma, Italy.
FAU - Giovannini, Marc
AU  - Giovannini M
AD  - Service d'Endoscopie, Institut Paoli Calmettes, Marseille, France.
FAU - Caillol, Fabrice
AU  - Caillol F
AD  - Service d'Endoscopie, Institut Paoli Calmettes, Marseille, France.
FAU - Kahaleh, Michel
AU  - Kahaleh M
AD  - Division of Gastroenterology & Hepatology, Weill Cornell Medical College, New York, 
      New York.
LA  - eng
PT  - Comment
PT  - Journal Article
DEP - 20150729
PL  - United States
TA  - Gastroenterology
JT  - Gastroenterology
JID - 0374630
SB  - AIM
SB  - IM
CON - Gastrointest Endosc. 2015 Feb;81(2):282-90. PMID: 25616752
CON - Gastroenterology. 2015 Sep;149(3):817-9. PMID: 26231604
MH  - Bile Duct Neoplasms/*diagnosis
MH  - *Bile Ducts, Intrahepatic
MH  - Cholangiocarcinoma/*diagnosis
MH  - *Cholangiopancreatography, Endoscopic Retrograde
MH  - Cholestasis/*etiology
MH  - Female
MH  - Humans
MH  - Male
MH  - *Microscopy, Confocal
EDAT- 2015/08/02 06:00
MHDA- 2015/11/03 06:00
CRDT- 2015/08/02 06:00
PHST- 2015/08/02 06:00 [entrez]
PHST- 2015/08/02 06:00 [pubmed]
PHST- 2015/11/03 06:00 [medline]
AID - S0016-5085(15)01014-8 [pii]
AID - 10.1053/j.gastro.2015.07.019 [doi]
PST - ppublish
SO  - Gastroenterology. 2015 Sep;149(3):819-20. doi: 10.1053/j.gastro.2015.07.019. Epub 
      2015 Jul 29.

PMID- 26181902
OWN - NLM
STAT- MEDLINE
DCOM- 20160219
LR  - 20150811
IS  - 1364-5528 (Electronic)
IS  - 0003-2654 (Linking)
VI  - 140
IP  - 17
DP  - 2015 Sep 7
TI  - Cell-SELEX based selection and optimization of DNA aptamers for specific recognition 
      of human cholangiocarcinoma QBC-939 cells.
PG  - 5992-7
LID - 10.1039/c5an01055a [doi]
AB  - Cholangiocarcinoma (CCA) is a very aggressive biliary tract malignancy with no 
      efficient early diagnosis and therapeutics available, so there is a call for 
      effective molecular probes. Herein, we performed cell-based systematic evolution of 
      ligands by exponential enrichment (cell-SELEX) to obtain aptamers for the specific 
      recognition of human cholangiocarcinoma QBC-939 cells. By coordinating sequence 
      homology analysis and secondary structure analysis, we successfully obtained two 
      aptamers with dissociation constants (Kd) in the low nanomolar range. A 23 nt 
      truncated sequence was identified after further analysis on the secondary structure. 
      More importantly, because hepatocellular carcinoma SMMC-7721 cells were employed as 
      the control in the counter selection, the obtained aptamers demonstrated excellent 
      specificity to the target cells, and no binding to several other hepatocellular 
      carcinoma cell lines was observed. Moreover, the aptamers were initially found to 
      recognize membrane proteins, giving them great potential in the field of biomarker 
      discovery. These newly generated aptamers may play a key role in the early diagnosis 
      and clinical treatment of CCA.
FAU - Wan, Jun
AU  - Wan J
AD  - State Key Laboratory of Chemo/Biosensing and Chemometrics, College of biology, 
      College of Chemistry and Chemical Engineering, Key Laboratory for Bio-Nanotechnology 
      and Molecular Engineering of Hunan Province, Hunan University, Changsha 410082, 
      China. kmwang@hnu.edu.cn guoqping@126.com.
FAU - Ye, Ling
AU  - Ye L
FAU - Yang, Xiaohai
AU  - Yang X
FAU - Guo, Qiuping
AU  - Guo Q
FAU - Wang, Kemin
AU  - Wang K
FAU - Huang, Zhixiang
AU  - Huang Z
FAU - Tan, Yuyu
AU  - Tan Y
FAU - Yuan, Baoyin
AU  - Yuan B
FAU - Xie, Qin
AU  - Xie Q
LA  - eng
PT  - Journal Article
PT  - Research Support, Non-U.S. Gov't
DEP - 20150716
PL  - England
TA  - Analyst
JT  - The Analyst
JID - 0372652
RN  - 0 (Aptamers, Nucleotide)
RN  - 0 (Molecular Probes)
SB  - IM
MH  - Aptamers, Nucleotide/*chemistry/metabolism
MH  - Base Sequence
MH  - Bile Duct Neoplasms/diagnosis/metabolism/pathology
MH  - Cell Line, Tumor
MH  - Cell Membrane/chemistry/metabolism
MH  - Cholangiocarcinoma/diagnosis/metabolism/pathology
MH  - Flow Cytometry
MH  - Gene Library
MH  - Humans
MH  - Microscopy, Confocal
MH  - Molecular Probes/chemistry/metabolism
MH  - Molecular Sequence Data
MH  - *SELEX Aptamer Technique
EDAT- 2015/07/17 06:00
MHDA- 2016/02/20 06:00
CRDT- 2015/07/17 06:00
PHST- 2015/07/17 06:00 [entrez]
PHST- 2015/07/17 06:00 [pubmed]
PHST- 2016/02/20 06:00 [medline]
AID - 10.1039/c5an01055a [doi]
PST - ppublish
SO  - Analyst. 2015 Sep 7;140(17):5992-7. doi: 10.1039/c5an01055a. Epub 2015 Jul 16.

PMID- 26147492
OWN - NLM
STAT- MEDLINE
DCOM- 20160505
LR  - 20150803
IS  - 1438-8812 (Electronic)
IS  - 0013-726X (Linking)
VI  - 47
IP  - 8
DP  - 2015 Aug
TI  - Intraductal biliopancreatic imaging: European Society of Gastrointestinal Endoscopy 
      (ESGE) technology review.
PG  - 739-53
LID - 10.1055/s-0034-1392584 [doi]
AB  - This technology review expresses the current view of the European Society of 
      Gastrointestinal Endoscopy (ESGE) on the available techniques for intraductal 
      biliopancreatic imaging. The three cholangioscopy techniques are described: the 
      "dual-operator" and " single-operator" mother-baby approaches using dedicated 
      instruments, and the "direct" technique using currently available ultrathin 
      gastroscopes. The mother-baby method is standardized and reproducible, while direct 
      cholangioscopy is technically demanding and its safety requires further evaluation. 
      As well as direct visualization of the bile ducts, cholangioscopy has the further 
      advantage of allowing targeted biopsy. Image quality is still suboptimal for 
      single-operator cholangioscopy, while the other techniques have achieved adequately 
      detailed imaging. The costs of mother-baby cholangioscopy are high and its 
      application in clinical practice should be restricted to selected cases (i.e. 
      indeterminate biliary strictures/intraluminal lesions, difficult biliary stones) and 
      to the setting of tertiary care centers. Peroral pancreatoscopy may find an 
      indication in situations where other imaging modalities (mainly EUS) are 
      inconclusive (i.e. delineation of main duct intraductal papillary mucinous neoplasia 
      extension, sampling of indeterminate main pancreatic duct strictures). Intraductal 
      ultrasonography (IDUS) has a poorer performance than EUS in the staging of 
      pancreatic malignancies and can increase the risk of pancreatitis. A promising 
      indication for IDUS could be the evaluation of indeterminate biliary strictures and 
      ampullary tumors. Probe-based confocal laser endomicroscopy (pCLE) of the bile ducts 
      is a difficult and expensive technique. Appropriate training needs to be 
      established, since interpretation of images is challenging. pCLE can be an important 
      diagnostic tool in the setting of indeterminate biliary strictures.
CI  - © Georg Thieme Verlag KG Stuttgart · New York.
FAU - Tringali, Andrea
AU  - Tringali A
AD  - Digestive Endoscopy Unit, Catholic University, Rome, Italy.
FAU - Lemmers, Arnaud
AU  - Lemmers A
AD  - Department of Gastroenterology, Hepatopancreatology and Digestive Oncology, Erasme 
      University Hospital, Brussels, Belgium.
FAU - Meves, Volker
AU  - Meves V
AD  - Department of Gastroenterology and Interventional Endoscopy, Klinikum 
      Friedrichshain, Berlin, Germany.
FAU - Terheggen, Grischa
AU  - Terheggen G
AD  - Department of Internal Medicine, Evangelisches Krankenhaus, Düsseldorf, Germany.
FAU - Pohl, Jürgen
AU  - Pohl J
AD  - Department of Gastroenterology and Interventional Endoscopy, Klinikum 
      Friedrichshain, Berlin, Germany.
FAU - Manfredi, Guido
AU  - Manfredi G
AD  - Department of Gastroenterology, Maggiore Hospital, Crema, Italy.
FAU - Häfner, Michael
AU  - Häfner M
AD  - Department of Internal Medicine, St. Elisabeth Hospital,Vienna, Austria.
FAU - Costamagna, Guido
AU  - Costamagna G
AD  - Digestive Endoscopy Unit, Catholic University, Rome, Italy.
FAU - Devière, Jacques
AU  - Devière J
AD  - Department of Gastroenterology, Hepatopancreatology and Digestive Oncology, Erasme 
      University Hospital, Brussels, Belgium.
FAU - Neuhaus, Horst
AU  - Neuhaus H
AD  - Department of Internal Medicine, Evangelisches Krankenhaus, Düsseldorf, Germany.
FAU - Caillol, Fabrice
AU  - Caillol F
AD  - Endoscopy Unit, Paoli-Calmettes Institute, Marseille, France.
FAU - Giovannini, Marc
AU  - Giovannini M
AD  - Endoscopy Unit, Paoli-Calmettes Institute, Marseille, France.
FAU - Hassan, Cesare
AU  - Hassan C
AD  - Department of Gastroenterology, Nuovo Regina Margherita Hospital, Rome, Italy.
FAU - Dumonceau, Jean-Marc
AU  - Dumonceau JM
AD  - Gedyt Endoscopy Center, Buenos Aires, Argentina.
LA  - eng
PT  - Journal Article
PT  - Review
DEP - 20150706
PL  - Germany
TA  - Endoscopy
JT  - Endoscopy
JID - 0215166
SB  - IM
MH  - Bile Duct Diseases/*diagnosis
MH  - Bile Ducts
MH  - Endoscopy, Gastrointestinal/*methods
MH  - Europe
MH  - *Gastroenterology
MH  - Humans
MH  - Pancreatic Diseases/*diagnosis
MH  - *Societies, Medical
EDAT- 2015/07/07 06:00
MHDA- 2016/05/06 06:00
CRDT- 2015/07/07 06:00
PHST- 2015/07/07 06:00 [entrez]
PHST- 2015/07/07 06:00 [pubmed]
PHST- 2016/05/06 06:00 [medline]
AID - 10.1055/s-0034-1392584 [doi]
PST - ppublish
SO  - Endoscopy. 2015 Aug;47(8):739-53. doi: 10.1055/s-0034-1392584. Epub 2015 Jul 6.

PMID- 26137298
OWN - NLM
STAT- PubMed-not-MEDLINE
DCOM- 20150703
LR  - 20181113
IS  - 2050-6406 (Print)
IS  - 2050-6414 (Electronic)
IS  - 2050-6406 (Linking)
VI  - 3
IP  - 3
DP  - 2015 Jun
TI  - Use of probe-based confocal laser endomicroscopy (pCLE) in gastrointestinal 
      applications. A consensus report based on clinical evidence.
PG  - 230-54
LID - 10.1177/2050640614566066 [doi]
AB  - BACKGROUND: Probe-based confocal laser endomicroscopy (pCLE) provides microscopic 
      imaging during an endoscopic procedure. Its introduction as a standard modality in 
      gastroenterology has brought significant progress in management strategies, 
      affecting many aspects of clinical care and requiring standardisation of practice 
      and training. OBJECTIVE: This study aimed to provide guidance on the standardisation 
      of its practice and training in Barrett's oesophagus, biliary strictures, colorectal 
      lesions and inflammatory bowel diseases. METHODS: Initial statements were developed 
      by five group leaders, based on the available clinical evidence. These statements 
      were then voted and edited by the 26 participants, using a modified Delphi approach. 
      After two rounds of votes, statements were validated if the threshold of agreement 
      was higher than 75%. RESULTS: Twenty-six experts participated and, among a total of 
      77 statements, 61 were adopted (79%) and 16 were rejected (21%). The adoption of 
      each statement was justified by the grade of evidence. CONCLUSION: pCLE should be 
      used to enhance the diagnostic arsenal in the evaluation of these indications, by 
      providing microscopic information which improves the diagnostic performance of the 
      physician. In order actually to implement this technology in the clinical routine, 
      and to ensure good practice, standardised initial and continuing institutional 
      training programmes should be established.
FAU - Wang, Kenneth K
AU  - Wang KK
AD  - Department of Gastroenterology and Hepatology, Mayo Clinic, Rochester, MN, USA.
FAU - Carr-Locke, David L
AU  - Carr-Locke DL
AD  - Division of Digestive Diseases, Beth Israel Medical Center, New York City, NY, USA.
FAU - Singh, Satish K
AU  - Singh SK
AD  - Department of Medicine, Boston University School of Medicine, Boston, MA, USA.
FAU - Neumann, Helmut
AU  - Neumann H
AD  - The Ludwig Demling Endoscopy Center of Excellence, Erlangen, Germany.
FAU - Bertani, Helga
AU  - Bertani H
AD  - Endoscopy Unit, Nuovo Ospedale Civile S. Agostino Estense, Modena, Italy.
FAU - Galmiche, Jean-Paul
AU  - Galmiche JP
AD  - Division of Gastroenterology and Hepatology, Nantes CHU, Rouen, France.
FAU - Arsenescu, Razvan I
AU  - Arsenescu RI
AD  - Ohio State University, Columbus, OH, USA.
FAU - Caillol, Fabrice
AU  - Caillol F
AD  - Endoscopy Unit, Paoli-Calmettes Institute, Marseille, France.
FAU - Chang, Kenneth J
AU  - Chang KJ
AD  - H.H. Chao Comprehensive Digestive Disease Center, University of California, Irvine, 
      CA, USA.
FAU - Chaussade, Stanislas
AU  - Chaussade S
AD  - Division of Gastroenterology, Hopital Cochin and Paris-Descartes University, Paris, 
      France.
FAU - Coron, Emmanuel
AU  - Coron E
AD  - Division of Gastroenterology and Hepatology, Nantes CHU, Rouen, France.
FAU - Costamagna, Guido
AU  - Costamagna G
AD  - Digestive Endoscopy Unit, Catholic University, Roma, Italy.
FAU - Dlugosz, Aldona
AU  - Dlugosz A
AD  - Karolinska Institutet, Department of Medicine, Division of Gastroenterology and 
      Hepatology, Karolinska University Hospital, Stockholm, Sweden.
FAU - Ian Gan, S
AU  - Ian Gan S
AD  - Digestive Disease Institute, Virginia Mason Medical Center, Seattle, WA, USA.
FAU - Giovannini, Marc
AU  - Giovannini M
AD  - Endoscopy Unit, Paoli-Calmettes Institute, Marseille, France.
FAU - Gress, Frank G
AU  - Gress FG
AD  - Division of Digestive and Liver disease, Columbia University Medical Center, New 
      York City, NY, USA.
FAU - Haluszka, Oleh
AU  - Haluszka O
AD  - Department of Medicine, Temple University School of Medicine, Philadelphia, PA, USA.
FAU - Ho, Khek Y
AU  - Ho KY
AD  - Yong Loo Lin School of Medicine, National University of Singapore, Singapore.
FAU - Kahaleh, Michel
AU  - Kahaleh M
AD  - Division of Gastroenterology and Hepatology, Weill Cornell Medical College, New York 
      City, NY, USA.
FAU - Konda, Vani J
AU  - Konda VJ
AD  - Center for Endoscopic Research and Therapeutics, Department of Medicine, University 
      of Chicago Medicine, Chicago, IL, USA.
FAU - Prat, Frederic
AU  - Prat F
AD  - Division of Gastroenterology, Hopital Cochin and Paris-Descartes University, Paris, 
      France.
FAU - Shah, Raj J
AU  - Shah RJ
AD  - University of Colorado School of Medicine, Aurora, CO, USA.
FAU - Sharma, Prateek
AU  - Sharma P
AD  - Department of Gastroenterology and Hepatology, Veterans Affairs Medical Center, 
      Kansas City, MI, USA ; Department of Gastroenterology and Hepatology, The University 
      of Kansas Medical Center, Kansas City, KS, USA.
FAU - Slivka, Adam
AU  - Slivka A
AD  - Division of Gastroenterology & Hepatology, University of Pittsburgh Medical Center, 
      Pittsburgh, PA, USA.
FAU - Wolfsen, Herbert C
AU  - Wolfsen HC
AD  - Mayo Clinic, Jacksonville, FL, USA.
FAU - Zfass, Alvin
AU  - Zfass A
AD  - Division of Gastroenterology, Hepatology and Nutrition, Virginia Commonwealth 
      University Medical Center, Richmond, VA, USA.
LA  - eng
GR  - I01 CX000347/CX/CSRD VA/United States
PT  - Journal Article
PT  - Review
TA  - United European Gastroenterol J
JT  - United European gastroenterology journal
JID - 101606807
EIN - United European Gastroenterol J. 2015 Aug;3(4):404. PMID: 26278783
PMC - PMC4480534
OTO - NOTNLM
OT  - Barrett’s oesophagus
OT  - Endomicroscopy
OT  - advanced endoscopy
OT  - biliary strictures
OT  - colorectal polyps
OT  - credentialling
OT  - gastroenterology
OT  - inflammatory bowel diseases
OT  - optical biopsy
OT  - recommendations
OT  - small polyps
OT  - training
EDAT- 2015/07/03 06:00
MHDA- 2015/07/03 06:01
CRDT- 2015/07/03 06:00
PHST- 2014/07/29 00:00 [received]
PHST- 2014/11/17 00:00 [accepted]
PHST- 2015/07/03 06:00 [entrez]
PHST- 2015/07/03 06:00 [pubmed]
PHST- 2015/07/03 06:01 [medline]
AID - 10.1177_2050640614566066 [pii]
AID - 10.1177/2050640614566066 [doi]
PST - ppublish
SO  - United European Gastroenterol J. 2015 Jun;3(3):230-54. doi: 
      10.1177/2050640614566066.

PMID- 26007234
OWN - NLM
STAT- MEDLINE
DCOM- 20160512
LR  - 20181113
IS  - 1878-5875 (Electronic)
IS  - 1357-2725 (Print)
IS  - 1357-2725 (Linking)
VI  - 65
DP  - 2015 Aug
TI  - Apoptosis of cholangiocytes modulated by thioredoxin of carcinogenic liver fluke.
PG  - 72-80
LID - S1357-2725(15)00135-1 [pii]
LID - 10.1016/j.biocel.2015.05.014 [doi]
AB  - Chronic infection with the food-borne liver fluke, Opisthorchis viverrini, 
      frequently induces cancer of the bile ducts, cholangiocarcinoma. Opisthorchiasis is 
      endemic in Thailand, Lao PDR, Cambodia and Vietnam, where eating undercooked 
      freshwater fish carrying the juvenile stage of this pathogen leads to human 
      infection. Because inhibition of apoptosis facilitates carcinogenesis, this study 
      investigated modulation by thioredoxin from O. viverrini of apoptosis of bile duct 
      epithelial cells, cholangiocytes. Cells of a cholangiocyte line were incubated with 
      the parasite enzyme after which they were exposed hydrogen peroxide. Oxidative 
      stress-induced apoptosis was monitored using flow cytometry, growth in real time and 
      imaging of living cells using laser confocal microscopy. Immunolocalization revealed 
      liver fluke thioredoxin within cholangiocytes. Cells exposed to thioredoxin 
      downregulated apoptotic genes in the mitogen activated protein kinases pathway and 
      upregulated anti-apoptosis-related genes including apoptosis signaling kinase 1, 
      caspase 9, caspase 8, caspase 3, survivin and others. Western blots of 
      immunoprecipitates of cell lysates revealed binding of thioredoxin to apoptosis 
      signaling kinase 1. Together the findings indicated that thioredoxin from O. 
      viverrini inhibited oxidative stress-induced apoptosis of bile duct epithelial 
      cells, which supports a role for this liver fluke oxidoreductase in 
      opisthorchiasis-induced cholangiocarcinogenesis.
CI  - Copyright © 2015 Elsevier Ltd. All rights reserved.
FAU - Matchimakul, Pitchaya
AU  - Matchimakul P
AD  - Biomedical Sciences Program, Graduate School, Khon Kaen University, Khon Kaen 40002, 
      Thailand; WHO Collaborating Centre for Research and Control of Opisthorchiasis 
      (Southeast Asian Liver Fluke Disease), Tropical Disease Research Laboratory, 
      Department of Pathology, Faculty of Medicine, Khon Kaen University, Khon Kaen 40002, 
      Thailand; Department of Microbiology, Immunology & Tropical Medicine, and Research 
      Center for Neglected Diseases of Poverty, School of Medicine & Health Sciences, 
      George Washington University, Washington, DC 20037, USA.
FAU - Rinaldi, Gabriel
AU  - Rinaldi G
AD  - Department of Microbiology, Immunology & Tropical Medicine, and Research Center for 
      Neglected Diseases of Poverty, School of Medicine & Health Sciences, George 
      Washington University, Washington, DC 20037, USA; Parasite Genomics, Wellcome Trust 
      Sanger Institute, Genome Campus, Hinxton CB10 1SA, UK.
FAU - Suttiprapa, Sutas
AU  - Suttiprapa S
AD  - Department of Microbiology, Immunology & Tropical Medicine, and Research Center for 
      Neglected Diseases of Poverty, School of Medicine & Health Sciences, George 
      Washington University, Washington, DC 20037, USA; Department of Microbiology, 
      Faculty of Science, Mahidol University, Rachthewee, Bangkok 10400, Thailand.
FAU - Mann, Victoria H
AU  - Mann VH
AD  - Department of Microbiology, Immunology & Tropical Medicine, and Research Center for 
      Neglected Diseases of Poverty, School of Medicine & Health Sciences, George 
      Washington University, Washington, DC 20037, USA.
FAU - Popratiloff, Anastas
AU  - Popratiloff A
AD  - Center for Microscopy & Image Analysis, and Department of Anatomy & Regenerative 
      Biology, School of Medicine & Health Sciences, George Washington University, 
      Washington, DC 20037, USA.
FAU - Laha, Thewarach
AU  - Laha T
AD  - Department of Parasitology, Faculty of Medicine, Khon Kaen University, Khon Kaen 
      40002, Thailand.
FAU - Pimenta, Rafael N
AU  - Pimenta RN
AD  - Department of Microbiology, Immunology & Tropical Medicine, and Research Center for 
      Neglected Diseases of Poverty, School of Medicine & Health Sciences, George 
      Washington University, Washington, DC 20037, USA.
FAU - Cochran, Christina J
AU  - Cochran CJ
AD  - Department of Microbiology, Immunology & Tropical Medicine, and Research Center for 
      Neglected Diseases of Poverty, School of Medicine & Health Sciences, George 
      Washington University, Washington, DC 20037, USA.
FAU - Kaewkes, Sasithorn
AU  - Kaewkes S
AD  - Department of Parasitology, Faculty of Medicine, Khon Kaen University, Khon Kaen 
      40002, Thailand.
FAU - Sripa, Banchob
AU  - Sripa B
AD  - WHO Collaborating Centre for Research and Control of Opisthorchiasis (Southeast 
      Asian Liver Fluke Disease), Tropical Disease Research Laboratory, Department of 
      Pathology, Faculty of Medicine, Khon Kaen University, Khon Kaen 40002, Thailand. 
      Electronic address: banchob@kku.ac.th.
FAU - Brindley, Paul J
AU  - Brindley PJ
AD  - Department of Microbiology, Immunology & Tropical Medicine, and Research Center for 
      Neglected Diseases of Poverty, School of Medicine & Health Sciences, George 
      Washington University, Washington, DC 20037, USA. Electronic address: 
      pbrindley@gwu.edu.
LA  - eng
GR  - R01 CA155297/CA/NCI NIH HHS/United States
GR  - R01 CA164719/CA/NCI NIH HHS/United States
GR  - U01 AI065871/AI/NIAID NIH HHS/United States
GR  - CA164719/CA/NCI NIH HHS/United States
GR  - CA155297/CA/NCI NIH HHS/United States
GR  - P50AI098639/AI/NIAID NIH HHS/United States
GR  - U01AI065871/AI/NIAID NIH HHS/United States
GR  - P50 AI098639/AI/NIAID NIH HHS/United States
PT  - Journal Article
PT  - Research Support, N.I.H., Extramural
PT  - Research Support, Non-U.S. Gov't
DEP - 20150523
TA  - Int J Biochem Cell Biol
JT  - The international journal of biochemistry & cell biology
JID - 9508482
RN  - 52500-60-4 (Thioredoxins)
SB  - IM
MH  - Animals
MH  - Apoptosis/physiology
MH  - Bile Ducts/*parasitology/*pathology
MH  - Cell Line
MH  - Humans
MH  - Mice
MH  - Opisthorchiasis/metabolism/parasitology/*pathology
MH  - Opisthorchis/*metabolism
MH  - Oxidative Stress/physiology
MH  - Thioredoxins/*metabolism
PMC - PMC4508234
MID - NIHMS694803
OTO - NOTNLM
OT  - Apoptosis
OT  - Apoptosis signal-regulating kinase-1
OT  - Carcinogenesis
OT  - Cholangiocyte
OT  - Gene arrays
OT  - Liver fluke
OT  - Opisthorchis viverrini
OT  - Oxidative stress
OT  - Thioredoxin
OT  - xCELLigence
EDAT- 2015/05/27 06:00
MHDA- 2016/05/14 06:00
CRDT- 2015/05/27 06:00
PHST- 2015/02/05 00:00 [received]
PHST- 2015/04/27 00:00 [revised]
PHST- 2015/05/14 00:00 [accepted]
PHST- 2015/05/27 06:00 [entrez]
PHST- 2015/05/27 06:00 [pubmed]
PHST- 2016/05/14 06:00 [medline]
AID - S1357-2725(15)00135-1 [pii]
AID - 10.1016/j.biocel.2015.05.014 [doi]
PST - ppublish
SO  - Int J Biochem Cell Biol. 2015 Aug;65:72-80. doi: 10.1016/j.biocel.2015.05.014. Epub 
      2015 May 23.

PMID- 25966427
OWN - NLM
STAT- MEDLINE
DCOM- 20151026
LR  - 20181202
IS  - 1532-1916 (Electronic)
IS  - 1521-6918 (Linking)
VI  - 29
IP  - 2
DP  - 2015 Apr
TI  - Endoscopic diagnosis of cholangiocarcinoma: From endoscopic retrograde 
      cholangiography to bile proteomics.
PG  - 267-75
LID - S1521-6918(15)00021-9 [pii]
LID - 10.1016/j.bpg.2015.02.005 [doi]
AB  - Cholangiocarcinoma (CCA) is the second most common primary liver cancer. In clinical 
      practice, the diagnosis remains challenging and often requires endoscopic 
      approaches. Endoscopic retrograde and percutaneous transhepatic cholangiography are 
      the first-line endoscopic procedures for the evaluation of indeterminate bile duct 
      strictures. Tissue acquisition via brush cytology and forceps biopsies allows the 
      cytological and/or histological confirmation of the disease. Due to the low 
      sensitivity of these techniques, repetitive examinations and/or alternative 
      approaches are required. Cholangioscopy, endoscopic and intraductal ultrasound and 
      confocal laser endomicroscopy are additional methods which can be applied for the 
      diagnosis of CCA. Particularly, new experimental approaches like bile and urine 
      proteomic analyses show promising results which have to be evaluated prospectively 
      for further integration in diagnostic algorithms.
CI  - Copyright © 2015 Elsevier Ltd. All rights reserved.
FAU - Voigtländer, Torsten
AU  - Voigtländer T
AD  - Department of Gastroenterology, Hepatology and Endocrinology, Hannover Medical 
      School, Hannover, Germany. Electronic address: voigtlaender.torsten@mh-hannover.de.
FAU - Lankisch, Tim O
AU  - Lankisch TO
AD  - Department of Gastroenterology, Hepatology and Endocrinology, Hannover Medical 
      School, Hannover, Germany.
LA  - eng
PT  - Journal Article
PT  - Review
DEP - 20150218
PL  - Netherlands
TA  - Best Pract Res Clin Gastroenterol
JT  - Best practice & research. Clinical gastroenterology
JID - 101120605
SB  - IM
MH  - Bile/*metabolism
MH  - Bile Duct Neoplasms/*diagnosis
MH  - Bile Ducts, Intrahepatic/*pathology
MH  - Cholangiocarcinoma/*diagnosis
MH  - Cholangiography/methods
MH  - Cholangiopancreatography, Endoscopic Retrograde/*methods
MH  - Humans
MH  - Proteomics/methods
OTO - NOTNLM
OT  - Biliary tract
OT  - Cholangiocarcinoma
OT  - Endoscopic retrograde cholangiography
OT  - Endoscopy
OT  - Proteomics
OT  - Sclerosing cholangitis
EDAT- 2015/05/13 06:00
MHDA- 2015/10/27 06:00
CRDT- 2015/05/13 06:00
PHST- 2015/01/10 00:00 [received]
PHST- 2015/01/13 00:00 [revised]
PHST- 2015/02/07 00:00 [accepted]
PHST- 2015/05/13 06:00 [entrez]
PHST- 2015/05/13 06:00 [pubmed]
PHST- 2015/10/27 06:00 [medline]
AID - S1521-6918(15)00021-9 [pii]
AID - 10.1016/j.bpg.2015.02.005 [doi]
PST - ppublish
SO  - Best Pract Res Clin Gastroenterol. 2015 Apr;29(2):267-75. doi: 
      10.1016/j.bpg.2015.02.005. Epub 2015 Feb 18.

PMID- 25919795
OWN - NLM
STAT- MEDLINE
DCOM- 20160505
LR  - 20161125
IS  - 1557-7465 (Electronic)
IS  - 1079-9907 (Linking)
VI  - 35
IP  - 8
DP  - 2015 Aug
TI  - A Potential Profibrogenic Role of Biliary Epithelium-Derived Cardiotrophin-1 in 
      Pediatric Cholestatic Liver Disease.
PG  - 606-12
LID - 10.1089/jir.2014.0128 [doi]
AB  - As a cytokine of the interleukin-6 family, cardiotrophin-1 (CT-1) has been shown to 
      be an important endogenous protector in liver injury. Our study aimed to investigate 
      the role of CT-1 in liver fibrosis in pediatric cholestatic liver disease (PCLD). 
      CT-1 mRNA and protein expression levels were upregulated in PCLD liver biopsy 
      tissues compared with controls. Immunohistochemistry and confocal microscopy of 
      liver sections showed that CT-1 was predominantly expressed by biliary epithelium 
      cells. Serum CT-1 was elevated significantly in the children with PCLD compared with 
      controls. Serum CT-1 levels exhibited a moderate positive correlation with the 
      Scheuer stage of hepatic fibrosis and serum TB levels and a weak correlation with 
      serum ALP levels. In vitro analysis indicated that LX-2 cells preconditioned with 
      CT-1 exhibited significant increments in proliferation and accumulation of 
      extracellular matrix components, while also positively regulating the STAT3 and 
      p38MAPK pathways. In conclusion, biliary epithelium-derived CT-1 may exert a 
      profibrogenic potential in PCLD.
FAU - Hua, Xiangwei
AU  - Hua X
AD  - 1 Department of Liver Surgery and Liver Transplantation Center, Ren Ji Hospital, 
      School of Medicine, Shanghai Jiao Tong University , Shanghai, People's Republic of 
      China .
FAU - Shan, Yuhua
AU  - Shan Y
AD  - 1 Department of Liver Surgery and Liver Transplantation Center, Ren Ji Hospital, 
      School of Medicine, Shanghai Jiao Tong University , Shanghai, People's Republic of 
      China .
FAU - Li, Dawei
AU  - Li D
AD  - 1 Department of Liver Surgery and Liver Transplantation Center, Ren Ji Hospital, 
      School of Medicine, Shanghai Jiao Tong University , Shanghai, People's Republic of 
      China .
FAU - Xu, Dongwei
AU  - Xu D
AD  - 1 Department of Liver Surgery and Liver Transplantation Center, Ren Ji Hospital, 
      School of Medicine, Shanghai Jiao Tong University , Shanghai, People's Republic of 
      China .
FAU - Zhang, Jiang
AU  - Zhang J
AD  - 1 Department of Liver Surgery and Liver Transplantation Center, Ren Ji Hospital, 
      School of Medicine, Shanghai Jiao Tong University , Shanghai, People's Republic of 
      China .
FAU - Yang, Taihua
AU  - Yang T
AD  - 1 Department of Liver Surgery and Liver Transplantation Center, Ren Ji Hospital, 
      School of Medicine, Shanghai Jiao Tong University , Shanghai, People's Republic of 
      China .
FAU - Han, Longzhi
AU  - Han L
AD  - 1 Department of Liver Surgery and Liver Transplantation Center, Ren Ji Hospital, 
      School of Medicine, Shanghai Jiao Tong University , Shanghai, People's Republic of 
      China .
FAU - Shen, Conghuan
AU  - Shen C
AD  - 1 Department of Liver Surgery and Liver Transplantation Center, Ren Ji Hospital, 
      School of Medicine, Shanghai Jiao Tong University , Shanghai, People's Republic of 
      China .
FAU - Xia, Yun
AU  - Xia Y
AD  - 1 Department of Liver Surgery and Liver Transplantation Center, Ren Ji Hospital, 
      School of Medicine, Shanghai Jiao Tong University , Shanghai, People's Republic of 
      China .
FAU - Chen, Qimin
AU  - Chen Q
AD  - 2 Department of Urology, Shanghai Children's Medical Center Affiliated to Shanghai 
      Jiao Tong University School of Medicine , Shanghai, People's Republic of China .
FAU - Ma, Xiong
AU  - Ma X
AD  - 3 Division of Gastroenterology and Hepatology, Ren Ji Hospital, School of Medicine, 
      Shanghai Jiao Tong University , Shanghai Institute of Digestive Disease, Shanghai, 
      People's Republic of China .
AD  - 4 Key Laboratory of Gastroenterology & Hepatology, Ministry of Health (Shanghai 
      Jiao-Tong University) , Shanghai, People's Republic of China .
FAU - Zhang, Jianjun
AU  - Zhang J
AD  - 1 Department of Liver Surgery and Liver Transplantation Center, Ren Ji Hospital, 
      School of Medicine, Shanghai Jiao Tong University , Shanghai, People's Republic of 
      China .
FAU - Xia, Qiang
AU  - Xia Q
AD  - 1 Department of Liver Surgery and Liver Transplantation Center, Ren Ji Hospital, 
      School of Medicine, Shanghai Jiao Tong University , Shanghai, People's Republic of 
      China .
LA  - eng
PT  - Journal Article
PT  - Research Support, Non-U.S. Gov't
DEP - 20150428
PL  - United States
TA  - J Interferon Cytokine Res
JT  - Journal of interferon & cytokine research : the official journal of the 
      International Society for Interferon and Cytokine Research
JID - 9507088
RN  - 0 (Cytokines)
RN  - 0 (RNA, Messenger)
RN  - 0 (STAT3 Transcription Factor)
RN  - AJ7U77BR8I (cardiotrophin 1)
RN  - EC 2.7.11.24 (p38 Mitogen-Activated Protein Kinases)
SB  - IM
MH  - Adult
MH  - Bile Ducts, Intrahepatic/*metabolism/pathology
MH  - Case-Control Studies
MH  - Child
MH  - Cholestasis, Intrahepatic/genetics/*metabolism/*pathology
MH  - Cytokines/blood/genetics/*metabolism
MH  - Epithelium/*metabolism/pathology
MH  - Female
MH  - Humans
MH  - Infant
MH  - Liver/metabolism/pathology
MH  - Liver Cirrhosis, Biliary/genetics/metabolism/pathology
MH  - Liver Function Tests
MH  - Male
MH  - RNA, Messenger/genetics/metabolism
MH  - STAT3 Transcription Factor/metabolism
MH  - Signal Transduction
MH  - Young Adult
MH  - p38 Mitogen-Activated Protein Kinases/metabolism
EDAT- 2015/04/29 06:00
MHDA- 2016/05/06 06:00
CRDT- 2015/04/29 06:00
PHST- 2015/04/29 06:00 [entrez]
PHST- 2015/04/29 06:00 [pubmed]
PHST- 2016/05/06 06:00 [medline]
AID - 10.1089/jir.2014.0128 [doi]
PST - ppublish
SO  - J Interferon Cytokine Res. 2015 Aug;35(8):606-12. doi: 10.1089/jir.2014.0128. Epub 
      2015 Apr 28.

PMID- 25866506
OWN - NLM
STAT- PubMed-not-MEDLINE
DCOM- 20150413
LR  - 20200929
IS  - 1687-6121 (Print)
IS  - 1687-630X (Electronic)
IS  - 1687-6121 (Linking)
VI  - 2015
DP  - 2015
TI  - Probe-based confocal laser endomicroscopy for indeterminate biliary strictures: 
      refinement of the image interpretation classification.
PG  - 675210
LID - 10.1155/2015/675210 [doi]
LID - 675210
AB  - Background. Accurate diagnosis and clinical management of indeterminate biliary 
      strictures are often a challenge. Tissue confirmation modalities during Endoscopic 
      Retrograde Cholangiopancreatography (ERCP) suffer from low sensitivity and poor 
      diagnostic accuracy. Probe-based confocal laser endomicroscopy (pCLE) has been shown 
      to be sensitive for malignant strictures characterization (98%) but lacks 
      specificity (67%) due to inflammatory conditions inducing false positives. Methods. 
      Six pCLE experts validated the Paris Classification, designed for diagnosing 
      inflammatory biliary strictures, using a set of 40 pCLE sequences obtained during 
      the prospective registry (19 inflammatory, 6 benign, and 15 malignant). The 4 
      criteria used included (1) multiple thin white bands, (2) dark granular pattern with 
      scales, (3) increased space between scales, and (4) thickened reticular structures. 
      Interobserver agreement was further calculated on a separate set of 18 pCLE 
      sequences. Results. Overall accuracy was 82.5% (n = 40 retrospectively diagnosed) 
      versus 81% (n = 89 prospectively collected) for the registry, resulting in a 
      sensitivity of 81.2% (versus 98% for the prospective study) and a specificity of 
      83.3% (versus 67% for the prospective study). The corresponding interobserver 
      agreement for 18 pCLE clips was fair (k = 0.37). Conclusion. Specificity of pCLE 
      using the Paris Classification for the characterization of indeterminate bile duct 
      stricture was increased, without impacting the overall accuracy.
FAU - Kahaleh, Michel
AU  - Kahaleh M
AUID- ORCID: 0000-0003-0836-6114
AD  - Gastroenterology & Hepatology, Weill Cornell Medical College, New York, NY 10021, 
      USA.
FAU - Giovannini, Marc
AU  - Giovannini M
AD  - Endoscopic Unit, Paoli-Calmettes Institute, 232 Boulevard de Sainte Marguerite, 
      13273 Marseille Cedex 9, France.
FAU - Jamidar, Priya
AU  - Jamidar P
AD  - Division of Digestive Diseases, Yale University, New Haven, CT 06520, USA.
FAU - Gan, S Ian
AU  - Gan SI
AD  - Department of Gastroenterology, Digestive Disease Institute, Virginia Mason Medical 
      Center, Seattle, WA 98101, USA.
FAU - Cesaro, Paola
AU  - Cesaro P
AD  - Endoscopy Unit, "A. Gemelli" University Hospital, Catholic University of the Sacred 
      Heart, Largo A. Gemelli 8, 00168 Rome, Italy.
FAU - Caillol, Fabrice
AU  - Caillol F
AD  - Endoscopy Unit, Paoli-Calmettes Institute, 232 Boulevard de Sainte Marguerite, 13009 
      Marseille, France.
FAU - Filoche, Bernard
AU  - Filoche B
AD  - Medicosurgical Department of Hepatogastroenterology, Saint-Philibert Hospital 
      Centre, 59160 Lomme-lès-Lille, France.
FAU - Karia, Kunal
AU  - Karia K
AD  - Gastroenterology & Hepatology, Weill Cornell Medical College, New York, NY 10021, 
      USA.
FAU - Smith, Ioana
AU  - Smith I
AD  - Gastroenterology, University of Alabama, Birmingham, AL 35233, USA.
FAU - Gaidhane, Monica
AU  - Gaidhane M
AUID- ORCID: 0000-0001-6773-7080
AD  - Gastroenterology & Hepatology, Weill Cornell Medical College, New York, NY 10021, 
      USA.
FAU - Slivka, Adam
AU  - Slivka A
AD  - Gastroenterology, University of Pittsburgh Medical Center, Pittsburgh, PA 15213, 
      USA.
LA  - eng
PT  - Journal Article
DEP - 20150312
TA  - Gastroenterol Res Pract
JT  - Gastroenterology research and practice
JID - 101475557
PMC - PMC4377502
EDAT- 2015/04/14 06:00
MHDA- 2015/04/14 06:01
CRDT- 2015/04/14 06:00
PHST- 2014/11/26 00:00 [received]
PHST- 2015/02/25 00:00 [revised]
PHST- 2015/02/27 00:00 [accepted]
PHST- 2015/04/14 06:00 [entrez]
PHST- 2015/04/14 06:00 [pubmed]
PHST- 2015/04/14 06:01 [medline]
AID - 10.1155/2015/675210 [doi]
PST - ppublish
SO  - Gastroenterol Res Pract. 2015;2015:675210. doi: 10.1155/2015/675210. Epub 2015 Mar 
      12.

PMID- 25616753
OWN - NLM
STAT- MEDLINE
DCOM- 20151027
LR  - 20181202
IS  - 1097-6779 (Electronic)
IS  - 0016-5107 (Linking)
VI  - 81
IP  - 2
DP  - 2015 Feb
TI  - Distinguishing malignant from benign biliary strictures: can confocal laser 
      endomicroscopy close the gap?
PG  - 291-3
LID - S0016-5107(14)02485-7 [pii]
LID - 10.1016/j.gie.2014.11.037 [doi]
FAU - Baillie, John
AU  - Baillie J
AD  - Virginia Commonwealth University Medical Center, Richmond, Virginia, USA.
LA  - eng
PT  - Comment
PT  - Editorial
PL  - United States
TA  - Gastrointest Endosc
JT  - Gastrointestinal endoscopy
JID - 0010505
SB  - IM
CON - Gastrointest Endosc. 2015 Feb;81(2):282-90. PMID: 25616752
MH  - Bile Duct Neoplasms/*diagnosis
MH  - *Bile Ducts, Intrahepatic
MH  - Cholangiocarcinoma/*diagnosis
MH  - *Cholangiopancreatography, Endoscopic Retrograde
MH  - Cholestasis/*etiology
MH  - Female
MH  - Humans
MH  - Male
MH  - *Microscopy, Confocal
EDAT- 2015/01/27 06:00
MHDA- 2015/10/28 06:00
CRDT- 2015/01/25 06:00
PHST- 2014/11/18 00:00 [received]
PHST- 2014/11/19 00:00 [accepted]
PHST- 2015/01/25 06:00 [entrez]
PHST- 2015/01/27 06:00 [pubmed]
PHST- 2015/10/28 06:00 [medline]
AID - S0016-5107(14)02485-7 [pii]
AID - 10.1016/j.gie.2014.11.037 [doi]
PST - ppublish
SO  - Gastrointest Endosc. 2015 Feb;81(2):291-3. doi: 10.1016/j.gie.2014.11.037.

PMID- 25616752
OWN - NLM
STAT- MEDLINE
DCOM- 20151026
LR  - 20191210
IS  - 1097-6779 (Electronic)
IS  - 0016-5107 (Linking)
VI  - 81
IP  - 2
DP  - 2015 Feb
TI  - Validation of the diagnostic accuracy of probe-based confocal laser endomicroscopy 
      for the characterization of indeterminate biliary strictures: results of a 
      prospective multicenter international study.
PG  - 282-90
LID - S0016-5107(14)02316-5 [pii]
LID - 10.1016/j.gie.2014.10.009 [doi]
AB  - BACKGROUND: Characterization of indeterminate biliary strictures remains 
      problematic. Tissue sampling is the criterion standard for confirming malignancy but 
      has low sensitivity. Probe-based confocal laser endomicroscopy (pCLE) showed 
      excellent sensitivity in a registry; however, it has not been validated in a 
      prospective study. OBJECTIVE: To prospectively validate pCLE in real time during 
      ERCP for indeterminate biliary strictures. DESIGN: Prospective, international, 
      multicenter study. SETTING: Six academic centers. PATIENTS: A total of 136 patients 
      with indeterminate biliary strictures. INTERVENTIONS: Investigators provided a 
      presumptive diagnosis based on the patient history, ERCP impression, and pCLE during 
      the procedure before and after tissue sampling results were available. A presumptive 
      diagnosis also was made separately by a blinded investigator during ERCP and after 
      tissue sampling to estimate care without pCLE. Follow-up was at least 6 months. MAIN 
      OUTCOME MEASUREMENTS: Accuracy, sensitivity, and specificity during ERCP alone, ERCP 
      with pCLE, and ERCP with pCLE and tissue sampling. RESULTS: A total of 112 patients 
      were evaluated (71 with malignant lesions). Tissue sampling alone was 56% sensitive, 
      100% specific, and 72% (95% confidence interval [CI], 63%-80%) accurate. pCLE with 
      ERCP was 89% sensitive, 71% specific, and 82% (95% CI, 74%-89%) accurate. After 
      tissue sampling returned, strictures could be characterized with 88% (95% CI, 
      81%-94%) accuracy. LIMITATIONS: No randomization of care maps. pCLE not blinded. 
      CONCLUSION: pCLE provided a more accurate and sensitive diagnosis of 
      cholangiocarcinoma compared with tissue sampling alone. Incorporation of pCLE into 
      the diagnostic armamentarium of patients with indeterminate biliary strictures may 
      allow for a more accurate assessment, potentially reducing delays in diagnosis and 
      costly repeat testing. ( CLINICAL TRIAL REGISTRATION NUMBER: NCT01392274.).
CI  - Copyright © 2015 American Society for Gastrointestinal Endoscopy. Published by 
      Elsevier Inc. All rights reserved.
FAU - Slivka, Adam
AU  - Slivka A
AD  - Division of Gastroenterology, Hepatology & Nutrition, University of Pittsburgh 
      Medical Center, Pittsburgh, Pennsylvania, USA.
FAU - Gan, Ian
AU  - Gan I
AD  - Digestive Disease Institute, Gastroenterology and Hepatology Colorectal cancer, 
      Virginia Mason Bellevue Clinic, Seattle, Washington, USA.
FAU - Jamidar, Priya
AU  - Jamidar P
AD  - Section of Digestive Diseases, New Haven, Connecticut, USA.
FAU - Costamagna, Guido
AU  - Costamagna G
AD  - Ambulatorio di Endoscopia e Fisiopatologia Digestiva Chirurgica, Policlinico 
      Policlinico Universitario Agostino Gemelli, Roma, Italy.
FAU - Cesaro, Paola
AU  - Cesaro P
AD  - Ambulatorio di Endoscopia e Fisiopatologia Digestiva Chirurgica, Policlinico 
      Policlinico Universitario Agostino Gemelli, Roma, Italy.
FAU - Giovannini, Marc
AU  - Giovannini M
AD  - Service d'Endoscopie, Institut Paoli Calmettes, Marseille, France.
FAU - Caillol, Fabrice
AU  - Caillol F
AD  - Service d'Endoscopie, Institut Paoli Calmettes, Marseille, France.
FAU - Kahaleh, Michel
AU  - Kahaleh M
AD  - Division of Gastroenterology & Hepatology, Weill Cornell Medical College, New York, 
      New York, USA.
LA  - eng
SI  - ClinicalTrials.gov/NCT01392274
PT  - Journal Article
PT  - Multicenter Study
PT  - Research Support, Non-U.S. Gov't
PT  - Validation Study
PL  - United States
TA  - Gastrointest Endosc
JT  - Gastrointestinal endoscopy
JID - 0010505
SB  - IM
CIN - Gastrointest Endosc. 2015 Feb;81(2):291-3. PMID: 25616753
CIN - Gastroenterology. 2015 Sep;149(3):819-20. PMID: 26231598
CIN - Gastroenterology. 2015 Sep;149(3):817-9. PMID: 26231604
CIN - Gastrointest Endosc. 2015 Nov;82(5):970. PMID: 26472004
CIN - Gastrointest Endosc. 2015 Nov;82(5):970-1. PMID: 26472005
MH  - Aged
MH  - Aged, 80 and over
[truncated: 733,412 more chars]
