# Supplementary material for: Diagnostic accuracy of probe-based confocal laser endomicroscopy and tissue sampling by endoscopic retrograde cholangiopancreatography in indeterminate biliary strictures: a meta‑analysis
Source: Sci Rep. 2022 May 4;12:7257. doi: 10.1038/s41598-022-11385-4 (PMC9068817; doi:10.1038/s41598-022-11385-4)
Supplement: Supplementary file 4 — Supplementary Information 4. [file 41598_2022_11385_MOESM4_ESM.ciw]

FN Clarivate Analytics Web of Science
VR 1.0
PT J
AU Loeser, Caroline S.
   Robert, Marie E.
   Mennone, Albert
   Nathanson, Michael H.
   Jamidar, Priya
TI Confocal Endomicroscopic Examination of Malignant Biliary Strictures and
   Histologic Correlation With Lymphatics
SO JOURNAL OF CLINICAL GASTROENTEROLOGY
VL 45
IS 3
BP 246
EP 252
DI 10.1097/MCG.0b013e3181fbdc38
PD MAR 2011
PY 2011
AB Background and Aims: Current methods to diagnose malignant biliary
   strictures are of low sensitivity. Confocal endomicroscopy is a new
   approach that may improve the diagnosis of indeterminate biliary
   strictures. The purpose of this study was to evaluate indeterminate
   biliary strictures using probe-based confocal laser endomicroscopy and
   to understand the histologic basis for the confocal images.
   Methods: Fourteen patients with indeterminate biliary strictures
   underwent endoscopic retrograde cholangiopancreatography with
   examination of their common bile duct with fluorescein-aided probe-based
   confocal laser endomicroscopy. Standard brushings and biopsies were
   performed. In parallel, rat bile ducts were examined either with
   conventional staining and light microscopy or with multiphoton
   microscopy.
   Results: Earlier published criteria were used to evaluate possible
   malignancy in the confocal images obtained in the 14 patients. None of
   the individual criteria were found to be specific enough for malignancy,
   but a normal-appearing reticular pattern without other putative markers
   of malignancy was observed in all normal patients. Multiphoton
   reconstructions of intact rat bile ducts revealed that the reticular
   pattern seen in normal tissue was in the same focal plane but was
   smaller than blood vessels. Special stains identified the smaller
   structures in this network as lymphatics.
   Conclusions: Our limited series suggests that a negative confocal
   imaging study of the biliary tree can be used to rule out carcinoma, but
   there are frequent false positives using individual earlier published
   criteria. An abnormal reticular network, which may reflect changes in
   lymphatics, was never seen in benign strictures. Better correlation with
   known histologic structures may lead to improved accuracy of diagnoses.
Z8 6
TC 39
ZR 1
ZA 0
ZS 1
ZB 9
Z9 46
SN 0192-0790
EI 1539-2031
UT WOS:000287186400012
PM 21063210
ER

PT J
AU Slivka, Adam
   Kahaleh, Michel
   Jamidar, Priya
   Gan, Ian
   Costamagna, Guido
   Cesaro, Paola
   Giovannini, Marc
   Caillol, Fabrice
TI Probe-based confocal laser endomicroscopy contribution in the evaluation
   of indeterminate biliary strictures Response
SO GASTROINTESTINAL ENDOSCOPY
VL 82
IS 5
BP 970
EP 971
DI 10.1016/j.gie.2015.06.024
PD NOV 2015
PY 2015
OI Caillol, Fabrice/0000-0002-4186-0942; Kahaleh,
   Michel/0000-0003-0836-6114
Z8 0
ZS 0
TC 0
ZA 0
ZR 0
ZB 0
Z9 0
SN 0016-5107
EI 1097-6779
UT WOS:000364166200049
PM 26472005
ER

PT J
AU Balderramo, Domingo
TI Probe-based confocal laser endomicroscopy contribution in the evaluation
   of indeterminate biliary strictures
SO GASTROINTESTINAL ENDOSCOPY
VL 82
IS 5
BP 970
EP 970
DI 10.1016/j.gie.2015.05.047
PD NOV 2015
PY 2015
OI Balderramo, Domingo/0000-0001-9598-2577
ZR 0
TC 1
ZS 0
ZA 0
ZB 1
Z8 0
Z9 1
SN 0016-5107
EI 1097-6779
UT WOS:000364166200048
PM 26472004
ER

PT J
AU Almadi, Majid A.
   Neumann, Helmut
TI Probe based confocal laser endomicroscopy of the pancreatobiliary system
SO WORLD JOURNAL OF GASTROENTEROLOGY
VL 21
IS 44
BP 12696
EP 12708
DI 10.3748/wjg.v21.i44.12696
PD NOV 28 2015
PY 2015
AB AIM: To review applications of confocal laser endomicroscopy (CLE) in
   pancreatobiliary lesions and studies that assessed training and
   interpretation of images.
   METHODS: A computerized literature search was performed using OVID
   MEDLINE, EMBASE, Cochrane library, and the ISI Web of Knowledge from
   1980 to October 2014. We also searched abstracts from major meetings
   that included the Digestive Disease Week, Canadian Digestive Disease
   Week and the United European Gastroenterology Week using a combination
   of controlled vocabulary and text words related to pCLE, confocal,
   endomicroscopy, probe-based confocal laser endomicroscopy, and bile duct
   to identify reports of trials. In addition, recursive searches and
   cross-referencing was performed, and manual searches of articles
   identified after the initial search was also completed. We included
   fully published articles and those in abstract form. Given the
   relatively recent introduction of CLE we included randomized trials and
   cohort studies.
   RESULTS: In the evaluation of indeterminate pancreatobiliary strictures
   CLE with ERCP compared to ERCP alone can increase the detection of
   cancerous strictures with a sensitivity of (98% vs 45%) and has a
   negative predictive value (97% vs 69%), but decreased the specificity
   (67% vs 100%) and the positive predictive value (71% vs 100%) when
   compared to index pathology. Modifications in the classification systems
   in indeterminate biliary strictures have increased the specificity of
   pCLE from 67% to 73%. In pancreatic cystic lesions there is a need to
   develop similar systems to interpret and characterize lesions based on
   CLE images obtained. The presence of superficial vascular network
   predicts serous cystadenomas accurately. Also training in acquiring and
   interpretation of images is feasible in those without any prior
   knowledge in CLE in a relatively simple manner and computer-aided
   diagnosis software is a promising innovation.
   CONCLUSION: The role of pCLE in the evaluation of pancreatobiliary
   disorders might be better suited for those with an intermediate and low
   probability.
RI Almadi, Majid A/K-7819-2017
OI Almadi, Majid A/0000-0001-9917-2758
Z8 2
ZS 0
ZR 0
ZA 0
ZB 0
TC 2
Z9 4
SN 1007-9327
EI 2219-2840
UT WOS:000365966300019
PM 26640347
ER

PT J
AU Khashab, Mouen A.
   Fockens, Paul
   Al-Haddad, Mohammad A.
TI Utility of EUS in patients with indeterminate biliary strictures and
   suspected extrahepatic cholangiocarcinoma
SO GASTROINTESTINAL ENDOSCOPY
VL 76
IS 5
BP 1024
EP 1033
DI 10.1016/j.gie.2012.04.451
PD NOV 2012
PY 2012
RI khashab, mouen A/F-6643-2017
Z8 4
ZR 0
ZS 1
ZB 5
TC 37
ZA 0
Z9 42
SN 0016-5107
EI 1097-6779
UT WOS:000311011500015
PM 22749367
ER

PT J
AU Korc, Paul
   Sherman, Stuart
TI ERCP tissue sampling
SO GASTROINTESTINAL ENDOSCOPY
VL 84
IS 4
BP 557
EP 571
DI 10.1016/j.gie.2016.04.039
PD OCT 2016
PY 2016
Z8 0
ZR 0
ZB 8
ZS 1
TC 26
ZA 0
Z9 26
SN 0016-5107
EI 1097-6779
UT WOS:000389543000001
PM 27156656
ER

PT J
AU Storm, Andrew C.
   Lee, Linda S.
TI Is Seeing Really Believing? Probe-based Confocal Laser Endomicroscopy in
   the Evaluation of Pancreaticobiliary Disease
SO JOURNAL OF CLINICAL GASTROENTEROLOGY
VL 50
IS 5
BP 359
EP 365
PD MAY-JUN 2016
PY 2016
AB Confocal laser endomicroscopy for real-time diagnosis during endoscopic
   procedures has now been in the mainstream clinical arena for a decade.
   Indeterminate biliary strictures and pancreatic cysts remain 2 difficult
   diagnostic challenges for the gastroenterologist, and the role this
   technology will play in the approach to these problems is still
   evolving. There is now a body of literature to guide the endoscopist in
   the use of this imaging tool, including how it may be useful in
   excluding biliary malignancy, and how miniaturization has allowed for
   endoscopic ultrasound-guided application of the probe within cysts.
   Interobserver variability remains a weakness of the system. Tips for use
   of this tool and interpretation of the imaging data it provides are
   discussed.
OI Storm, Andrew/0000-0003-0619-5235
ZB 0
ZA 0
TC 3
ZS 0
ZR 0
Z8 0
Z9 3
SN 0192-0790
EI 1539-2031
UT WOS:000375032900004
PM 26927493
ER

PT J
AU Wani, Sachin
   Shah, Raj J.
TI Probe-based confocal laser endomicroscopy for the diagnosis of
   indeterminate biliary strictures
SO CURRENT OPINION IN GASTROENTEROLOGY
VL 29
IS 3
BP 319
EP 323
DI 10.1097/MOG.0b013e32835fee9f
PD MAY 2013
PY 2013
AB Purpose of review
   Indeterminate biliary strictures frequently present as a diagnostic
   conundrum given the suboptimal accuracy rates of current sampling
   techniques. They are defined as those observed on at least one imaging
   modality with negative cytopathologic evaluation on previous sampling
   attempts (brushings and/or endobiliary biopsy) during endoscopic
   retrograde cholangiopancreatography in the absence of an alternative
   cause. Various novel sampling techniques (cholangioscopy-directed
   biopsies) and advanced imaging technologies (cholangioscopy, confocal
   laser microscopy, and narrow band imaging) have been described in the
   evaluation of indeterminate biliary strictures. Probe-based confocal
   laser microscopy (pCLE) is at the forefront of these techniques and
   provides microscopic information in real time incorporating dynamic
   information such as blood flow, cellular architecture, contrast uptake,
   and leakage.
   Recent findings
   Standardized classification of pCLE findings of biliary strictures has
   been proposed. Initial observational studies have reported encouraging
   data specifically with regard to the sensitivity and negative predictive
   value of the pCLE findings in diagnosing malignancy.
   Summary
   Initial results are encouraging with the eventual hope of expediting
   malignancy detection to enhance management options of patients with
   biliary malignancy. Further, if pCLE findings are benign, this can
   reassure both patient and provider. Multicenter prospective trials are
   underway to further validate criteria and define the role of this
   technology compared with conventional tissue sampling techniques in the
   diagnostic algorithm for indeterminate biliary strictures.
ZA 0
ZS 1
ZR 0
TC 14
Z8 1
ZB 3
Z9 16
SN 0267-1379
UT WOS:000317470000013
PM 23507916
ER

PT J
AU Smith, Ioana
   Kline, Pamela E.
   Gaidhane, Monica
   Kahaleh, Michel
TI A Review on the Use of Confocal Laser Endomicroscopy in the Bile Duct
SO GASTROENTEROLOGY RESEARCH AND PRACTICE
VL 2012
AR 454717
DI 10.1155/2012/454717
PD 2012
PY 2012
AB Background. Current methods to diagnose malignant biliary strictures are
   of low sensitivity. Probe-based confocal laser endomicroscopy (pCLE) is
   a new approach that can be used to evaluate in vivo histopathology of
   the GI tract. This paper is of studies evidencing pCLE's application in
   the diagnosis of indeterminate biliary strictures. Methods. This paper
   examined peer-reviewed studies conducted between January 2000 and
   November 2011. A PubMed search for relevant articles was performed using
   the following keywords:"pCLE", "confocal", "endomicroscopy",
   "probe-based confocal laser endomicroscopy", "and "bile duct". Further
   individual review was done to assess the screened articles' relevance to
   the topic. Results. After individual review, 6 studies were included;
   with a cumulative sample size of 165, with 75 subjects identified as
   having a malignancy. These studies included tertiary care centers in
   Germany, France, and USA, including one multicenter trial. 3 studies
   assessed pCLE's specificity (range 67%-88%), sensitivity (range 83%-98),
   and accuracy (range 81%-86%). Conclusion. Confocal endomicroscopy is a
   novel and promising modality for the biliary tree. Further studies need
   to be conducted both to establish its usefulness for the diagnosis of
   indeterminate biliary strictures and to understand the histological
   meaning of the imaging patterns that are observed.
RI M, Gaidhane/B-9414-2009; Kline, Pamela/; Kahaleh, Michel/
OI M, Gaidhane/0000-0001-6773-7080; Kline, Pamela/0000-0001-9244-7552;
   Kahaleh, Michel/0000-0003-0836-6114
ZB 0
ZR 0
Z8 1
TC 7
ZA 0
ZS 1
Z9 9
SN 1687-6121
EI 1687-630X
UT WOS:000303751400001
PM 22577374
ER

PT J
AU Shieh, Frederick K.
   Drumm, Hillary
   Nathanson, Michael H.
   Jamidar, Priya A.
TI High-definition Confocal Endomicroscopy of the Common Bile Duct
SO JOURNAL OF CLINICAL GASTROENTEROLOGY
VL 46
IS 5
BP 401
EP 406
DI 10.1097/MCG.0b013e31822f3fcd
PD MAY-JUN 2012
PY 2012
AB Background: Probe-based confocal laser endomicroscopy (pCLE) of the
   common bile duct (CBD) is a new procedure that can be used for assessing
   indeterminate billiary strictures. The CBD has been examined using the
   CholangioFlex miniprobe (Mauna Kea Technologies, Paris, France), which
   has a lateral resolution of 3.5 mu m and diameter of < 1.0 mm. However,
   larger-diameter higher-resolution confocal probes are available. We
   aimed to determine if pCLE of the CBD with the high-definition
   GastroFlex(UHD) miniprobe (UHDp) was feasible. This probe has a lateral
   resolution of 1 mu m and an outer diameter of 2.6 mm.
   Methods: Eleven consecutive patients undergoing endoscopic retrograde
   cholangiopancreatography for various indications at a single, large,
   academic center were included in the study. Examination of the CBD was
   attempted with the UHDp after injection of 2.5mL of 10% fluorescein. A
   0.035 inch guidewire was first placed into the CBD and the confocal
   probe was subsequently inserted adjacent to the guidewire. Position of
   the miniprobe was identified fluoroscopically.
   Results: The GastroFlex(UHD) miniprobe was successfully introduced into
   the CBD in 10 of 11 patients. Cellular structures and individual cell
   morphology seemed to be more clearly visualized with the UHDp compared
   with the CholangioFlex probe. No significant side effects except 1 case
   of mild pancreatitis.
   Conclusions: We demonstrate that high-definition pCLE of the CBD by the
   GastroFlex(UHD) miniprobe is feasible and may offer improved image
   quality over the standard CholangioFlex probe. Further studies are
   needed to see if this improves the diagnostic accuracy of bile duct
   lesions.
Z8 0
ZR 0
ZA 0
TC 19
ZS 1
ZB 6
Z9 20
SN 0192-0790
UT WOS:000302818300011
PM 22011583
ER

PT J
AU Han, Samuel
   Kahaleh, Michel
   Sharaiha, Reem Z.
   Tarnasky, Paul R.
   Kedia, Prashant
   Slivka, Adam
   Chennat, Jennifer S.
   Joshi, Virendra
   Sejpal, Divyesh V.
   Sethi, Amrita
   Shah, Raj J.
TI Probe-based confocal laser endomicroscopy in the evaluation of dominant
   strictures in patients with primary sclerosing cholangitis: results of a
   US multicenter prospective trial
SO GASTROINTESTINAL ENDOSCOPY
VL 94
IS 3
BP 569
EP +
DI 10.1016/j.gie.2021.03.027
PD SEP 2021
PY 2021
AB Background and Aims: Patients with primary sclerosing cholangitis (PSC)
   and dominant biliary strictures carry increased risk for the development
   of cholangiocarcinoma. Although ERCP-based techniques including brush
   cytology and intraductal biopsy sampling represent first-line tissue
   sampling methods for dominant strictures, sensitivity is low.
   Probe-based confocal laser endomicroscopy (pCLE) offers
   microscopic-level imaging of subepithelial biliary mucosa. Because data
   regarding the use of pCLE in PSC are limited, we aimed to investigate
   its diagnostic performance in dominant strictures.
   Methods: This was a multicenter prospective study involving PSC patients
   with dominant strictures. ERCP with pCLE was performed with use of the
   Miami classification (2+ criteria for malignant diagnosis) and Paris
   classification. Final malignant diagnoses required histopathologic
   confirmation, and benign diagnoses required a minimum of 1 year of
   follow-up without development of cancer.
   Results: Fifty-nine patients (mean age, 49 years; 59% men) with 63
   strictures were included in the study. Stricture locations included the
   common bile duct (31.7%), bifurcation (22.2%), and common hepatic duct
   (19%). Seven patients (11.9%) were found to have cholangiocarcinoma. The
   sensitivity and specificity of pCLE was 85.7% (95% confidence interval
   [CI], 42.1-99.6) and 73.1% (95% CI, 58.9-84.4), respectively. Within
   specific stricture locations, the highest sensitivity was seen at the
   bifurcation (100%; 95% CI, 2.5-100) and the right hepatic duct (100%;
   95% CI, 29.2-100). The lowest sensitivities were seen at the common bile
   duct (25%; 95% CI, 5.5-57.2) and the left hepatic duct (28.6%; 95% CI,
   3.7-70.9).
   Conclusions: In this prospective multicenter study, pCLE had a high
   sensitivity in detecting cholangiocarcinoma, but technical aspects of
   the probe may limit evaluation in the common bile duct and left hepatic
   duct. Further evaluation is needed to elucidate the role of pCLE in the
   algorithm of excluding neoplasia in biliary strictures associated with
   PSC.
ZR 0
ZB 0
ZS 0
TC 1
ZA 0
Z8 0
Z9 1
SN 0016-5107
EI 1097-6779
UT WOS:000686348400020
PM 33798541
ER

PT J
AU Dubow, Michael
   Tatman, Philip D.
   Shah, Raj J.
TI Individual probe based confocal laser endomicroscopy criteria in the
   analysis of indeterminate biliary strictures
SO SCANDINAVIAN JOURNAL OF GASTROENTEROLOGY
VL 53
IS 10-11
BP 1358
EP 1363
DI 10.1080/00365521.2018.1512151
PD NOV 2 2018
PY 2018
AB Objectives: Evaluation of indeterminate biliary strictures remains
   challenging due to limited sensitivity of endoscopic tissue sampling.
   Biliary probe-based confocal laser endomicroscopy (pCLE) has shown
   promise to detect and exclude neoplasia. However, knowledge of whether
   individual inflammatory criteria are more prevalent in neoplasia
   compared to benign strictures is limited. The objective of this work is
   to improve diagnosis of neoplastic and inflammatory conditions using
   pCLE. Materials and methods: The charts of all patients who underwent
   pCLE at a single referral center between 2009 and 2015 were reviewed.
   ERCP reports were reviewed for eleven Miami and Paris criteria. Primary
   outcome was the identification of neoplasia by histopathology (defined
   as high-grade dysplasia and/or adenocarcinoma). To model predictors of
   neoplasia, we fit a binary regression model incorporating data from pCLE
   operating criteria, pCLE impression, and PSC status. Results: 97
   patients were identified. In the 27 patients with neoplasia, there was
   increasing number of Miami malignant criteria (Pearson r = 0.512, p <
   .001) while inflammatory criteria were less prevalent. 10% (5/51, p <
   .001) of patients with benign pCLE impression developed neoplasia, while
   48% (22/46, p < .001) with suspicious pCLE impressions developed
   neoplasia. The binary regression model to predict neoplasia had a
   sensitivity of 83.3%, specificity of 92.5%, and overall accuracy 89.7%.
   Conclusions: Presence of malignant criteria and absence of certain
   inflammatory criteria are more prevalent in patients with neoplasia. Our
   model, which weights individual imaging components, shows impressive
   sensitivity and specificity over prior prognostic efforts. Prospective
   studies will be required to evaluate this model.
Z8 0
ZR 0
ZB 0
ZS 0
TC 3
ZA 0
Z9 3
SN 0036-5521
EI 1502-7708
UT WOS:000457980900031
PM 30394137
ER

PT J
AU Talreja, Jayant P.
   Turner, Brian G.
   Gress, Frank G.
   Ho, Sammy
   Sarkaria, Savreet
   Paddu, Naveen
   Natov, Nikola
   Bharmal, Sheila
   Gaidhane, Monica
   Sethi, Amrita
   Kahaleh, Michel
TI Pre- and post-training session evaluation for interobserver agreement
   and diagnostic accuracy of probe-based confocal laser endomicroscopy for
   biliary strictures
SO DIGESTIVE ENDOSCOPY
VL 26
IS 4
BP 577
EP 580
DI 10.1111/den.12214
PD JUL 2014
PY 2014
AB Background and Aim: Current diagnostic modalities for indeterminate
   biliary strictures offer low accuracy. Probe-based confocal laser
   endomicroscopy (pCLE) permits microscopic assessment of mucosal
   structures by obtaining real-time high-resolution images of the mucosal
   layers of the gastrointestinal tract. Previously, an interobserver study
   demonstrated poor to fair agreement even among experienced confocal
   endomicroscopy operators. Our objective was to assess interobserver
   agreement and diagnostic accuracy upon completion of a pCLE training
   session.
   Methods: Forty de-identified pCLE video clips of indeterminate biliary
   strictures were sent to five endoscopists at four tertiary care centers
   for scoring. Observers subsequently attended a teaching session by an
   expert pCLE user that included 20 training clips and rescored the same
   pCLE video clips, which were randomized and renumbered.
   Results: Pre-training interobserver agreement for all observers was
   'fair' (K: 0.31, P-value: <0.0001) and diagnostic accuracy was 72%
   (55-80%). Post-training interobserver agreement for all observers was
   'substantial' (K: 0.74, P-value: <0.0001) and diagnostic accuracy was
   89% (80-95%). Using a paired t-test, we observed an increase of 17% (95%
   CI 7.6-26.4) in post-training diagnostic accuracy (t = 5.01, df = 4,
   P-value 0.007).
   Conclusions: Interobserver agreement and diagnostic accuracy improved
   after observers underwent training by an expert pCLE user with a
   specific sequence set. Users should participate in such training
   programs to maximize diagnostic accuracy of pCLE evaluation.
RI M, Gaidhane/B-9414-2009; Kahaleh, Michel/
OI M, Gaidhane/0000-0001-6773-7080; Kahaleh, Michel/0000-0003-0836-6114
ZR 0
ZS 0
Z8 1
TC 15
ZB 3
ZA 0
Z9 16
SN 0915-5635
EI 1443-1661
UT WOS:000339380500012
PM 24344750
ER

PT J
AU Baillie, John
TI Distinguishing malignant from benign biliary strictures: can confocal
   laser endomicroscopy close the gap?
SO GASTROINTESTINAL ENDOSCOPY
VL 81
IS 2
BP 291
EP 293
DI 10.1016/j.gie.2014.11.037
PD FEB 2015
PY 2015
ZS 1
Z8 0
ZR 0
TC 2
ZA 0
ZB 0
Z9 2
SN 0016-5107
EI 1097-6779
UT WOS:000348201600005
PM 25616753
ER

PT J
AU Tringali, Andrea
   Lemmers, Arnaud
   Meves, Volker
   Terheggen, Grischa
   Pohl, Juergen
   Manfredi, Guido
   Haefner, Michael
   Costamagna, Guido
   Deviere, Jacques
   Neuhaus, Horst
   Caillol, Fabrice
   Giovannini, Marc
   Hassan, Cesare
   Dumonceau, Jean-Marc
TI Intraductal biliopancreatic imaging: European Society of
   Gastrointestinal Endoscopy (ESGE) technology review
SO ENDOSCOPY
VL 47
IS 8
BP 739
EP 753
DI 10.1055/s-0034-1392584
PD AUG 2015
PY 2015
AB This technology review expresses the current view of the European
   Society of Gastrointestinal Endoscopy (ESGE) on the available techniques
   for intraductal biliopancreatic imaging.
   The three cholangioscopy techniques are described: the "dual-operator"
   and "single-operator" mother-baby approaches using dedicated
   instruments, and the "direct" technique using currently available
   ultrathin gastroscopes.
   The mother-baby method is standardized and reproducible, while direct
   cholangioscopy is technically demanding and its safety requires further
   evaluation.
   As well as direct visualization of the bile ducts, cholangioscopy has
   the further advantage of allowing targeted biopsy.
   Image quality is still suboptimal for single-operator cholangioscopy,
   while the other techniques have achieved adequately detailed imaging.
   The costs of mother-baby cholangioscopy are high and its application in
   clinical practice should be restricted to selected cases (i.e.
   indeterminate biliary strictures/intraluminal lesions, difficult biliary
   stones) and to the setting of tertiary care centers.
   Peroral pancreatoscopy may find an indication in situations where other
   imagingmodalities (mainly EUS) are inconclusive (i.e. delineation of
   main duct intraductal papillarymucinous neoplasia extension, sampling of
   indeterminate main pancreatic duct strictures)
   Intraductal ultrasonography (IDUS) has a poorer performance than EUS in
   the staging of pancreatic malignancies and can increase the risk of
   pancreatitis. A promising indication for IDUS could be the evaluation of
   indeterminate biliary strictures and ampullary tumors.
   Probe-based confocal laser endomicroscopy (pCLE) of the bile ducts is a
   difficult and expensive technique. Appropriate training needs to be
   established, since interpretation of images is challenging. pCLE can be
   an important diagnostic tool in the setting of indeterminate biliary
   strictures.
RI Tringali, Andrea/O-8589-2019; Lemmers, Arnaud/AAS-2127-2020; Dumonceau, Jean-Marc/; Caillol, Fabrice/
OI Tringali, Andrea/0000-0002-9614-3449; Lemmers,
   Arnaud/0000-0001-6256-0167; Dumonceau, Jean-Marc/0000-0002-4802-4779;
   Caillol, Fabrice/0000-0002-4186-0942
ZS 2
TC 47
ZB 7
Z8 0
ZA 0
ZR 3
Z9 51
SN 0013-726X
EI 1438-8812
UT WOS:000358713500012
PM 26147492
ER

PT J
AU Slivka, Adam
   Gan, Ian
   Jamidar, Priya
   Costamagna, Guido
   Cesaro, Paola
   Giovannini, Marc
   Caillol, Fabrice
   Kahaleh, Michel
TI Validation of the diagnostic accuracy of probe-based confocal laser
   endomicroscopy for the characterization of indeterminate biliary
   strictures: results of a prospective multicenter international study
SO GASTROINTESTINAL ENDOSCOPY
VL 81
IS 2
BP 282
EP 290
DI 10.1016/j.gie.2014.10.009
PD FEB 2015
PY 2015
AB Background: Characterization of indeterminate biliary strictures remains
   problematic. Tissue sampling is the criterion standard for confirming
   malignancy but has low sensitivity. Probe-based confocal laser
   endomicroscopy (pCLE) showed excellent sensitivity in a registry;
   however, it has not been validated in a prospective study.
   Objective: To prospectively validate pCLE in real time during ERCP for
   indeterminate biliary strictures.
   Design: Prospective, international, multicenter study.
   Setting: Six academic centers.
   Patients: A total of 136 patients with indeterminate biliary strictures.
   Interventions: Investigators provided a presumptive diagnosis based on
   the patient history, ERCP impression, and pCLE during the procedure
   before and after tissue sampling results were available. A presumptive
   diagnosis also was made separately by a blinded investigator during ERCP
   and after tissue sampling to estimate care without pCLE. Follow-up was
   at least 6 months.
   Main Outcome Measurements: Accuracy, sensitivity, and specificity during
   ERCP alone, ERCP with pCLE, and ERCP with pCLE and tissue sampling.
   Results: A total of 112 patients were evaluated (71 with malignant
   lesions). Tissue sampling alone was 56% sensitive, 100% specific, and
   72% (95% confidence interval [CI], 63%-80%) accurate. pCLE with ERCP was
   89% sensitive, 71% specific, and 82% (95% CI, 74%-89%) accurate. After
   tissue sampling returned, strictures could be characterized with 88%
   (95% CI, 81%-94%) accuracy.
   Limitations: No randomization of care maps. pCLE not blinded.
   Conclusion: pCLE provided a more accurate and sensitive diagnosis of
   cholangiocarcinoma compared with tissue sampling alone. Incorporation of
   pCLE into the diagnostic armamentarium of patients with indeterminate
   biliary strictures may allow for a more accurate assessment, potentially
   reducing delays in diagnosis and costly repeat testing.
OI Kahaleh, Michel/0000-0003-0836-6114; Caillol,
   Fabrice/0000-0002-4186-0942
ZB 15
TC 56
ZS 2
Z8 7
ZR 0
ZA 0
Z9 65
SN 0016-5107
EI 1097-6779
UT WOS:000348201600004
PM 25616752
ER

PT J
AU Chennat, Jennifer
   Konda, Vani J. A.
   Madrigal-Hoyos, Erika
   Fernandez-Sordo, Jacobo
   Xiao, Shu-Yuan
   Hart, John
   Waxman, Irving
TI Biliary Confocal Laser Endomicroscopy Real-Time Detection of
   Cholangiocarcinoma
SO DIGESTIVE DISEASES AND SCIENCES
VL 56
IS 12
BP 3701
EP 3706
DI 10.1007/s10620-011-1795-7
PD DEC 2011
PY 2011
RI Xiao, Shu-Yuan/E-2215-2012; Xiao, Shu-Yuan/AAR-7167-2020
OI Xiao, Shu-Yuan/0000-0003-0484-932X
Z8 0
ZB 3
ZA 0
TC 9
ZS 0
ZR 0
Z9 9
SN 0163-2116
UT WOS:000297747300040
PM 21695400
ER

PT J
AU Wen, Jun
   Ji, Jian-Mei
   Gong, Biao
TI Cholangioscopy and probe-based confocal laser endomicroscopy for
   real-time diagnosis of intraductal papillary mucinous neoplasm of the
   bile duct
SO DIGESTIVE ENDOSCOPY
VL 31
IS 5
BP 595
EP 595
DI 10.1111/den.13472
PD SEP 2019
PY 2019
ZA 0
ZS 0
TC 2
ZR 0
Z8 0
ZB 0
Z9 2
SN 0915-5635
EI 1443-1661
UT WOS:000485053800025
PM 31243819
ER

PT J
AU Taunk, Pushpak
   Singh, Satish
   Lichtenstein, David
   Joshi, Virendra
   Gold, Jason
   Sharma, Ashish
TI Improved classification of indeterminate biliary strictures by
   probe-based confocal laser endomicroscopy using the Paris Criteria
   following biliary stenting
SO JOURNAL OF GASTROENTEROLOGY AND HEPATOLOGY
VL 32
IS 10
BP 1778
EP 1783
DI 10.1111/jgh.13782
PD OCT 2017
PY 2017
AB Background and Aims: Probe-based confocal laser endomicroscopy (pCLE)
   using the Miami Criteria has improved classification of indeterminate
   biliary strictures. However, previous biliary stenting may result in
   their misclassification as malignant strictures. Inflammatory criteria
   were added to form the Paris Classification to prevent this
   misclassification and reduce false positives. The aim of this study was
   to assess if the Paris Classification was more accurate than the Miami
   Classification in classifying indeterminate biliary strictures after
   biliary stenting.
   Methods: This was a retrospective observational study involving 21
   patients with indeterminate biliary strictures from whom 27 pCLE video
   sequences were obtained (20 benign and seven malignant). Patients with
   and without prior biliary stenting underwent pCLE. Two investigators
   classified the strictures as malignant or benign using the Miami and
   Paris Classifications. Diagnostic accuracy, sensitivity (Se), and
   specificity (Sp) of endoscopic retrograde-guided pCLE were compared with
   final histopathology.
   Results: In those without biliary stenting, the Miami Criteria resulted
   in Se 88%, Sp 75%, positive predictive value (PPV) 64%, negative
   predictive value (NPV) 92%, and accuracy 79%, while the Paris
   Classification resulted in Se 63%, Sp 88%, PPV 71%, NPV 82%, and
   accuracy 79%. In those with prior biliary stenting, the Miami Criteria
   resulted in Se 88%, Sp 36%, PPV 23%, NPV 93%, and accuracy 45%, while
   the Paris Classification resulted in Se 63%, Sp 73%, PPV 31%, NPV 91%,
   and accuracy 71%. The kappa statistic was 0.56.
   Conclusion: The Paris Classification improved specificity and accuracy
   of biliary stricture classification in those who had been previously
   stented and decreased the rate of misclassification of benign strictures
   as malignant.
RI Gold, Jason S./O-5112-2014
OI Gold, Jason S./0000-0002-2925-4755
ZS 0
Z8 0
TC 5
ZR 0
ZA 0
ZB 2
Z9 5
SN 0815-9319
EI 1440-1746
UT WOS:000411724400020
PM 28294404
ER

PT J
AU Kahaleh, Michel
   Turner, Brian G.
   Bezak, Karl
   Sharaiha, Reem Z.
   Sarkaria, Savreet
   Lieberman, Michael
   Jamal-Kabani, Armeen
   Millman, Jennifer E.
   Sundararajan, Subha V.
   Chan, Ching
   Mehta, Shivani
   Widmer, Jessica L.
   Gaidhane, Monica
   Giovannini, Marc
TI Probe-based confocal laser endomicroscopy in the pancreatic duct
   provides direct visualization of ductal structures and aids in clinical
   management
SO DIGESTIVE AND LIVER DISEASE
VL 47
IS 3
BP 202
EP 204
DI 10.1016/j.dld.2014.11.006
PD MAR 2015
PY 2015
AB Background: Confocal endomicroscopy provides real-time evaluation of
   various sites and has been used to provide detailed endomicroscopic
   imaging of the biliary tree. We aimed to evaluate the feasibility and
   utility of probe-based confocal laser endomicroscopy of the pancreatic
   duct as compared to cytologic and histologic results in patients with
   indeterminate pancreatic duct strictures.
   Methods: Retrospective data on patients with indeterminate pancreatic
   strictures undergoing endoscopic retrograde cholangiopancreatography
   (ERCP) and confocal endomicroscopy were collected from two tertiary care
   centres. Real-time confocal endomicroscopy images were obtained during
   ERCP and immediate interpretation according to the Miami Classification
   was performed.
   Results: 18 patients underwent confocal endomicroscopy for evaluation of
   pancreatic strictures from July 2011 to December 2012. Mean pancreatic
   duct size was 4.2 mm (range 2.2-8 mm). Eight cases were interpreted as
   benign, 4 as malignant, 4 suggestive of intraductal papillary mucinous
   neoplasms, and 2 appeared normal. Cytology/histopathology for 15/16
   cases showed similar results to confocal endomicroscopy interpretation.
   Kappa coefficient of agreement between cyto/histopathology and confocal
   endomicroscopy was 0.8 (p = 0.0001). Pancreatic confocal endomicroscopy
   changed management in four patients, changing the type of surgery from
   total pancreatectomy to whipple.
   Conclusions: Confocal endomicroscopy is effective in assisting with
   diagnosis of indeterminate pancreatic duct strictures as well as mapping
   of abnormal pancreatic ducts prior to surgery. (C) 2014 Editrice
   Gastroenterologica Italiana S.r.l. Published by Elsevier Ltd. All rights
   reserved.
RI M, Gaidhane/B-9414-2009; Kahaleh, Michel/; Mehta, Shivani/
OI M, Gaidhane/0000-0001-6773-7080; Kahaleh, Michel/0000-0003-0836-6114;
   Mehta, Shivani/0000-0002-5347-0159
ZR 0
TC 12
ZS 0
ZB 3
Z8 0
ZA 0
Z9 12
SN 1590-8658
EI 1878-3562
UT WOS:000349972600005
PM 25499063
ER

PT J
AU Filoche, Bernard
   Caillol, Fabrice
   Gaidhane, Monica
   Kahaleh, Michel
TI Probe-Based Confocal Laser Endomicroscopy (pCLE) for Indeterminate
   Biliary Strictures: Improved Interpretation Increases Accuracy
SO GASTROINTESTINAL ENDOSCOPY
VL 75
IS 4
BP 381
EP 382
SU S
PD APR 2012
PY 2012
CT Digestive Disease Week (DDW)
CY MAY 19-22, 2012
CL San Diego, CA
RI M, Gaidhane/B-9414-2009
OI M, Gaidhane/0000-0001-6773-7080
Z8 0
ZB 0
ZR 0
TC 1
ZA 0
ZS 0
Z9 1
SN 0016-5107
UT WOS:000304328002103
ER

PT J
AU Voigtlaender, Torsten
   Lankisch, Tim O.
TI Endoscopic diagnosis of cholangiocarcinoma: From endoscopic retrograde
   cholangiography to bile proteomics
SO BEST PRACTICE & RESEARCH CLINICAL GASTROENTEROLOGY
VL 29
IS 2
BP 267
EP 275
DI 10.1016/j.bpg.2015.02.005
PD APR 2015
PY 2015
AB Cholangiocarcinoma (CCA) is the second most common primary liver cancer.
   In clinical practice, the diagnosis remains challenging and often
   requires endoscopic approaches. Endoscopic retrograde and percutaneous
   transhepatic cholangiography are the first-line endoscopic procedures
   for the evaluation of indeterminate bile duct strictures. Tissue
   acquisition via brush cytology and forceps biopsies allows the
   cytological and/or histological confirmation of the disease. Due to the
   low sensitivity of these techniques, repetitive examinations and/or
   alternative approaches are required. Cholangioscopy, endoscopic and
   intraductal ultrasound and confocal laser endomicroscopy are additional
   methods which can be applied for the diagnosis of CCA. Particularly, new
   experimental approaches like bile and urine proteomic analyses show
   promising results which have to be evaluated prospectively for further
   integration in diagnostic algorithms. (C) 2015 Elsevier Ltd. All rights
   reserved.
ZB 6
TC 16
ZR 0
Z8 1
ZS 0
ZA 0
Z9 18
SN 1521-6918
EI 1532-1916
UT WOS:000355032800006
PM 25966427
ER

PT J
AU Meining, A.
   Shah, R. J.
   Slivka, A.
   Pleskow, D.
   Chuttani, R.
   Stevens, P. D.
   Becker, V.
   Chen, Y. K.
TI Classification of probe-based confocal laser endomicroscopy findings in
   pancreaticobiliary strictures
SO ENDOSCOPY
VL 44
IS 3
BP 251
EP 257
DI 10.1055/s-0031-1291545
PD MAR 2012
PY 2012
AB Background and study aims: The accurate diagnosis of indeterminate
   pancreaticobiliary strictures presents a clinical dilemma. Probe-based
   confocal laser endomicroscopy (pCLE) offers real-time in vivo
   microscopic tissue examination that may increase sensitivity for the
   detection of malignancy. The objective of this study was to develop and
   validate a standard descriptive classification of pCLE in the
   pancreaticobiliary system.
   Patients and methods: A total of 102 patients undergoing endoscopic
   retrograde cholangiopancreatography (ERCP) with pCLE to assess
   indeterminate pancreaticobiliary strictures were enrolled in a
   multicenter registry; 89 of these patients were evaluable. Information
   and data on the following were collected prospectively: clinical, ERCP,
   tissue sampling, pCLE, and follow-up. A uniform classification of pCLE
   findings ("Miami Classification") was developed, consisting of a set of
   image interpretation criteria. Thereafter, these criteria were tested
   through blinded consensus review of 112 randomized pCLE videos from 47
   patients, and inter-observer variability was assessed in 42 patients.
   Results: A consensus definition of the specific criteria of biliary and
   pancreatic pCLE findings for indeterminate strictures was developed.
   Single-image interpretation criteria did not have a high enough
   sensitivity for predicting malignancy. However, combining two or more
   criteria significantly increased the sensitivity and predictive values.
   The characteristics most suggestive of malignancy included the
   following: thick white bands (>20 mu m), or thick dark bands (>40 mu m),
   or dark clumps or epithelial structures. These provided sensitivity,
   specificity, positive predictive value, and negative predictive value of
   97%, 33%, 80%, and 80% compared with 48%, 100%, 100%, and 41% for
   standard tissue sampling methods. Inter-observer variability was
   moderate for most criteria.
   Conclusion: The Miami Classification enables a structured, uniform, and
   reproducible description of pancreaticobiliary pCLE. Combining
   individual characteristics improves the sensitivity for the detection of
   malignancy.
RI Pleskow, Douglas K/F-3319-2016
OI Pleskow, Douglas K/0000-0003-0092-9496
TC 91
ZR 3
ZS 1
Z8 7
ZA 0
ZB 20
Z9 102
SN 0013-726X
UT WOS:000300704600005
PM 22261749
ER

PT J
AU Caillol, Fabrice
   Filoche, Bernard
   Gaidhane, Monica
   Kahaleh, Michel
TI Refined Probe-Based Confocal Laser Endomicroscopy Classification for
   Biliary Strictures: The Paris Classification
SO DIGESTIVE DISEASES AND SCIENCES
VL 58
IS 6
BP 1784
EP 1789
DI 10.1007/s10620-012-2533-5
PD JUN 2013
PY 2013
AB Background Most modalities for tissue confirmation during endoscopic
   retrograde cholangiopancreatography (ERCP) suffer from low sensitivity
   and poor diagnostic accuracy. Probe-based confocal laser endomicroscopy
   (pCLE) was prospectively evaluated in a multicenter registry including
   102 patients with indeterminate strictures and demonstrated excellent
   sensitivity (98 %). Yet, several false-positive cases were induced by
   benign inflammatory conditions resulting in a specificity of 67 %.
   Aims To evaluate the diagnostic performance of pCLE for the diagnosis of
   indeterminate biliary stricture; and to propose interpretation criteria
   for benign inflammatory conditions to reduce the number of false
   positives.
   Methods Sixty cases from the prospective registry were reviewed
   retrospectively (27 malignant, 33 benign) by a panel of three biliary
   endoscopists. Each case's clinical history, ERCP impression, and
   corresponding pCLE sequences was used to score image quality, propose
   presumptive diagnoses, and rate level of diagnostic confidence.
   Results Using the Miami Classification (MC), the overall accuracy in
   retrospectively diagnosing malignancy in those 60 cases was 85 versus 78
   % for the prospective analysis, reducing the number of false positives
   from 12 to 8. A second review of the false-positive cases' pCLE
   sequences (benign inflammatory) helped refine the existing
   classification by identifying four descriptive criteria specific to
   benign inflammatory conditions (Paris Classification): Vascular
   congestion, dark granular patterns with scales, increased
   inter-glandular space, and thickened reticular structure.
   Conclusions The Paris Classification is a refinement of the existing
   Miami Classification to improve the accuracy of pCLE for diagnosing
   benign inflammatory strictures. Prospective multicenter studies are
   needed to further validate this refined classification criteria.
RI M, Gaidhane/B-9414-2009; Kahaleh, Michel/; Caillol, Fabrice/
OI M, Gaidhane/0000-0001-6773-7080; Kahaleh, Michel/0000-0003-0836-6114;
   Caillol, Fabrice/0000-0002-4186-0942
ZB 11
ZA 0
ZS 1
TC 57
ZR 3
Z8 5
Z9 66
SN 0163-2116
EI 1573-2568
UT WOS:000321070800043
PM 23314855
ER

PT J
AU Talreja, Jayant P.
   Sethi, Amrita
   Jamidar, Priya A.
   Singh, Satish K.
   Kwon, Richard S.
   Siddiqui, Uzma D.
   Sawhney, Mandeep
   Bakhru, Mihir R.
   Gaidhane, Monica
   Kline, Pam
   Sauer, Bryan G.
   Kahaleh, Michel
TI Interpretation of Probe-Based Confocal Laser Endomicroscopy of
   Indeterminate Biliary Strictures: Is There Any Interobserver Agreement?
SO DIGESTIVE DISEASES AND SCIENCES
VL 57
IS 12
BP 3299
EP 3302
DI 10.1007/s10620-012-2338-6
PD DEC 2012
PY 2012
AB Probe-based confocal laser endomicroscopy (pCLE) has enabled in vivo
   histopathology by obtaining high resolution images of the mucosal layers
   of the gastrointestinal tract. For indeterminate bile duct strictures,
   biopsy, cytologic brushing and needle aspiration have low levels of
   diagnostic accuracy.
   The objective of this multi-center pilot study was to assess the
   interobserver agreement in interpretation of pCLE imaging.
   Twenty-five de-identified pCLE video clips of indeterminate biliary
   strictures were sent to 6 observers at 5 institutions. Miami
   Classification was used to standardize image interpretation. Seven
   variables were assessed for interobserver agreement using the Fleiss
   kappa statistic which included: presence of thick (> 20 mu m) or thin (<
   20 mu m) dark or white bands, dark clumps, epithelium including
   glandular structures, interstitial fluorescein leakage, ease of
   interpretation, and final diagnosis. Based on operator experience,
   observers were categorized into 3 categories of experience (Category 1:
   0-10; Category 2: 11-20; Category 3: > 21 cases).
   Upon stratification, Category 1 interobserver agreement ranged from
   "Poor" to "Fair" (kappa = 0.277, kappa = -0.079, kappa = -0.025, kappa =
   -0.066, kappa = 0.128, kappa = 0.088), and for the final diagnosis
   variable, the agreement was slight (kappa = 0.033). Category 2 and 3
   interobserver agreement ranged from "Poor" to "Fair" (kappa = 0.211,
   kappa = 0.181, kappa = 0.347, kappa = 0.238, kappa = -0.050, kappa =
   0.092), and for the final diagnosis variable, the agreement was slight
   (kappa = 0.195).
   The overall interobserver agreement for pCLE image interpretation in
   indeterminate biliary strictures ranges from poor to fair.
   Interpretation criteria as well as training require further
   standardization toward improving inter-rater reliability.
RI M, Gaidhane/B-9414-2009; Kahaleh, Michel/
OI M, Gaidhane/0000-0001-6773-7080; Kahaleh, Michel/0000-0003-0836-6114
ZB 7
TC 28
ZR 0
ZA 0
ZS 1
Z8 1
Z9 30
SN 0163-2116
UT WOS:000311513900039
PM 22875310
ER

PT J
AU Taunk, Pushpak
   Singh, Satish K.
   Lichtenstein, David
   Sharma, Ashish
TI Classification of Indeterminate Pancreaticobiliary Strictures Pre- and
   Post-Biliary Stenting by Probe-Based Confocal LASER Endomicroscopy
   (pCLE): a Comparison of the Miami vs. Paris Classifications
SO GASTROINTESTINAL ENDOSCOPY
VL 81
IS 5
MA Mo1372
BP AB397
EP AB397
DI 10.1016/j.gie.2015.03.700
SU S
PD MAY 2015
PY 2015
TC 0
ZR 0
Z8 0
ZB 0
ZS 0
ZA 0
Z9 0
SN 0016-5107
EI 1097-6779
UT WOS:000209931500131
ER

PT J
AU Goetz, Martin
   Watson, Alastair
   Kiesslich, Ralf
TI Confocal laser endomicroscopy in gastrointestinal diseases
SO JOURNAL OF BIOPHOTONICS
VL 4
IS 7-8
BP 498
EP 508
DI 10.1002/jbio.201100022
PD AUG 2011
PY 2011
AB Confocal laser endomicroscopy (CLE) is a novel endoscopic technique
   permitting in vivo microscopy (optical biopsies) of the gastrointestinal
   mucosa. CLE has been studied in a multitude of diseases of the upper and
   lower gastrointestinal tract, including Barrett's esophagus, gastric
   inflammation and cancer, celiac disease, colorectal adenoma and
   carcinoma, and inflammatory bowel diseases. CLE has recently evolved and
   been studied for bile duct and liver imaging. CLE has shown overall high
   accuracy and enabled smart, targeted biopsies rather than untargeted
   sampling. Furthermore, the availability of real time microscopic
   information during endoscopy has immediate impact on therapeutic
   decisions and guides endoscopic interventions. CLE is also a unique tool
   for observation of (patho-)physiologic events in their natural
   environment (functional imaging) and has been linked to molecular
   imaging of gastrointestinal neoplasia in vivo, thereby broadening our
   understanding of mucosal pathology in clinical and basic science.
   Two types of CLE systems for confocal endomicroscopy: endomicroscope
   (upper panel) with laser scanner integrated into the distal part of an
   endoscope and probe-based CLE (lower panel).
RI Ralf Kiesslich, Dr./AAK-9313-2021
ZA 0
ZR 0
ZB 11
ZS 0
Z8 0
TC 39
Z9 39
SN 1864-063X
EI 1864-0648
UT WOS:000294077700004
PM 21567975
ER

PT J
AU Kahaleh, Michel
   Giovannini, Marc
   Jamidar, Priya
   Gan, S. Ian
   Cesaro, Paola
   Caillol, Fabrice
   Filoche, Bernard
   Karia, Kunal
   Smith, Ioana
   Gaidhane, Monica
   Slivka, Adam
TI Probe-Based Confocal Laser Endomicroscopy for Indeterminate Biliary
   Strictures: Refinement of the Image Interpretation Classification
SO GASTROENTEROLOGY RESEARCH AND PRACTICE
VL 2015
AR 675210
DI 10.1155/2015/675210
PD 2015
PY 2015
AB Background. Accurate diagnosis and clinical management of indeterminate
   biliary strictures are often a challenge. Tissue confirmation modalities
   during Endoscopic Retrograde Cholangiopancreatography (ERCP) suffer from
   low sensitivity and poor diagnostic accuracy. Probe-based confocal laser
   endomicroscopy (pCLE) has been shown to be sensitive for malignant
   strictures characterization (98%) but lacks specificity (67%) due to
   inflammatory conditions inducing false positives. Methods. Six pCLE
   experts validated the Paris Classification, designed for diagnosing
   inflammatory biliary strictures, using a set of 40 pCLE sequences
   obtained during the prospective registry (19 inflammatory, 6 benign, and
   15 malignant). The 4 criteria used included (1) multiple thin white
   bands, (2) dark granular pattern with scales, (3) increased space
   between scales, and (4) thickened reticular structures. Interobserver
   agreement was further calculated on a separate set of 18 pCLE sequences.
   Results. Overall accuracy was 82.5% (n = 40 retrospectively diagnosed)
   versus 81% (n = 89 prospectively collected) for the registry, resulting
   in a sensitivity of 81.2% (versus 98% for the prospective study) and a
   specificity of 83.3% (versus 67% for the prospective study). The
   corresponding interobserver agreement for 18 pCLE clips was fair (k =
   0.37). Conclusion. Specificity of pCLE using the Paris Classification
   for the characterization of indeterminate bile duct stricture was
   increased, without impacting the overall accuracy.
RI M, Gaidhane/B-9414-2009; Caillol, Fabrice/; Kahaleh, Michel/
OI M, Gaidhane/0000-0001-6773-7080; Caillol, Fabrice/0000-0002-4186-0942;
   Kahaleh, Michel/0000-0003-0836-6114
ZB 1
TC 3
ZA 0
Z8 3
ZR 0
ZS 0
Z9 6
SN 1687-6121
EI 1687-630X
UT WOS:000351607900001
PM 25866506
ER

PT J
AU Caillol, Fabrice
   Bories, Erwan
   Autret, Aurelie
   Poizat, Flora
   Pesenti, Christian
   Ewald, Jacques
   Turrini, Olivier
   Delpero, Jean Robert
   Monges, Genevieve
   Giovannini, Marc
TI Evaluation of pCLE in the bile duct: final results of EMID study
SO SURGICAL ENDOSCOPY AND OTHER INTERVENTIONAL TECHNIQUES
VL 29
IS 9
BP 2661
EP 2668
DI 10.1007/s00464-014-3986-8
PD SEP 2015
PY 2015
AB Pre-operative histology of bile duct stenosis is associated with low
   accuracy. Probe confocal laser endomicroscopy (pCLE) enables optical
   biopsy or in vivo histology. The definitive results of the EMID study
   are presented here, comparing optical biopsies with definitive
   histology.
   Sixty one patients with a biliary stricture without any previous
   histology were included (July 2007-May 2012). An endoscopic ultrasound
   (EUS) had to be conducted before the ERCP procedure. pCLE was done using
   CholangioFlex during the ERCP procedure. Results were compared to those
   of definitive histology obtained by biopsy or surgery in case of
   malignant lesions, and by surgery or 1-year follow-up in case of benign
   lesions.
   Six patients were excluded because no definitive histology was
   available. There were 41 malignant lesions and 14 benign lesions.
   Sensitivity, specificity, PPV, NPV, and accuracy with combination of
   pCLE with endobiliary and EUS biopsies were 100, 71, 91, 100, and 93 %,
   respectively (with a significant increase of accuracy compared with
   endobiliary and EUS biopsies without pCLE, p = 0.03). 19 patients had a
   biliary stricture without individualized mass (6 malignant lesions, 13
   benign lesions). Sensitivity, specificity, PPV, NPV, and accuracy for
   pCLE were 83, 77, 62, 91, and 79 %, respectively. Sensitivity,
   specificity, PPV, NPV, and accuracy for combination of pCLE with
   endobiliary and EUS biopsies were 100, 69, 60, 100, and 79 %,
   respectively.
   The addition of a pCLE procedure in the diagnostic histologic
   examination of a biliary stricture permits a significant increase in
   diagnostic reliability and allows for a VPN of 100 %.
OI DELPERO, JEAN ROBERT/0000-0002-0000-1332; turrini,
   olivier/0000-0002-2144-2380; Caillol, Fabrice/0000-0002-4186-0942
ZS 0
ZA 0
ZR 0
TC 19
ZB 3
Z8 0
Z9 19
SN 0930-2794
EI 1432-2218
UT WOS:000360009100029
PM 25492449
ER

PT J
AU Carr-Locke, David L.
   Arsenescu, Razvan
   Bertani, Helga
   Caillol, Fabrice
   Costamagna, Guido
   Gan, S. Ian
   Giovannini, Marc
   Gress, Frank G.
   Haluszka, Oleh
   Ho, Khek-Yu
   Neumann, Helmut
   Prat, Frederic
   Shah, Raj J.
   Sharma, Prateek
   Singh, Satish K.
   Wang, Kenneth K.
TI The Role of Confocal Laser Endomicroscopy in the Management of Patients
   With Biliary Strictures: A Consensus Report Based on Clinical Evidence
SO GASTROENTEROLOGY
VL 146
IS 5
MA Su1143
BP S387
EP S388
SU 1
PD MAY 2014
PY 2014
CT 55th Annual Meeting of the Society-for-Surgery-of-the-Alimentary-Tract
   (SSAT) / Digestive Disease Week (DDW)
CY MAY 03-06, 2014
CL Chicago, IL
SP Soc Surg Alimentary Tract
RI Bertani, Helga/AAH-9022-2019; Bertani, Helga/AAF-9839-2019
OI Bertani, Helga/0000-0003-0818-7167
ZA 0
ZS 0
ZB 0
Z8 0
ZR 0
TC 2
Z9 2
SN 0016-5085
EI 1528-0012
UT WOS:000371236401680
ER

PT J
AU Heif, Muhannad
   Yen, Roy D.
   Shah, Raj J.
TI ERCP with Probe-Based Confocal Laser Endomicroscopy for the Evaluation
   of Dominant Biliary Stenoses in Primary Sclerosing Cholangitis Patients
SO DIGESTIVE DISEASES AND SCIENCES
VL 58
IS 7
BP 2068
EP 2074
DI 10.1007/s10620-013-2608-y
PD JUL 2013
PY 2013
AB The incidence of cholangiocarcinoma (CCA) in primary sclerosing
   cholangitis (PSC) ranges between 7 and 14 %. Despite using multiple
   tissue sampling modalities, detection of CCA remains a challenge.
   Probe-based confocal laser endomicroscopy (pCLE) has been utilized to
   visualize subepithelial biliary mucosa in patients with indeterminate
   strictures. We assessed the technical feasibility and operating
   characteristics of pCLE in a cohort of PSC patients with dominant
   biliary strictures (DS).
   This was a chart review of a prospectively maintained database at a
   single tertiary referral center of 15 PSC patients with 21 dominant
   stenoses undergoing pCLE. A data collection sheet included demographics,
   ERCP, cholangioscopy, pCLE (Miami criteria), tissue sampling results,
   and follow-up to 12 months or liver transplantation. Operating
   characteristics for pCLE and ERCP tissue sampling were calculated.
   Sufficient visualization of DS by pCLE was achieved in 20/21 (95 %).
   pCLE sensitivity, specificity, PPV, and NPV were 100 % (95 % CI 19.3-100
   %), 61.1 % (95 % CI 35.8-82.6 %), 22.2 % (95 % CI 3.5-59.9 %), and 100 %
   (95 % CI 71.3-100 %), respectively, in detecting neoplasia. In
   comparison, concomitant tissue sampling yielded sensitivity,
   specificity, PPV, and NPV of 0 % (95 % CI 0-80.7 %), 94.4 % (95 % CI
   72.6-99.1 %), 0 % (95 % CI 0-83.5 %), and 89.5 % (95 % CI 66.8-98.4 %),
   respectively.
   pCLE achieves a high technical success rate in patients with PSC and DS.
   This single center, small series, suggests that pCLE may have a high
   sensitivity and negative predictive value to exclude neoplasia. If
   verified in larger prospective studies, the technology may be utilized
   to risk stratify dominant strictures in patients with PSC.
Z8 3
ZB 10
ZA 0
ZS 1
TC 43
ZR 0
Z9 48
SN 0163-2116
EI 1573-2568
UT WOS:000321071300037
PM 23475187
ER

PT J
AU Othman, Mohamed O.
   Wallace, Michael B.
TI Confocal Laser Endomicroscopy Is It Prime Time?
SO JOURNAL OF CLINICAL GASTROENTEROLOGY
VL 45
IS 3
BP 205
EP 206
DI 10.1097/MCG.0b013e31820776e6
PD MAR 2011
PY 2011
ZB 3
TC 10
Z8 3
ZA 0
ZR 0
ZS 0
Z9 13
SN 0192-0790
UT WOS:000287186400004
PM 21307697
ER

PT J
AU Al-Mansour, Mazen R.
   Caycedo-Marulanda, Antonio
   Davis, Brian R.
   Alawashez, Abdulrahim
   Docimo, Salvatore
   Qureshi, Alia
   Tsuda, Shawn
TI SAGES TAVAC safety and efficacy analysis confocal laser endomicroscopy
SO SURGICAL ENDOSCOPY AND OTHER INTERVENTIONAL TECHNIQUES
VL 35
IS 5
BP 2091
EP 2103
DI 10.1007/s00464-020-07607-3
EA MAY 2020
PD MAY 2021
PY 2021
AB Background Confocal laser endomicroscopy (CLE) is a novel endoscopic
   adjunct that allows real-time in vivo histological examination of
   mucosal surfaces. By using intravenous or topical fluorescent agents,
   CLE highlights certain mucosal elements that facilitate an optical
   biopsy in real time. CLE technology has been used in different organ
   systems including the gastrointestinal tract. There has been numerous
   studies evaluating this technology in gastrointestinal endoscopy, our
   aim was to evaluate the safety, value, and efficacy of this technology
   in the gastrointestinal tract. Methods The Society of American
   Gastrointestinal and Endoscopic Surgeons (SAGES) Technology and Value
   Assessment Committee (TAVAC) performed a PubMed/Medline database search
   of clinical studies involving CLE in May of 2018. The literature search
   used combinations of the keywords: confocal laser endomicroscopy, pCLE,
   Cellvizio, in vivo microscopy, optical histology, advanced endoscopic
   imaging, and optical diagnosis. Bibliographies of key references were
   searched for relevant studies not covered by the PubMed search. Case
   reports and small case series were excluded. The manufacturer's website
   was also used to identify key references. The United States Food and
   Drug Administration (U.S. FDA) Manufacturer And User facility and Device
   Experience (MAUDE) database was searched for reports regarding the
   device malfunction or injuries. Results The technology offers an
   excellent safety profile with rare adverse events related to the use of
   fluorescent agents. It has been shown to increase the detection of
   dysplastic Barrett's esophagus, gastric intraepithelial neoplasia/early
   gastric cancer, and dysplasia associated with inflammatory bowel disease
   when compared to standard screening protocols. It also aids in the
   differentiation and classification of colorectal polyps, indeterminate
   biliary strictures, and pancreatic cystic lesions. Conclusions CLE has
   an excellent safety profile. CLE can increase the diagnostic accuracy in
   a number of gastrointestinal pathologies.
TC 2
ZB 0
ZS 0
Z8 0
ZA 0
ZR 0
Z9 2
SN 0930-2794
EI 1432-2218
UT WOS:000532651500002
PM 32405892
ER

PT C
AU Anaskin, S. G.
   Panchenkov, D. N.
   Chertyuk, V. B.
   Sazonov, D. V.
   Zabozlayev, F. G.
   Danilevskaya, V.
   Mokshina, N. V.
   Korniletsky, I. D.
GP IOP
TI Efficiency of the confocal method of laser endomicroscopy in complex
   diagnoses of diseases of common bile duct
SO 1ST INTERNATIONAL SYMPOSIUM PHYSICS, ENGINEERING AND TECHNOLOGIES FOR
   BIO-MEDICINE
SE Journal of Physics Conference Series
VL 784
AR 012008
DI 10.1088/1742-6596/784/1/012008
PD 2017
PY 2017
AB One of the more frequent manifestations of diseases of the bile ducts
   are its' strictures or stenoses that could be of either malignant or
   benign nature. Current methods of diagnosing this pathology include
   computer tomography (CT) scan, magnetic resonance
   cholangiopancreatography (MRCP), endoscopic ultrasound (EUS) and
   endoscopic retrograde cholangiopancreatography (ERCP). However, these
   methods are not always informative, which makes this a current and
   topical problem.
   A fundamentally new method that broadens the capabilities of ERCP when
   diagnosing diseases of the bile duct accompanied by the development of
   strictures or stenoses is probe-based confocal laser endomicroscopy
   (pCLE). The method is based on the principle of confocal fluorescence
   microscopy.
   The most elaborate complications arise with the presence of the
   pre-existing pancreatobiliary pathology: pseudotumoral chronic
   pancreatitis, acute cholangitis, etc. Early stage cholangiocarcinoma
   diagnosis can be difficult (and not always possible) even with the help
   of modern research methods. For the timely diagnostic it is advantageous
   to conduct pCLE and targeted biopsy of the zone with most manifested
   changes.
   In all instances, the first use of the pCLE method for diagnostic
   purposes allowed us to clarify and correctly verify the diagnosis.
   When concerning the diseases of the bile duct, the modern stage of pCLE
   development can be of critical importance when other methods are not
   effective.
CT 1st International Symposium on Physics, Engineering and Technologies for
   Bio-Medicine
CY OCT 18-23, 2016
CL Moscow, RUSSIA
SP Moscow Engn Phys Inst; Minist Sci & Educ Russian Federat; Minist Hlth
   Russian Federat; State Co Rosatom; Inst Engn Phys Biomedicine
OI Korniletskiy, Igor/0000-0003-1152-8401; Pancenkov,
   Dmitrii/0000-0001-8539-4392
ZA 0
TC 0
Z8 0
ZS 0
ZB 0
ZR 0
Z9 0
SN 1742-6588
EI 1742-6596
BN *****************
UT WOS:000399813000008
ER

PT J
AU Dorrell, Robert
   Pawa, Swati
   Zhou, Yi
   Lalwani, Neeraj
   Pawa, Rishi
TI The Diagnostic Dilemma of Malignant Biliary Strictures
SO DIAGNOSTICS
VL 10
IS 5
AR 337
DI 10.3390/diagnostics10050337
PD MAY 2020
PY 2020
AB The differential diagnosis for biliary strictures is broad. However, the
   likelihood of malignancy is high. Determining the etiology of a biliary
   stricture requires a comprehensive physical exam, laboratory evaluation,
   imaging, and ultimately tissue acquisition. Even then, definitive
   diagnosis is elusive, and many strictures remain indeterminant in
   origin. This literary review examines the diagnostic dilemma of biliary
   strictures and presents innovations in both histochemical and endoscopic
   techniques that have increased the diagnostic power of differentiating
   benign and malignant strictures. The field of tissue biopsy is
   revolutionizing with the advent of free DNA mutation profiling,
   fluorescence in situ hybridization (FISH), and methionyl t-RNA
   synthetase 1 (MARS 1), which allow for greater testing sensitivity.
   Endoscopic ultrasound, endoscopic retrograde cholangiopancreatography
   (ERCP), cholangioscopy, confocal laser endomicroscopy, and intraductal
   ultrasound build upon existing endoscopic technology to better
   characterize strictures that would otherwise be indeterminate in
   etiology. This review uses recent literature to insert innovative
   technology into the traditional framework of diagnostic methods for
   malignant biliary strictures.
RI Lalwani, Neeraj/AAJ-5906-2021; Dorrell, Robert/
OI Lalwani, Neeraj/0000-0001-5514-2805; Dorrell, Robert/0000-0003-0796-9300
ZA 0
TC 5
ZB 0
ZS 0
ZR 0
Z8 0
Z9 4
EI 2075-4418
UT WOS:000541022500073
PM 32466095
ER

PT J
AU Tanisaka, Yuki
   Ryozawa, Shomei
   Nonaka, Kouichi
TI Accurate diagnosis of degree of atypia in cholangiocarcinoma by peroral
   cholangioscopy-guided probe-based confocal endomicroscopy
SO DIGESTIVE ENDOSCOPY
VL 32
IS 1
BP E26
EP E27
DI 10.1111/den.13563
EA NOV 2019
PD JAN 2020
PY 2020
RI Tanisaka, Yuki/AAN-3037-2020; Tanisaka, Yuki/
OI Tanisaka, Yuki/0000-0002-2765-3306
Z8 0
TC 2
ZR 0
ZS 0
ZB 0
ZA 0
Z9 2
SN 0915-5635
EI 1443-1661
UT WOS:000497951300001
PM 31758599
ER

PT J
AU Sun, Bo
   Hu, Bing
TI The role of intraductal ultrasonography in pancreatobiliary diseases
SO ENDOSCOPIC ULTRASOUND
VL 5
IS 5
BP 291
EP 299
DI 10.4103/2303-9027.191607
PD SEP-OCT 2016
PY 2016
AB Intraductal ultrasonography (IDUS) provides real-time, cross-sectional
   imaging of pancreatobiliary ducts and surrounding structures during
   endoscopic retrograde cholangiopancreatography using a high-frequency
   ultrasound (US) transducer. Hence, IDUS has been considered a sensitive
   tool in the evaluation of suspicious choledocholithiasis and neoplasms,
   to help distinguish between benign and malignant bile duct strictures or
   wall thickness, and to assess tumor extension and invasion depth. With
   the rapid development and enriched choices of sensitive diagnostic
   modalities include but are not limited to endoscopic US, peroral
   cholangioscopy, and confocal laser endomicroscopy, it is needed to
   systematically assess the role of IDUS in the investigation of
   pancreatobiliary diseases. Some new developments and innovative use of
   IDUS techniques will be discussed in this paper with the review of
   literature.
ZA 0
Z8 1
ZS 0
ZB 1
ZR 0
TC 11
Z9 12
SN 2303-9027
EI 2226-7190
UT WOS:000386147400003
PM 27803901
ER

PT J
AU Xie, Chencheng
   Aloreidi, Khalil
   Patel, Bhavesh
   Ridgway, Timothy
   Thambi-Pillai, Thavam
   Timmerman, Gary
   Khan, Adeel
   Atiq, Muslim
TI Indeterminate biliary strictures: a simplified approach
SO EXPERT REVIEW OF GASTROENTEROLOGY & HEPATOLOGY
VL 12
IS 2
BP 189
EP 199
DI 10.1080/17474124.2018.1391090
PD 2018
PY 2018
AB Introduction: Pre-operative evaluation of biliary strictures remains
   challenging. The dilemma that exists is how to balance the risk of
   failing to detect malignancy and the potential morbidity caused by
   unnecessary surgery in patients with benign etiologies. With emerging
   novel diagnostic modalities, this study aims to assess the efficacy of
   diagnostic techniques and facilitate a clinical approach to
   indeterminate biliary strictures.
   Areas covered: Conventional imaging modalities are crucial in
   identifying the location of a stricture and are helpful for choosing
   further diagnostic modalities. Utilization of endoscopic techniques,
   including endoscopic retrograde cholangiopancreatography (ERCP) and
   endoscopic ultrasound (EUS), is key in establishing a diagnosis. The
   emergence of novel diagnostic modalities, such as fluorescence in-situ
   hybridization (FISH), peroral cholangioscopy (POC), intraductal
   endoscopic ultrasound (IDUS) and confocal laser endomicroscopy (CLE),
   enhance the diagnostic yield in the evaluation of indeterminate biliary
   strictures.
   Expert commentary: More reliable and validated visual criteria for
   differentiating malignancy from benign biliary conditions, utilizing
   advanced imaging modalities such as POC and CLE, need to be established.
   It is of significance to further evaluate these novel diagnostic
   modalities through ongoing trials and to develop a diagnostic algorithm
   that reconciles cost-effectiveness with diagnostic accuracy.
ZB 1
ZA 0
ZR 0
ZS 0
Z8 0
TC 6
Z9 6
SN 1747-4124
EI 1747-4132
UT WOS:000427554100008
PM 29034764
ER

PT J
AU Maki, Harufumi
   Kawaguchi, Yoshikuni
   Arita, Junichi
   Akamatsu, Nobuhisa
   Kaneko, Junichi
   Sakamoto, Yoshihiro
   Hasegawa, Kiyoshi
   Harihara, Yasushi
   Kokudo, Norihiro
TI Real-Time Confocal Laser Endomicroscopic Evaluation of Primary Liver
   Cancer Based on Human Liver Autofluorescence
SO JOURNAL OF SURGICAL ONCOLOGY
VL 115
IS 2
BP 151
EP 157
DI 10.1002/jso.24491
PD FEB 1 2017
PY 2017
AB Background: Confocal laser endomicroscopy (CLE) is available for
   real-time microscopic examination. This study aims to evaluate the
   usefulness of intraoperative CLE examination as a modality to evaluate
   surgical margins in surgery for primary liver cancer.
   Methods: A probe-based CLE system (Cellvizio 100, Mauna Kea
   Technologies, Paris, France) was used. The subjects comprised seven
   specimens obtained from six patients with primary liver cancer in
   November 2015. The probe was manually attached to the surfaces of
   specimens, and images were collected without external fluorophores. CLE
   images were compared with hematoxylin and eosin-stained slides.
   Fluorescence intensity (FI) values of the CLE images were assessed using
   luminance-analyzing software.
   Results: CLE examination visualized non-cancerous regions in the
   background liver as regular structures with high fluorescence because of
   human liver autofluorescence. Conversely, hepatocellular carcinoma and
   intrahepatic cholangiocarcinoma were depicted as irregular structures
   with low fluorescence. The median FI values of the non-cancerous regions
   and the cancerous regions were 104 (79.8-156) and 74.9 (60.6-106),
   respectively, and were significantly different (P = 0.031).
   Conclusions: The probe-based CLE enables real-time differentiation of
   cancerous regions from non-cancerous tissues in surgical specimens
   because of human liver autofluorescence. CLE can be used to confirm
   negative surgical margins in the operating room. (C) 2016 Wiley
   Periodicals, Inc.
OI Maki, Harufumi/0000-0002-9032-1371
Z8 0
ZS 0
TC 4
ZA 0
ZB 2
ZR 1
Z9 4
SN 0022-4790
EI 1096-9098
UT WOS:000392944800009
PM 27813096
ER

PT J
AU Dubow, Michael
   Tatman, Philip D.
   Shah, Raj
TI Imaging Characteristics of Indeterminate Biliary Strictures Using Probe
   Based Confocal Laser Endomicroscopy
SO GASTROINTESTINAL ENDOSCOPY
VL 83
IS 5
MA Sa2009
BP AB296
EP AB296
DI 10.1016/j.gie.2016.03.471
SU S
PD MAY 2016
PY 2016
CT Digestive Disease Week (DDW) / Meeting of the
   American-Society-for-Gastrointestinal-Endoscopy (ASGE)
CY MAY 21-24, 2016
CL San Diego, CA
SP Amer Soc Gastrointestinal Endoscopy
TC 0
Z8 0
ZS 0
ZR 0
ZA 0
ZB 0
Z9 0
SN 0016-5107
EI 1097-6779
UT WOS:000381906900452
ER

PT J
AU Tanisaka, Yuki
   Mizuide, Masafumi
   Fujita, Akashi
   Ogawa, Tomoya
   Suzuki, Masahiro
   Katsuda, Hiromune
   Saito, Youichi
   Miyaguchi, Kazuya
   Tashima, Tomoaki
   Mashimo, Yumi
   Ryozawa, Shomei
TI Diagnostic Process Using Endoscopy for Biliary Strictures: A Narrative
   Review
SO JOURNAL OF CLINICAL MEDICINE
VL 10
IS 5
AR 1048
DI 10.3390/jcm10051048
PD MAR 2021
PY 2021
AB The diagnostic process for biliary strictures remains challenging in
   some cases. A broad differential diagnosis exists for indeterminate
   biliary strictures, including benign or malignant lesions. The diagnosis
   of indeterminate biliary strictures requires a combination of physical
   examination, laboratory testing, imaging modalities, and endoscopic
   procedures. Despite the progress of less invasive imaging modalities
   such as transabdominal ultrasonography, computed tomography, and
   magnetic resonance imaging, endoscopy plays an essential role in the
   accurate diagnosis, including the histological diagnosis. Imaging
   findings and brush cytology and/or forceps biopsy under fluoroscopic
   guidance with endoscopic retrograde cholangiopancreatography (ERCP) are
   widely used as the gold standard for the diagnosis of biliary
   strictures. However, ERCP cannot provide an intraluminal view of the
   biliary lesion, and its outcomes are not satisfactory. Recently, peroral
   cholangioscopy, confocal laser endomicroscopy, endoscopic ultrasound
   (EUS), and EUS-guided fine-needle aspiration have been reported as
   useful for indeterminate biliary strictures. Appropriate endoscopic
   modalities need to be selected according to the patient's condition, the
   lesion, and the expertise of the endoscopist. The aim of this review
   article is to discuss the diagnostic process for indeterminate biliary
   strictures using endoscopy.
OI Tanisaka, Yuki/0000-0002-2765-3306; Tashima, Tomoaki/0000-0003-4515-5543
Z8 0
ZR 0
ZA 0
ZS 0
ZB 0
TC 0
Z9 0
EI 2077-0383
UT WOS:000628259700001
PM 33802525
ER

PT J
AU Gao, Ya-Dong
   Qu, Ya-Wei
   Liu, Hai-Feng
TI Comparison of diagnostic efficacy between CLE, tissue sampling, and CLE
   combined with tissue sampling for undetermined pancreaticobiliary
   strictures: a meta-analysis
SO SCANDINAVIAN JOURNAL OF GASTROENTEROLOGY
VL 53
IS 4
BP 482
EP 489
DI 10.1080/00365521.2018.1448435
PD 2018
PY 2018
AB Objective: The accurate diagnosis of undetermined pancreaticobiliary
   strictures remains challenging. Current ERCP-guided tissue sampling
   methods are of low sensitivity. Confocal laser endomicroscopy (CLE) is a
   new procedure and allows real optical biopsies that may improve the
   diagnosis of undetermined pancreaticobiliary strictures. The aim of this
   meta-analysis was to determine the diagnostic yield of CLE, tissue
   sampling, and CLE combined with tissue sampling for undetermined
   pancreaticobiliary strictures.Method: Pubmed, Embase, and the Cochrane
   Library database were reviewed for relevant studies. Pooled estimates of
   sensitivity and specificity with 95% confidence intervals (CIs) were
   calculated using the random-effects meta-analysis model. The summary
   receiver-operating characteristic (SROC) curve was constructed, and the
   area under the receiver operating characteristic curve (AUC) was
   calculated.Results: Twelve studies involving 591 patients were enrolled
   in our analysis. The overall sensitivity and the specificity estimate of
   CLE for discriminating benign and malignant pancreaticobiliary
   strictures were 87% (95%CI, 83-91%) and 76% (95%CI, 70-81%),
   respectively. The AUC to assess the diagnostic efficacy was 0.8705. For
   tissue sampling, the overall sensitivity and the specificity estimate
   were 64% (95%CI, 57-70%) and 94% (95%CI, 90-97%), respectively. The AUC
   to assess the diagnostic efficacy was 0.8040. A combination of both
   methods increased the sensitivity (93%; 95%CI, 88-96%) with a
   specificity of 82% (95%CI, 74-89%). The AUC to assess the diagnostic
   efficacy was 0.9377. There was no publication bias by Deeks' Funnel Plot
   with p=.936.Conclusions: Compared with tissue sampling, CLE may increase
   the sensitivity for the diagnosis of malignant pancreaticobiliary
   strictures. A combination of both can effectively diagnose malignant
   pancreaticobiliary strictures.
RI Gao, Yadong/ABC-2304-2020
ZB 1
ZR 0
ZA 0
Z8 0
TC 5
ZS 0
Z9 5
SN 0036-5521
EI 1502-7708
UT WOS:000430726600017
PM 29543078
ER

PT J
AU Archibugi, Livia
   Mariani, Alberto
   Ciambriello, Biagio
   Petrone, Maria
   Rossi, Gemma
   Testoni, Sabrina G.
   Traini, Mariaemilia
   Capurso, Gabriele
   Arcidiacono, Paolo G.
TI THE ROLE OF "ROSE" FOR ERCP-GUIDED BRUSHING ON INDETERMINATE BILIARY
   STRICTURES: EXPERIENCE OF A REFERRAL CENTER
SO GASTROENTEROLOGY
VL 156
IS 6
MA Sa1736
BP S382
EP S382
SU 1
PD MAY 2019
PY 2019
CT Digestive Disease Week (DDW)
CY MAY 18-21, 2019
CL San Diego, CA
SP Amer Gastroenterol Assoc; Amer Assoc Study Liver Dis; Amer Soc
   Gastrointestinal Endoscopy; Soc Surg Alimentary Tract
RI Capurso, Gabriele/AAB-1389-2019; Arcidiacono, Paolo Giorgio/K-2122-2018
OI Capurso, Gabriele/0000-0002-0019-8753; Arcidiacono, Paolo
   Giorgio/0000-0001-6692-7720
ZR 0
ZB 0
ZS 0
ZA 0
Z8 0
TC 0
Z9 0
SN 0016-5085
EI 1528-0012
UT WOS:000467106001379
ER

PT J
AU Giovannini, M.
   Bories, E.
   Monges, G.
   Pesenti, C.
   Caillol, F.
   Delpero, J. R.
TI Results of a phase I-II study on intraductal confocal microscopy (IDCM)
   in patients with common bile duct (CBD) stenosis
SO SURGICAL ENDOSCOPY AND OTHER INTERVENTIONAL TECHNIQUES
VL 25
IS 7
BP 2247
EP 2253
DI 10.1007/s00464-010-1542-8
PD JUL 2011
PY 2011
AB Background Confocal endomicroscopy is an emergent technique and allows
   real optical biopsies in the gastrointestinal (GI) tract. The aim of
   this study was to evaluate a new intraductal confocal miniprobe in
   patients with a normal common bile duct (CBD) or with a suspicion of a
   malignant stenosis (cholangiocarcinoma).
   Methods Thirty-seven patients (23 males) underwent endoscopic retrograde
   cholangiopancreatography (ERCP) for bile duct stone removal (7 cases) or
   bile duct stenosis (30 cases). Intraductal confocal microscopy (IDCM)
   was performed during the ERCP using a probe-based confocal laser
   endomicroscopy (pCLE) technique. IDCM was done with the CholangioFlex
   probe with Cellvizio (Mauna Kea Technologies, Paris, France). The depth
   of penetration of theCholangioFlex probe was 40-70 mu m and
   magnification was 400x. Images were reviewed by an experienced
   pathologist in GI disease and compared to ERCP findings, CBD biopsies
   performed during ERCP or EUS, and in 15 patients to the resected
   specimen (Wipple resection).
   Results No complications related to the CholangioFlex insertion occurred
   after the ERCP. Good images were obtained in 33 patients. Final
   histology diagnosis was a normal CBD in 7 cases, 23 malignant stenoses
   (4 ampullary carcinomas, 13 cholangiocarcinomas, and 6 pancreatic
   cancer), and 7 inflammatory stenoses (4 chronic pancreatitis, 1 stenosis
   of hepaticojejunal anastomosis, 1 postcholecystectomy CBD stenosis, and
   1 primary sclerosing cholangitis). IDCM of a normal CBD showed a thin
   black band (<20 mu m), normal vessels (thin and regular), and no visible
   glands. IDCM of malignant strictures revealed irregular vessels with
   lack of contrast in the CBD wall, large black band (>20 mu m), and an
   aggregate of irregular black cells (black clumps). These aspects were
   seen in all malignant stenoses and none were seen in benign or normal
   CBD. The presence of irregular vessels, large black bands, and black
   clumps seen with confocal laser microscopy enabled prediction of
   neoplasia with an accuracy rate of 86%, sensitivity of 83%, and
   specificity of 75%. The respective numbers for standard histopathology
   were 53, 65, and 53%.
   Conclusion This phase I-II study on IDCM showed that IDCM is feasible.
   This new technique will open a new door for optical biopsy of the CBD.
OI DELPERO, JEAN ROBERT/0000-0002-0000-1332; Caillol,
   Fabrice/0000-0002-4186-0942
Z8 6
ZR 6
ZS 0
ZB 16
ZA 0
TC 49
Z9 61
SN 0930-2794
UT WOS:000291690100026
PM 21424206
ER

PT J
AU Karia, Kunal
   Gaidhane, Monica
   Kahaleh, Michel
   Sharaiha, Reem Z.
TI Probe-Based Confocal Laser Endomicroscopy for the Evaluation of
   Indeterminate Biliary Strictures: Is It Cost Effective?
SO GASTROINTESTINAL ENDOSCOPY
VL 83
IS 5
MA 1004
BP AB191
EP AB191
DI 10.1016/j.gie.2016.03.201
SU S
PD MAY 2016
PY 2016
CT Digestive Disease Week (DDW) / Meeting of the
   American-Society-for-Gastrointestinal-Endoscopy (ASGE)
CY MAY 21-24, 2016
CL San Diego, CA
SP Amer Soc Gastrointestinal Endoscopy
RI M, Gaidhane/B-9414-2009
OI M, Gaidhane/0000-0001-6773-7080
TC 1
ZA 0
ZR 0
Z8 0
ZB 0
ZS 0
Z9 1
SN 0016-5107
EI 1097-6779
UT WOS:000381906900184
ER

PT J
AU Taghavi, Seyed Alireza
   Eshraghian, Ahad
   Niknam, Ramin
   Sivandzadeh, Gholam Reza
   Lankarani, Kamran Bagheri
TI Diagnosis of cholangiocarcinoma in primary sclerosing cholangitis
SO EXPERT REVIEW OF GASTROENTEROLOGY & HEPATOLOGY
VL 12
IS 6
BP 575
EP 584
DI 10.1080/17474124.2018.1473761
PD 2018
PY 2018
AB Introduction: Primary sclerosing cholangitis (PSC) is a chronic
   inflammatory disease of the hepatobiliary system characterized by
   chronic inflammation, progressive fibrosis, stricture formation and
   destruction of extrahepatic and intrahepatic bile ducts.
   Areas covered: The increased incidence of cholangiocarcinoma (CCA) in
   PSC has been well documented and can be explained by the continuous
   inflammation in the biliary tree leading to an enhanced
   dysplasia-carcinoma sequence. Although PSC patients may progress to
   liver cirrhosis; CCA most commonly occurs between the ages of 30 and
   45years when cirrhosis has not yet developed. Therefore, CCA in patients
   with PSC occurs earlier than in patients without PSC.
   Expert commentary: Despite improvement in diagnostic methods and
   devices, the dilemma of diagnosing CCA in patients with PSC has not been
   solved yet and needs further investigation.
RI Niknam, Ramin/B-5672-2018; Eshraghian, Ahad/U-3853-2019; lankarani, kamran b/D-5901-2012; Lankarani, Kamran/P-5336-2019; Lankarani, Kamran Bagheri/P-2066-2017
OI Niknam, Ramin/0000-0002-2608-8018; Eshraghian, Ahad/0000-0003-0751-5712;
   Lankarani, Kamran/0000-0002-7524-9017; Lankarani, Kamran
   Bagheri/0000-0002-7524-9017
Z8 0
ZS 1
ZR 0
TC 12
ZA 0
ZB 5
Z9 12
SN 1747-4124
EI 1747-4132
UT WOS:000435679100006
PM 29781738
ER

PT J
AU Dunbar, Kerry
   Canto, Marcia
TI Confocal endomicroscopy
SO CURRENT OPINION IN GASTROENTEROLOGY
VL 24
IS 5
BP 631
EP 637
DI 10.1097/MOG.0b013e32830c91c7
PD SEP 2008
PY 2008
AB Purpose of review
   Confocal laser endomicroscopy is an emerging field of endoscopic imaging
   allowing gastroenterologists to obtain in-vivo histology of the
   gastrointestinal mucosa. The present review will address the more recent
   advances in confocal laser endomicroscopy and discuss its future.
   Recent findings
   Interest in confocal laser endomicroscopy and in-vivo diagnosis of
   gastrointestinal disorders has increased in the last few years. Confocal
   laser endomicroscopy can localize intraepithelial neoplasia in chronic
   ulcerative colitis and enable 'smarter' mucosal biopsy when combined
   with chromoendoscopy. Confocal laser endomicroscopy may accurately
   diagnose neoplasia in the esophagus, stomach, colon, and bile duct.
   Moreover, in-vivo visualization of morphologic epithelial abnormalities,
   such as intraepithelial bacteria and 'gaps in the gut', may increase our
   understanding of the possible pathogenic mechanisms of disease.
   Fluorescent peptide markers that target neoplasia are also being
   developed as a complementary approach to visualization of in-vivo
   histopathology.
   Summary
   Confocal endomicroscopy is a developing area of gastrointestinal
   endoscopy with expanding clinical and research applications. The present
   review focuses on recent advances in confocal endomicroscopy.
ZA 0
TC 39
ZR 0
ZS 0
Z8 2
ZB 17
Z9 40
SN 0267-1379
UT WOS:000258901500012
PM 19122507
ER

PT J
AU Yokoyama, Hiroshi
   Sasaki, Ayako
   Yoshizawa, Tadashi
   Kijima, Hiroshi
   Hakamada, Kenichi
   Yamada, Katsuya
TI Imaging hamster model of bile duct cancer in vivo using fluorescent
   L-glucose derivatives
SO HUMAN CELL
VL 29
IS 3
BP 111
EP 121
DI 10.1007/s13577-015-0131-5
PD JUL 2016
PY 2016
AB Extrahepatic bile duct cancer (cholangiocarcinoma) has a poor prognosis.
   Since surgical resection is the only way to prolong the patient's life,
   it is of critical importance to correctly determine the extent of
   lesions. However, conventional pre-operative assessments have
   insufficient spatial resolution for determining the surgical margin. A
   fluorescent contrast agent might provide a more precise measure to
   identify anomalies in biliary surface, when combined with probe-based
   confocal laser endomicroscopy (pCLE). We have previously shown that
   2-[N-(7nitrobenz-2-oxa-1,3-diazol-4-yl) amino]-2-deoxy-L-glucose
   (2-NBDLG), a fluorescent derivative of L-glucose (fLG), is specifically
   taken up into spheroids consisting of cells showing heterogeneous
   nuclear-cytoplasm ratio, a feature of malignant cells in clinical
   settings. In addition, a combined use of 2-TRLG, a membrane-impermeable
   fLG, with 2-NBDLG visualized membrane integrity as well. We therefore
   explored in the present study the availability of the fLGs in vivo as a
   contrast agent for pCLE by using a hamster model of cholangiocarcinoma.
   Extrahepatic cholangiocarcinoma developed in mid common duct in similar
   to 20 % of the animals subjected to cholecystoduodenostomy with the
   ligation at the distal end of the common duct followed by injection of a
   carcinogen N-nitrosobis(2-oxopropyl) amine. After infusing bile duct
   with a solution containing 2-NBDLG and 2-TRLG, the lumen was surgically
   exposed and examined by pCLE. Fluorescence pattern characterized by
   bright spots and dark clumps was detected in the areas diagnosed with
   cholangiocarcinoma in later histopathology, whereas no such pattern was
   detected in control animals. These findings may form a basis for
   elucidating a potential availability of fLGs in imaging
   cholangiocarcinoma by pCLE.
RI Yamada, Katsuya/E-8720-2013; Kijima, Hiroshi/AAT-6882-2020; Yoshizawa, Tadashi/ABG-2672-2020
OI Kijima, Hiroshi/0000-0002-2366-9896; Yoshizawa,
   Tadashi/0000-0001-8136-3281
TC 8
ZA 0
ZR 0
ZS 0
Z8 0
ZB 6
Z9 8
SN 1749-0774
UT WOS:000384773900003
PM 26842558
ER

PT J
AU Wysocki, John
   Joshi, Virendra
TI Strictures of the Biliary System: Evaluation With pCLE
SO AMERICAN JOURNAL OF GASTROENTEROLOGY
VL 108
MA 191
BP S60
EP S60
DI 10.14309/00000434-201310001-00191
SU 1
PD OCT 2013
PY 2013
CT 78th Annual Scientific Meeting of the
   American-College-of-Gastroenterology
CY OCT 11-16, 2013
CL San Diego, CA
SP Amer Coll Gastroenterol
Z8 0
ZS 0
ZR 0
ZB 0
TC 0
ZA 0
Z9 0
SN 0002-9270
EI 1572-0241
UT WOS:000330178100192
ER

PT J
AU Shah, Raj J.
TI Cholangiocarcionoma and primary sclerosing cholangitis: the answer lies
   within
SO GASTROINTESTINAL ENDOSCOPY
VL 79
IS 5
BP 780
EP 782
DI 10.1016/j.gie.2013.12.022
PD MAY 2014
PY 2014
Z8 0
ZA 0
TC 1
ZS 0
ZR 0
ZB 0
Z9 1
SN 0016-5107
EI 1097-6779
UT WOS:000334299300016
PM 24721627
ER

PT J
AU El Hajj, Ihab I.
   Shah, Raj J.
TI Digital single-operator cholangioscopy: fully disposable yet valuable
SO GASTROINTESTINAL ENDOSCOPY
VL 84
IS 4
BP 656
EP 658
DI 10.1016/j.gie.2016.06.038
PD OCT 2016
PY 2016
RI Hajj, Ihab I. El/AAR-4490-2021
ZA 0
Z8 0
ZB 0
ZR 0
TC 1
ZS 0
Z9 1
SN 0016-5107
EI 1097-6779
UT WOS:000389543000014
PM 27633359
ER

PT J
AU Talreja, Jayant P.
   Turner, Brian G.
   Gress, Frank G.
   Ho, Sammy
   Sarkaria, Savreet
   Gaidhane, Monica
   Sethi, Amrita
   Kahaleh, Michel
TI Interobserver Agreement and Diagnostic Accuracy in the Interpretation of
   Probe-Based Confocal Laser Endomicroscopy of Indeterminate Biliary
   Strictures: A Pre and Post Training Session Evaluation
SO GASTROINTESTINAL ENDOSCOPY
VL 75
IS 4
BP 382
EP 383
SU S
PD APR 2012
PY 2012
CT Digestive Disease Week (DDW)
CY MAY 19-22, 2012
CL San Diego, CA
RI M, Gaidhane/B-9414-2009
OI M, Gaidhane/0000-0001-6773-7080
Z8 0
ZA 0
ZS 0
ZR 0
ZB 0
TC 0
Z9 0
SN 0016-5107
UT WOS:000304328002106
ER

PT J
AU De Palma, Giovanni Domenico
   Rispo, Antonio
TI Confocal laser endomicroscopy in inflammatory bowel diseases: Dream or
   reality?
SO WORLD JOURNAL OF GASTROENTEROLOGY
VL 19
IS 34
BP 5593
EP 5597
DI 10.3748/wjg.v19.i34.5593
PD SEP 14 2013
PY 2013
AB Confocal laser endomicroscopy (CLE) is a newly introduced procedure that
   provide real-time, high-resolution imaging of the gastrointestinal
   mucosa during endoscopy, allowing the visualization of the pathology of
   the mucosal epithelium with its cellular and subcellular structures.
   Recently, the use of CLE was reported in the study of colonic mucosa in
   patients with inflammatory bowel diseases and in particular in patients
   affected by ulcerative colitis. CLE has the potential to have an
   important role in management of inflammatory bowel diseases (IBD)
   patients as it can be used to assess the grading of colitis and in
   detection of microscopic colitis in endoscopically silent segments.
   Moreover, CLE can be used in surveillance programs especially in
   high-risk patients. Finally, CLE has been effectively used in diagnosing
   a biliary dysplasia/neoplasia in patients with primary sclerosing
   cholangitis, a pathological condition frequently associated with IBD,
   with a coexisting bile duct stricture. (C) 2013 Baishideng. All rights
   reserved.
RI De Palma, Giovanni D/G-6895-2012; De Palma, Giovanni Domenico/; Rispo, Antonio/
OI De Palma, Giovanni Domenico/0000-0001-7474-7180; Rispo,
   Antonio/0000-0002-1454-2412
Z8 0
ZS 0
ZA 0
ZB 0
TC 7
ZR 0
Z9 7
SN 1007-9327
EI 2219-2840
UT WOS:000324236400001
PM 24039350
ER

PT J
AU Bowlus, Christopher L.
   Olson, Kristin A.
   Gershwin, M. Eric
TI Evaluation of indeterminate biliary strictures
SO NATURE REVIEWS GASTROENTEROLOGY & HEPATOLOGY
VL 13
IS 1
BP 28
EP 37
DI 10.1038/nrgastro.2015.182
PD JAN 2016
PY 2016
AB Biliary strictures frequently present a diagnostic challenge during
   pre-operative evaluation to determine their benign or malignant nature.
   A variety of benign conditions, such as primary sclerosing cholangitis
   (PSC) and IgG4-related sclerosing cholangitis, frequently mimic
   malignancies. In addition, PSC and other chronic biliary diseases
   increase the risk of cholangiocarcinoma and so require ongoing
   vigilance. Although traditional methods of evaluation including imaging,
   detection of circulating tumour markers, and sampling by endoscopic
   ultrasound and endoscopic retrograde cholangiopancreatography have a
   high specificity, they suffer from low sensitivity. Currently, up to 20%
   of biliary strictures remain indeterminate after pre-operative
   evaluation and necessitate surgical intervention for a definitive
   diagnosis. The discovery of novel biomarkers, new imaging modalities and
   advanced endoscopic techniques suggests that a multimodality approach
   might lead to better diagnostic accuracy.
RI Bowlus, Christopher/N-9276-2016
OI Bowlus, Christopher/0000-0002-3906-6811
ZS 1
ZR 0
ZA 0
Z8 0
TC 41
ZB 9
Z9 41
SN 1759-5045
EI 1759-5053
UT WOS:000367200500005
PM 26526122
ER

PT J
AU Lim, Lee Guan
   von Delius, Stefan
   Meining, Alexander
TI Cholangioscopy and Probe-Based Confocal Laser Endomicroscopy in the
   Diagnosis of an Unusual Liver Cyst Biliary Intraductal Papillary
   Mucinous Neoplasia
SO GASTROENTEROLOGY
VL 141
IS 4
BP E5
EP E6
DI 10.1053/j.gastro.2010.06.081
PD OCT 2011
PY 2011
ZR 0
ZB 0
TC 3
Z8 0
ZA 0
ZS 0
Z9 3
SN 0016-5085
UT WOS:000295593700003
PM 21878331
ER

PT J
AU Ho, Henry C.
   Aslanian, Harry R.
TI Confocal Laser Endomicroscopy of Ampullary Lesions Can We Agree on Black
   or White?
SO JOURNAL OF CLINICAL GASTROENTEROLOGY
VL 47
IS 5
BP 377
EP 378
DI 10.1097/MCG.0b013e31827b933c
PD MAY-JUN 2013
PY 2013
ZB 0
ZA 0
ZS 1
Z8 0
TC 0
ZR 0
Z9 1
SN 0192-0790
EI 1539-2031
UT WOS:000317477400004
PM 23426450
ER

PT J
AU Wallace, Michael B.
   Fockens, Paul
TI Probe-Based Confocal Laser Endomicroscopy
SO GASTROENTEROLOGY
VL 136
IS 5
BP 1509
EP 1513
DI 10.1053/j.gastro.2009.03.034
PD MAY 2009
PY 2009
ZB 30
ZS 0
TC 128
ZR 4
ZA 0
Z8 7
Z9 137
SN 0016-5085
EI 1528-0012
UT WOS:000265730800013
PM 19328799
ER

PT J
AU Nakai, Yousuke
   Isayama, Hiroyuki
   Shinoura, Susumu
   Iwashita, Takuji
   Samarasena, Jason B.
   Chang, Kenneth J.
   Koike, Kazuhiko
TI Confocal laser endomicroscopy in gastrointestinal and pancreatobiliary
   diseases
SO DIGESTIVE ENDOSCOPY
VL 26
SI SI
BP 86
EP 94
DI 10.1111/den.12152
SU 1
PD JAN 2014
PY 2014
AB Confocal laser endomicroscopy (CLE) is an emerging diagnostic procedure
   that enables invivo pathological evaluation during ongoing endoscopy.
   There are two types of CLE: endoscope-based CLE (eCLE), which is
   integrated in the tip of the endoscope, and probe-based CLE (pCLE),
   which goes through the accessory channel of the endoscope. Clinical data
   of CLE have been reported mainly in gastrointestinal (GI) diseases
   including Barrett's esophagus, gastric neoplasms, and colon polyps, but,
   recently, a smaller pCLE, which goes through a catheter or a fine-needle
   aspiration needle, was developed and clinical data in the diagnosis of
   biliary stricture or pancreatic cysts have beenincreasingly reported.
   The future application of this novel technique expands beyond the
   pathological diagnosis to functional or molecular imaging. Despite these
   promising data, the generalizability of the procedure should be
   confirmed especially in Japan and other Asian countries, where the
   current diagnostic yield for GI luminal diseases is high. Given the high
   cost of CLE devices, cost-benefit analysis should also be considered.
RI Nakai, Yousuke/H-2964-2019
OI Nakai, Yousuke/0000-0001-7411-1385
ZR 2
ZB 8
TC 45
ZA 0
Z8 0
ZS 0
Z9 47
SN 0915-5635
EI 1443-1661
UT WOS:000328731300010
PM 24033351
ER

PT J
AU Singh, Ajaypal
   Siddiqui, Uzma D.
TI The Role of Endoscopy in the Diagnosis and Management of
   Cholangiocarcinoma
SO JOURNAL OF CLINICAL GASTROENTEROLOGY
VL 49
IS 9
BP 725
EP 737
DI 10.1097/MCG.0000000000000390
PD OCT 2015
PY 2015
AB Cholangiocarcinomas (CCAs) are associated with poor overall survival,
   and majority of the tumors are unresectable at the time of diagnosis.
   Early diagnosis at a resectable stage is essential for improved
   outcomes. Noninvasive imaging plays an important role in evaluating
   patients with biliary obstruction, but is limited due to the lack of
   tissue sampling and in many cases due to the absence of a mass,
   especially for extrahepatic CCAs. Endoscopic diagnosis is needed in
   majority of patients with CCA and the diagnostic yield depends on the
   tumor location as well as the expertise and experience of the
   endoscopist. Endoscopic retrograde cholangiopancreatography and
   endoscopic ultrasound remain the most common endoscopic diagnostic tools
   although newer technologies including fluorescence in situ
   hybridization, single-operator cholangioscopy, confocal laser
   endomicroscopy, and intraductal ultrasound are being increasing used.
   Traditionally, the role of endoscopy has been mainly palliative and
   limited to biliary drainage in patients with obstructive jaundice,
   however, newer treatment options like photodynamic therapy and
   radiofrequency ablation have shown promise toward improved patient
   survival. Multidisciplinary approach that involves medical oncology,
   gastroenterology, radiology, and surgical oncology teams is imperative
   for improved outcomes. In this review, we will first review the
   diagnostic approach to CCAs including imaging and endoscopic methods
   followed by a discussion of different endoscopic techniques in
   management of patients after a diagnosis of CCA.
ZB 2
Z8 0
ZA 0
ZR 0
TC 5
ZS 0
Z9 5
SN 0192-0790
EI 1539-2031
UT WOS:000361478200003
PM 26340677
ER

PT J
AU Rizvi, Sumera
   Eaton, John
   Yang, Ju Dong
   Chandrasekhara, Vinay
   Gores, Gregory J.
TI Emerging Technologies for the Diagnosis of Perihilar Cholangiocarcinoma
SO SEMINARS IN LIVER DISEASE
VL 38
IS 2
BP 160
EP 169
DI 10.1055/s-0038-1655775
PD MAY 2018
PY 2018
AB The diagnosis of malignant biliary strictures remains problematic,
   especially in the perihilar region and in primary sclerosing cholangitis
   (PSC). Conventional cytology obtained during endoscopic retrograde
   cholangiography (ERC)-guided brushings of biliary strictures is
   suboptimal due to limited sensitivity, albeit it remains the gold
   standard with a high specificity. Emerging technologies are being
   developed and validated to address this pressing unmet patient need.
   Such technologies include enhanced visualization of the biliary tree by
   cholangioscopy, intraductal ultrasound, and confocal laser
   endomicroscopy. Conventional cytology can be aided by employing
   complementary and advanced cytologic techniques such as fluorescent in
   situ hybridization (FISH), and this technique should be widely adapted.
   Interrogation of bile and serum by examining extracellular vesicle
   number and cargo, and exploiting next-generation sequencing and
   proteomic technologies, is also being explored. Examination of
   circulating cell-free deoxyribonucleic acid (cfDNA) for differentially
   methylated regions is a promising test which is being rigorously
   validated. The special expertise required for these analyses has to date
   hampered their validation and adaptation. Herein, we will review these
   emerging technologies to inform the reader of the progress made and
   encourage further studies, as well as adaptation of validated
   approaches.
Z8 0
ZB 8
ZA 0
TC 23
ZS 0
ZR 0
Z9 23
SN 0272-8087
EI 1098-8971
UT WOS:000434346800007
PM 29871021
ER

PT J
AU Meining, Alexander
   Chen, Yang K.
   Pleskow, Douglas
   Stevens, Peter
   Shah, Raj J.
   Chuttani, Ram
   Michalek, Joel
   Slivka, Adam
TI Direct visualization of indeterminate pancreaticobiliary strictures with
   probe-based confocal laser endomicroscopy: a multicenter experience
SO GASTROINTESTINAL ENDOSCOPY
VL 74
IS 5
BP 961
EP 968
DI 10.1016/j.gie.2011.05.009
PD NOV 2011
PY 2011
AB Background: Because of the low sensitivity of current ERCP-guided tissue
   sampling methods, management of patients with indeterminate
   pancreaticobiliary strictures is a challenge. Probe-based confocal laser
   endomicroscopy (pCLE) enables real-time microscopic visualization of
   strictures during an ongoing ERCP.
   Objective: To document the utility, performance, and accuracy of
   real-time pCLE diagnosis compared with histopathology.
   Design: Prospective observational study within the framework of a
   multicenter registry.
   Setting: Five academic centers.
   Patients: This study involved 102 patients with indeterminate
   pancreaticobiliary strictures.
   Intervention: Clinical information, ERCP findings, tissue sampling
   results, and pCLE videos were collected prospectively. Investigators
   were asked to provide a presumptive diagnosis based on pCLE during the
   procedure before pathology results were available. All patients received
   at least 30 days of follow-up until definitive diagnosis of malignancy
   was established or 1-year follow-up if index tissue sampling was benign.
   Main Outcome Measurements: Diagnostic accuracy, sensitivity, specificity
   of ERCP-guided pCLE compared with ERCP with tissue acquisition.
   Results: There were no pCLE-related adverse events in the study. We were
   able to evaluate 89 patients, of whom 40 were proven to have cancer. The
   sensitivity, specificity, positive-predictive value, and
   negative-predictive value of pCLE for detecting cancerous strictures
   were 98%, 67%, 71%, and 97%, respectively, compared with 45%, 100%,
   100%, and 69% for index pathology. This resulted in an overall accuracy
   of 81% for pCLE compared with 75% for index pathology. Accuracy for
   combination of ERCP and pCLE was significantly higher compared with ERCP
   with tissue acquisition (90% vs 73%; P = .001).
   Limitations: Investigators had access to all relevant clinical
   information, which may have biased the predictive characteristics of
   pCLE.
   Conclusion: Probe-based CLE provides reliable microscopic examination
   and has excellent sensitivity and negative predictive value. The
   significantly higher accuracy of ERCP and pCLE compared with ERCP with
   tissue acquisition may support supplementing ERCP with pCLE.
   (Gastrointest Endosc 2011;74:961-8.)
RI Pleskow, Douglas K/F-3319-2016
OI Pleskow, Douglas K/0000-0003-0092-9496
Z8 7
ZA 0
ZR 2
ZB 23
TC 111
ZS 1
Z9 121
SN 0016-5107
UT WOS:000296867300004
PM 21802675
ER

PT J
AU Gan, S. Ian
   Jamidar, Priya A.
   Giovannini, Marc
   Cesaro, Paola
   Costamagna, Guido
   Kahaleh, Michel
   Slivka, Adam
TI From Miami to Paris: Validation of Refined Probe-Based Confocal
   Microscopy Classification of Indeterminate Biliary Strictures
SO GASTROENTEROLOGY
VL 146
IS 5
MA Tu1946
BP S879
EP S879
SU 1
PD MAY 2014
PY 2014
CT 55th Annual Meeting of the Society-for-Surgery-of-the-Alimentary-Tract
   (SSAT) / Digestive Disease Week (DDW)
CY MAY 03-06, 2014
CL Chicago, IL
SP Soc Surg Alimentary Tract
ZA 0
TC 0
ZS 0
ZB 0
ZR 0
Z8 0
Z9 0
SN 0016-5085
EI 1528-0012
UT WOS:000371236404305
ER

PT J
AU Singh, Ajaypal
   Gelrud, Andres
   Agarwal, Banke
TI Biliary strictures: diagnostic considerations and approach
SO GASTROENTEROLOGY REPORT
VL 3
IS 1
BP 22
EP 31
DI 10.1093/gastro/gou072
PD FEB 2015
PY 2015
AB Biliary strictures present a diagnostic challenge, especially when no
   etiology can be ascertained after laboratory evaluation, abdominal
   imaging and endoscopic retrograde cholangiopancreatography (ERCP)
   sampling. These strictures were traditionally classified as
   indeterminate strictures, although with advances in endoscopic
   techniques and better understanding of hepato-biliary pathology, more
   are being correctly diagnosed. The implications of missing a malignancy
   in patients with biliary strictures-and hence delaying surgery-are grave
   but a significant number of patients (up to 20%) undergoing surgery for
   suspected biliary malignancy can have benign pathology. The diagnostic
   approach to these patients involves detailed history and physical
   examination and depends on the presence or absence of jaundice, level of
   obstruction, and presence or absence of a mass lesion. While abdominal
   imaging helps to find the level of obstruction and provides a 'road map'
   for further endoscopic investigations, tissue diagnosis is usually
   needed to make decisions on management. Initially ERCP was the only
   modality to investigate these strictures but now, with the development
   of endoscopic ultrasound with fine needle aspiration and the
   availability of newer techniques such as intraductal ultrasound,
   single-operator cholangioscopy and confocal laser endomicroscopy, the
   diagnostic approach to biliary strictures has changed significantly. In
   this review, we will focus on the decision-making process for patients
   with biliary strictures and discuss the key decision points that should
   dictate further diagnostic investigations at each step.
TC 73
ZA 0
ZS 1
ZB 17
Z8 0
ZR 0
Z9 73
SN 2052-0034
UT WOS:000359899300004
PM 25355800
ER

PT J
AU Caillol, Fabrice
   Bories, Erwan
   Poizat, Flora
   Pesenti, Christian
   Esterni, Benjamin
   Monges, Genevieve
   Giovannini, Marc
TI Endomicroscopy in bile duct: Inflammation interferes with pCLE applied
   in the bile duct: A prospective study of 54 patients
SO UNITED EUROPEAN GASTROENTEROLOGY JOURNAL
VL 1
IS 2
BP 120
EP 127
DI 10.1177/2050640613483462
PD APR 2013
PY 2013
AB Background: The preoperative diagnosis of biliary stenosis is associated
   with low accuracy. As a consequence, probe-based confocal laser
   endomicroscopy (pCLE), an in-vivo histological imaging technique, was
   applied in the bile duct. The aim of this study was to establish whether
   previous inflammation of the bile duct affects confocal interpretation.
   The findings from pCLE were compared in two groups of patients: those in
   whom there had been no cholangitis nor stenting and those in whom stents
   had been used and subsequently retrieved or who had suffered
   cholangitis.
   Patients and methods: pCLE was performed on 54 patients (mean age 66
   years; 31 men, 23 women) from September 2008 to July 2011. Patients were
   divided in two groups: group 1: 39 patients who had not undergone a
   biliary procedure in the month preceding the pCLE procedure; and group
   2: 15 patients who had undergone stent placement or presented with
   cholangitis in the month preceding the pCLE procedure. Endoscopic and
   pCLE data were collected prospectively. pCLE results were compared to
   benchmark histology (surgery, endoultrasonography, percutaneous biopsy).
   Patients with a benign stricture who did not undergo operation were
   followed for 1 year. pCLE images of the bile duct were obtained during
   endoscopic retrograde cholangiopancreatography procedures. pCLE images
   were interpreted prospectively using the Miami classification in vivo
   and in real time.
   Results: In group 1, sensitivity, specificity, and accuracy were 88, 83,
   and 87%, respectively. In group 2, sensitivity, specificity, and
   accuracy were 75, 71, and 73%, respectively. Diagnostic accuracy of pCLE
   was lower when applied to group 2 (p < 0,001). The investigation is less
   reliable in bile ducts affected by inflammation from cholangitis or
   previous stenting.
   Conclusions: Inflammatory lesions of the bile duct interfere with
   interpretation of pCLE. A refined pCLE description of inflammatory
   lesions should improve accuracy of pCLE in bile duct stenosis.
OI Caillol, Fabrice/0000-0002-4186-0942
ZB 3
ZS 0
TC 13
ZA 0
ZR 0
Z8 0
Z9 13
SN 2050-6406
EI 2050-6414
UT WOS:000209200000006
PM 24917949
ER

PT J
AU Tatman, Philip D.
   Dubow, Michael
   Shah, Raj
TI The Impact of Stents on Evaluating Biliary Strictures Using Probe-Based
   Biliary Confocal Laser Endomicroscopy (pCLE)
SO GASTROINTESTINAL ENDOSCOPY
VL 83
IS 5
MA Tu1571
BP AB611
EP AB612
DI 10.1016/j.gie.2016.03.1277
SU S
PD MAY 2016
PY 2016
CT DDW ASGE Meeting
CY MAY 21-24, 2016
CL San Diego, CA
SP ASGE
ZR 0
TC 0
Z8 0
ZB 0
ZS 0
ZA 0
Z9 0
SN 0016-5107
EI 1097-6779
UT WOS:000392524900276
ER

PT J
AU Kalaitzakis, Evangelos
   Webster, George J.
TI Endoscopic diagnosis of biliary tract disease
SO CURRENT OPINION IN GASTROENTEROLOGY
VL 28
IS 3
BP 273
EP 279
DI 10.1097/MOG.0b013e328351436e
PD MAY 2012
PY 2012
AB Purpose of review
   Endoscopic diagnosis of biliary disease is challenging due to
   difficulties in access, visualization, and sampling. Recent advances in
   endoscopic technology, ancillary diagnostic methods, and our
   understanding of autoimmune pancreatitis (AIP) and IgG4-related
   cholangitis (IRC) have led to improvements in the endoscopic diagnosis
   of pancreaticobiliary disease.
   Recent findings
   Single-operator cholangioscopy overcomes several of the limitations of
   mother-baby cholangioscopy enhancing the diagnostic accuracy in
   indeterminate pancreaticobiliary disease. Probe-based confocal laser
   endomicroscopy has been recently shown to provide a significantly higher
   accuracy for the diagnosis of malignant biliary strictures than achieved
   by endoscopic retrograde cholangiopancreatogram and standard tissue
   acquisition, and has the potential to develop into a useful adjunct
   method of cholangioscopy. Fluorescence in-situ hybridization increases
   the sensitivity of routine brush cytology without compromising
   specificity in patients with indeterminate biliary strictures. The
   diagnosis of AIP/IRC remains challenging. The recently published
   international consensus criteria for AIP have included data on the
   potential diagnostic utility of endoscopic retrograde pancreatogram and
   endoscopic ampullary biopsies.
   Summary
   Recent technical advances as well as ancillary diagnostic methods have
   improved the diagnostic accuracy of conventional endoscopic techniques.
   Future refinement of endoscopic methods may further improve diagnostic
   approaches to biliary disease.
ZR 0
TC 8
ZS 0
ZB 1
Z8 1
ZA 0
Z9 9
SN 0267-1379
EI 1531-7056
UT WOS:000302945700015
PM 22343346
ER

PT J
AU Koizumi, Tomotake
   Aoki, Takeshi
   Fujimori, Akira
   Kusano, Tomokazu
   Enami, Yuta
   Nogaki, Koji
   Tashiro, Yoshihiko
   Murakami, Masahiko
TI IN VIVO AND EX VIVO MICROSTRUCTURE OBSERVATION BY LASER CONFOCAL
   ENDOMICROSCOPY FOR HEPATOBILIARY PANCREATIC SURGERY
SO GASTROENTEROLOGY
VL 156
IS 6
MA Sa1726
BP S379
EP S379
SU 1
PD MAY 2019
PY 2019
CT Digestive Disease Week (DDW)
CY MAY 18-21, 2019
CL San Diego, CA
SP Amer Gastroenterol Assoc; Amer Assoc Study Liver Dis; Amer Soc
   Gastrointestinal Endoscopy; Soc Surg Alimentary Tract
ZA 0
Z8 0
TC 0
ZS 0
ZR 0
ZB 0
Z9 0
SN 0016-5085
EI 1528-0012
UT WOS:000467106001369
ER

PT J
AU Sarah, Leblanc
   Berson, Alain
   Dhooge, Marion
   Esch, Anouk
   Tabouret, Tessa
   Chaussade, Stanislas
   Prat, Frederic
TI Accuracy of Confocal Laser Endomicroscopy for the Diagnosis of
   Indeterminate Biliary Strictures: Comparison of the Miami and Paris
   Classifications
SO GASTROENTEROLOGY
VL 146
IS 5
MA 32
BP S9
EP S9
SU 1
PD MAY 2014
PY 2014
CT 55th Annual Meeting of the Society-for-Surgery-of-the-Alimentary-Tract
   (SSAT) / Digestive Disease Week (DDW)
CY MAY 03-06, 2014
CL Chicago, IL
SP Soc Surg Alimentary Tract
RI Coriat, Romain/O-7902-2017
TC 0
ZR 0
ZB 0
ZA 0
ZS 0
Z8 0
Z9 0
SN 0016-5085
EI 1528-0012
UT WOS:000371236400033
ER

PT J
AU Kalaitzakis, Evangelos
TI Establishing a Diagnosis in Indeterminate Pancreaticobiliary Strictures:
   Is Confocal Laser Endomicroscopy the Answer?
SO DIGESTIVE DISEASES AND SCIENCES
VL 57
IS 12
BP 3052
EP 3054
DI 10.1007/s10620-012-2389-8
PD DEC 2012
PY 2012
ZS 1
ZR 0
ZA 0
Z8 0
ZB 0
TC 0
Z9 1
SN 0163-2116
EI 1573-2568
UT WOS:000311513900006
PM 22996791
ER

PT J
AU Serouya, Sam
   Waintraub, Daniel J.
   Homer, Seth E.
   Benias, Petros C.
   Carr-Locke, David L.
TI Accuracy of Probe-Based Confocal LASER Endomicroscopy (pCLE) in the
   Diagnosis of Biliary Strictures
SO GASTROINTESTINAL ENDOSCOPY
VL 81
IS 5
MA Su1587
BP AB340
EP AB341
DI 10.1016/j.gie.2015.03.1484
SU S
PD MAY 2015
PY 2015
Z8 0
TC 0
ZB 0
ZR 0
ZS 0
Z9 0
SN 0016-5107
EI 1097-6779
UT WOS:000209931400285
ER

PT J
AU Tabibian, James H.
   Baron, Todd H.
TI Endoscopic management of primary sclerosing cholangitis
SO EXPERT REVIEW OF GASTROENTEROLOGY & HEPATOLOGY
VL 12
IS 7
BP 693
EP 703
DI 10.1080/17474124.2018.1483719
PD 2018
PY 2018
AB Introduction: Primary sclerosing cholangitis (PSC) is a rare but
   clinically important cholestatic liver disease. Histopathologically and
   cholangiographically, PSC is characterized by intra- and/or
   extra-hepatic bile duct inflammation and fibro-obliteration, which
   ultimately leads to biliary cirrhosis and related sequelae, including
   development of hepatobiliary and colorectal carcinomata. PSC can be
   diagnosed at essentially any age and carries a median survival of
   15-20years, regardless of age at diagnosis, and is a foremost risk
   factor for cholangiocarcinoma. Given the chronic and progressive nature
   of PSC, its inherent association with both neoplastic and non-neoplastic
   biliary tract complications, and the lack of effective
   pharmacotherapies, alimentary and biliary tract endoscopy plays a major
   role in the care of patients with PSC.Areas covered: Here, we provide a
   narrative review on endoscopic management of PSC, including established
   and evolving applications to the diagnosis and treatment of both its
   benign and malignant complications.Expert commentary: Due to the rarity
   of PSC and the considerable patient-years required to rigorously study
   major endpoints, there remains a paucity of high-quality evidence
   regarding its management. As the advanced endoscopic repertoire expands,
   so has the interest in developing best practices in PSC, which we
   discuss herein.
ZB 1
ZA 0
ZR 0
TC 3
ZS 0
Z8 0
Z9 3
SN 1747-4124
EI 1747-4132
UT WOS:000437336300007
PM 29883229
ER

PT J
AU Meining, Alexander
   Chen, Yang K.
   Pleskow, Douglas K.
   Stevens, Peter D.
   Shah, Raj J.
   Chuttani, Ram
   Slivka, Adam
TI Direct Visualization Using Probe-Based Confocal Laser Endomicroscopy
   (pCLE) for Assessment of Indeterminate Biliary and Pancreatic Strictures
   - A Multi-Center Experience Using Cellvizio
SO GASTROENTEROLOGY
VL 140
IS 5
BP S107
EP S107
SU 1
PD MAY 2011
PY 2011
CT Conference on Digestive Disease Week 2011
CY MAY 07-10, 2011
CL Chicago, IL
RI Pleskow, Douglas K/F-3319-2016
OI Pleskow, Douglas K/0000-0003-0092-9496
TC 1
ZB 0
Z8 0
ZA 0
ZS 0
ZR 0
Z9 1
SN 0016-5085
UT WOS:000290167300435
ER

PT J
AU Hernandez, Lyndon V.
TI Better imaging versus better value: striking a balance in confocal laser
   endomicroscopy
SO GASTROINTESTINAL ENDOSCOPY
VL 74
IS 5
BP 969
EP 970
DI 10.1016/j.gie.2011.07.016
PD NOV 2011
PY 2011
ZB 0
ZR 0
TC 2
ZA 0
Z8 0
ZS 0
Z9 2
SN 0016-5107
UT WOS:000296867300005
PM 22032313
ER

PT J
AU Ussui, Vivian M.
   Wallace, Michael B.
TI Confocal Endomicroscopy of Colorectal Polyps
SO GASTROENTEROLOGY RESEARCH AND PRACTICE
VL 2012
AR 545679
DI 10.1155/2012/545679
PD 2012
PY 2012
AB Confocal laser endomicroscopy (CLE) is one of several novel methods that
   provide real-time, high-resolution imaging at a micron scale via
   endoscopes. CLE has the potential to be a disruptive technology in that
   it can change the current algorithms that depend on biopsy to perform
   surveillance of high-risk conditions. Furthermore, it allows on-table
   decision making that has the potential to guide therapy in real time and
   reduce the need for repeated procedures. CLE and related technologies
   are often termed "virtual biopsy" as they simulate the images seen in
   traditional histology. However, the imaging of living tissue allows more
   than just pragmatic convenience; it also allows imaging of living tissue
   such as active capillary circulation, cellular death, and vascular and
   endothelial translocation, thus extending beyond what is capable in
   traditional biopsy. Immediate potential applications of CLE are to guide
   biopsy sampling in Barrett's esophagus and inflammatory bowel disease
   surveillance, evaluation of colorectal polyps, and intraductal imaging
   of the pancreas and bile duct. Data on these applications is rapidly
   emerging, and more is needed to clearly demonstrate the optimal
   applications of CLE. In this paper, we will focus on the role of CLE as
   applied to colorectal polyps detected during colonoscopy.
ZA 0
TC 13
Z8 0
ZS 0
ZR 0
ZB 3
Z9 13
SN 1687-6121
EI 1687-630X
UT WOS:000301389900001
PM 22319524
ER

PT J
AU Goetz, M.
   Kiesslich, R.
   Dienes, H. -P.
   Drebber, U.
   Murr, E.
   Hoffman, A.
   Kanzler, S.
   Galle, P. R.
   Delaney, P.
   Neurath, M. F.
TI In vivo confocal laser endomicroscopy of the human liver: a novel method
   for assessing liver microarchitecture in real time
SO ENDOSCOPY
VL 40
IS 7
BP 554
EP 562
DI 10.1055/s-2008-1077296
PD JUL 2008
PY 2008
AB Background and study aims: Confocal endomicroscopy is a unique novel
   tool for in vivo histology in humans. Due to limitations imposed by the
   form of the equipment and by sterilization workflows, its use has been
   limited to the gastrointestinal tract so far. We have developed a rigid
   miniaturized probe for confocal endomicroscopy of the human liver during
   laparoscopy.
   Patients and methods: To assess the feasibility and potential clinical
   value of this new system (diameter 6.3 mm), 25 patients with liver
   disease were examined during routine minilaparoscopy under conscious
   sedation.
   Results: Subsurface serial images (from surface to 250 pm) were
   generated in real time after fluorescein injection, permitting
   visualization of hepatocytes, bile ducts, sinusoids, and collagen fibers
   in vivo. Typical appearances of liver diseases were identified. Confocal
   diagnosis of moderate-to-severe steatosis and pericellular fibrosis
   correlated well with histopathologic analysis of subsequent biopsies
   (83.3% and 84.6%, respectively). In addition, intra-abdominal structures
   such as gallbladder, omentum, and stomach were analyzed by
   endomicroscopy.
   Conclusions: A miniaturized imaging system for confocal laparoscopy
   allowed in vivo microscopic analysis of healthy and diseased human liver
   for the first time during ongoing minilaparoscopy. Although such in vivo
   imaging does not yet compete with conventional histopathology, this
   novel confocal laparoscopy system may be of future relevance for
   immediate morphodynamic analysis in liver disease and the targeting of
   biopsies in vivo.
RI Ralf Kiesslich, Dr./AAK-9313-2021
TC 46
ZS 0
Z8 1
ZB 17
ZA 0
ZR 1
Z9 47
SN 0013-726X
UT WOS:000257862500002
PM 18609449
ER

PT J
AU Goetz, Martin
   Deris, Inga
   Vieth, Michael
   Murr, Elise
   Hoffman, Arthur
   Delaney, Peter
   Galle, Peter R.
   Neurath, Markus F.
   Kiesslich, Ralf
TI Near-infrared confocal imaging during mini-laparoscopy: A novel rigid
   endomicroscope with increased imaging plane depth
SO JOURNAL OF HEPATOLOGY
VL 53
IS 1
BP 84
EP 90
DI 10.1016/j.jhep.2010.01.039
PD JUL 2010
PY 2010
AB Background & Aims: Histopathology is the gold standard in the diagnosis
   of liver diseases but may be complicated by sampling error and bleeding.
   Confocal laser endomicroscopy (CLE) is a novel imaging modality
   providing in vivo histology. Previous studies using CLE for liver
   microscopy suffered from limited imaging depth using blue laser light
   and fluorescein. The aim of the current study was to evaluate a novel
   near-infrared (NIR) light probe with indocyanine green (ICG) contrast
   for in vivo confocal imaging of the human liver during mini-laparoscopy.
   Methods: The hand-held rigid laparoscopy probe (diameter 6.3 mm) used a
   780 nm diode laser. Subsurface images at different depths with <1 mu m
   lateral resolution were generated in real time by gently placing the
   sterile probe onto the liver in 22 patients under conscious
   analgo-sedation. Targeted biopsy was performed for histopathological
   correlation.
   Results: Maximum imaging depth was >350 mu m. Typical aspects of normal
   liver architecture and liver diseases, such as nuclei, sinusoids,
   fibrous tissue, fatty inclusions, and bile ducts but not inflammation
   could be visualized at high resolution. The presence of steatosis and
   fibrosis was predicted correctly in 81% and 90%, respectively. No liver
   damage or severe adverse events occurred.
   Conclusions: For the first time, ICG-augmented confocal minilaparoscopy
   with a novel NIR probe allowed in vivo microscopy of human liver
   diseases, and with deeper imaging compared to the so far available blue
   laser systems. Such an increase of imaging depth could potentially also
   be used for submucosal imaging of the GI tract.(C) 2010 European
   Association for the Study of the Liver. Published by Elsevier B.V. All
   rights reserved.
RI Ralf Kiesslich, Dr./AAK-9313-2021
TC 47
ZA 0
ZB 17
ZS 0
Z8 2
ZR 1
Z9 49
SN 0168-8278
EI 1600-0641
UT WOS:000279705500011
PM 20452700
ER

PT J
AU Victor, David W.
   Sherman, Stuart
   Karakan, Tarkan
   Khashab, Mouen A.
TI Current endoscopic approach to indeterminate biliary strictures
SO WORLD JOURNAL OF GASTROENTEROLOGY
VL 18
IS 43
BP 6197
EP 6205
DI 10.3748/wjg.v18.i43.6197
PD NOV 21 2012
PY 2012
AB Biliary strictures are considered indeterminate when basic work-up,
   including transabdominal imaging and endoscopic retrograde
   cholangiopancreatography with routine cytologic brushing, are
   non-diagnostic. Indeterminate biliary strictures can easily be
   mischaracterized which may dramatically affect patient's outcome. Early
   and accurate diagnosis of malignancy impacts not only a patient's
   candidacy for surgery, but also potential timely targeted
   chemotherapies. A significant portion of patients with indeterminate
   biliary strictures have benign disease and accurate diagnosis is, thus,
   paramount to avoid unnecessary surgery. Current sampling strategies have
   suboptimal accuracy for the diagnosis of malignancy. Emerging data on
   other diagnostic modalities, such as ancillary cytology techniques,
   single operator cholangioscopy, and endoscopic ultrasonography-guided
   fine needle aspiration, revealed promising results with much improved
   sensitivity. (C) 2012 Baishideng. All rights reserved.
RI Victor, David/R-2325-2019; karakan, tarkan/A-9875-2016; khashab, mouen A/F-6643-2017; victor, david/U-3415-2019
OI karakan, tarkan/0000-0003-1561-8789; 
ZA 0
TC 31
ZR 3
ZB 9
Z8 1
ZS 1
Z9 36
SN 1007-9327
UT WOS:000311522700004
PM 23180939
ER

PT J
AU De Lisi, Stefania
   Giovannini, Marc
TI Endoscopic ultrasonography: Transition towards the future of
   gastro-intestinal diseases
SO WORLD JOURNAL OF GASTROENTEROLOGY
VL 22
IS 5
BP 1779
EP 1786
DI 10.3748/wjg.v22.i5.1779
PD FEB 7 2016
PY 2016
AB Endoscopic ultrasonography (EUS) is a technique with an established role
   in the diagnosis and staging of gastro-intestinal tumors. In recent
   years, the spread of new devices dedicated to tissue sampling has
   improved the diagnostic accuracy of EUS fine-needle aspiration. The
   development of EUS-guided drainage of the bilio-pancreatic region and
   abdominal fluid collections has allowed EUS to evolve into an
   interventional tool that can replace more invasive procedures. Emerging
   techniques applying EUS in pancreatic cancer treatment and in celiac
   neurolysis have been described. Recently, confocal laser endomicroscopy
   has been applied to EUS as a promising technique for the in vivo
   histological diagnosis of gastro-intestinal, bilio-pancreatic and lymph
   node lesions. In this state-of-the-art review, we report the most recent
   data from the literature regarding EUS devices, interventional EUS,
   EUS-guided confocal laser endomicroscopy and EUS pancreatic cancer
   treatment, and we also provide an overview of their principles, clinical
   applications and limitations.
TC 3
Z8 0
ZR 0
ZA 0
ZB 2
ZS 0
Z9 4
SN 1007-9327
EI 2219-2840
UT WOS:000368552400006
PM 26855537
ER

PT J
AU Irani, S.
   Baron, T. H.
TI Biliary endoscopic retrograde cholangiopancreatography
SO ENDOSCOPY
VL 44
IS 4
BP 383
EP 388
DI 10.1055/s-0031-1291822
PD APR 2012
PY 2012
ZR 0
Z8 0
ZB 0
ZA 0
TC 0
ZS 0
Z9 0
SN 0013-726X
UT WOS:000302128800011
PM 22438148
ER

PT J
AU Urban, O.
   Vanek, P.
   Zoundjiekpon, V.
   Falt, P.
TI Endoscopic Perspective in Cholangiocarcinoma Diagnostic Process
SO GASTROENTEROLOGY RESEARCH AND PRACTICE
VL 2019
AR 9704870
DI 10.1155/2019/9704870
PD DEC 20 2019
PY 2019
AB Cholangiocarcinoma is a malignancy arising from the epithelial lining of
   the intrahepatic or extrahepatic biliary tract. Timely diagnosis is
   challenging due to its silent clinical course. As reliable laboratory
   markers are lacking, diagnostic imaging plays a pivotal role. While
   cross-sectional imaging studies are usually conclusive for intrahepatic
   lesions, endoscopy plays an essential role in cases of extrahepatic
   tumors. Rational utilization of different diagnostic methods based on
   available evidence is needed. This article focuses on the diagnostic
   role of advanced biliary endoscopy, including endoscopic retrograde
   cholangiopancreatography, cholangioscopy, endoscopic ultrasonography,
   and intraductal sonography.
ZB 0
ZS 0
Z8 0
ZR 0
ZA 0
TC 1
Z9 1
SN 1687-6121
EI 1687-630X
UT WOS:000522400300001
PM 31933635
ER

PT J
AU Walter, Dirk
   Albert, Jorg
   Jung, Michael
   Friedrich-Rust, Mireen
TI The endoscopic approach to indeterminate biliary stricture: current
   practice and future perspective
SO ZEITSCHRIFT FUR GASTROENTEROLOGIE
VL 58
IS 2
BP 152
EP 159
DI 10.1055/a-1013-4331
PD FEB 2020
PY 2020
AB Patients with indeterminate biliary stricture frequently pose a
   challenge in the clinical management. Patients with malignant and
   potentially resectable diseases should be treated surgically as soon as
   possible. On the other hand, in patients with benign diseases which
   might be cured with medial treatment, surgery should be avoided. This
   review shall provide a concise overview on the diagnostic yield of
   currently available endoscopic methods as well as describe methods of
   potential relevance in the future.
ZR 0
ZA 0
Z8 0
ZS 0
ZB 0
TC 0
Z9 0
SN 0044-2771
EI 1439-7803
UT WOS:000514666100019
PM 31863426
ER

PT J
AU Shah, Raj J.
   Joshi, Virendra
   Kahaleh, Michel
   Slivka, Adam
   Tarnasky, Paul R.
   Sejpal, Divyesh V.
   Sethi, Amrita
   Tatman, Philip D.
   Tynan, Timothy M.
   Wani, Sachin B.
   Brauer, Brian C.
   Sharaiha, Reem Z.
   Kedia, Prashant
   Molina, Cris
TI A US Multi-Center, Prospective Registry Study Utilizing Probe-Based
   Confocal Laser Endomicroscopy (PCLE) to Distinguish Benign From
   Malignant Dominant Biliary Strictures in Patients With Primary
   Sclerosing Cholangitis
SO GASTROINTESTINAL ENDOSCOPY
VL 85
IS 5
MA Tu1405
BP AB611
EP AB612
DI 10.1016/j.gie.2017.03.1412
SU S
PD MAY 2017
PY 2017
CT Digestive Disease Week
CY MAY 06-09, 2017
CL Chicago, IL
SP ASGE
Z8 0
ZA 0
ZS 0
ZB 0
TC 0
ZR 0
Z9 0
SN 0016-5107
EI 1097-6779
UT WOS:000403087401614
ER

PT J
AU Giovannini, Marc
   Caillol, Fabrice
   Monges, Genevieve M.
   Bories, Erwan
   Pesenti, Christian
   Turrini, Olivier
   Delpero, Jean Robert
TI Probe Based Confocal Laser Endomicroscopy (pCLE) in the Bile Duct for
   Indeterminate Stenosis: Be Careful With the Biliary Stenting!!!
SO GASTROINTESTINAL ENDOSCOPY
VL 75
IS 4
BP 392
EP 393
SU S
PD APR 2012
PY 2012
CT Digestive Disease Week (DDW)
CY MAY 19-22, 2012
CL San Diego, CA
TC 1
ZA 0
ZR 0
Z8 0
ZS 0
ZB 0
Z9 1
SN 0016-5107
UT WOS:000304328002134
ER

PT J
AU Karia, Kunal
   Jamal-Kabani, Armeen
   Gaidhane, Monica
   Tyberg, Amy
   Sharaiha, Reem Z.
   Kahaleh, Michel
TI Probe-Based Confocal Endomicroscopy in Primary Sclerosing Cholangitis:
   Not All Inflammatory Strictures Are the Same
SO DIGESTIVE DISEASES AND SCIENCES
VL 61
IS 1
BP 283
EP 286
DI 10.1007/s10620-015-3827-1
PD JAN 2016
PY 2016
AB Primary sclerosing cholangitis (PSC) frequently causes inflammatory
   strictures (IS). The Paris Classification (PC) for probe-based confocal
   laser endomicroscopy (pCLE) identifies four descriptive criteria of IS.
   We aim to compare the pCLE findings of IS in PSC and non-PSC patients.
   This is a single-center, retrospective review of all histologically
   proven IS evaluated with pCLE with at least 6 months of follow-up. All
   pCLE images were reviewed for each criteria of the PC: (1) vascular
   congestion, (2) dark granular pattern, (3) increased inter-glandular
   space, and (4) thickened reticular structures (TRS). The clinical status
   (PSC vs. non-PSC) was blinded to the reviewer. Univariate, multivariate,
   and stepwise logistic regression analyses were conducted. The primary
   outcome was the number of PC criteria present in PSC versus non-PSC.
   A total of 35 patients (13 PSC, 22 non-PSC) were included (mean age 59.1
   years, 25.7 % male). Each of the PC criteria was present more frequently
   in non-PSC patients. The presence of TRS was significantly different (95
   vs. 62 %, p = 0.01). All patients had at least two criteria present, but
   non-PSC patients had a significantly higher frequency of three criteria
   (95 vs. 38 %, p < 0.001) and four criteria (55 vs. 23 %, respectively,
   one-tailed p = 0.03) present.
   In patients with IS, the individual and combined components of the PC
   are present in higher frequency in non-PSC patients. The presence of TRS
   is 13 times more likely to predict non-PSC etiologies. Refined pCLE
   criteria may be required to evaluate IS in patients with PSC.
   NCT02166086.
RI M, Gaidhane/B-9414-2009; Kahaleh, Michel/
OI M, Gaidhane/0000-0001-6773-7080; Kahaleh, Michel/0000-0003-0836-6114
Z8 0
ZS 0
ZB 1
TC 6
ZR 0
ZA 0
Z9 6
SN 0163-2116
EI 1573-2568
UT WOS:000367609300037
PM 26233552
ER

PT J
AU Grauer, M.
   Neumann, H.
TI Technique and Clinical Applications of Confocal Laser Endomicroscopy
SO ENDOSKOPIE HEUTE
VL 25
IS 4
BP 258
EP 261
DI 10.1055/s-0032-1325597
PD DEC 2012
PY 2012
AB Since 2003, confocal laser endomicroscopy (CLE) has emerged as a
   valuable tool for gastrointestinal endoscopic imaging. CLE enables
   obtainment of in vivo histology during ongoing endoscopy in real time.
   To date, numerous studies have shown various applications of CLE,
   including in vivo diagnosis of Barrett's esophagus, celiac disease,
   bacterial infections, CED and colonic polyps. Moreover, recent data
   suggest the potential application of endomicroscopy in the field of
   molecular imaging. Additionally, new applications and developments in
   the field of confocal imaging were introduced including CLE of the
   liver, pancreatic, and bile ducts. This review focuses on the technical
   aspects of CLE and potential clinical applications.
ZB 0
ZR 0
ZA 0
TC 0
ZS 0
Z8 0
Z9 0
SN 0933-811X
EI 1439-2577
UT WOS:000314416000008
ER

PT J
AU Moon, Jong Ho
   Choi, Hyun Jong
   Lee, Yun Nah
TI Endoscopic retrograde cholangiopancreatography
SO ENDOSCOPY
VL 46
IS 9
BP 775
EP 778
DI 10.1055/s-0034-1377506
PD SEP 2014
PY 2014
AB New technological developments in endoscopic retrograde
   cholangiopancreatography (ERCP) for diagnosis and treatment have been
   slow to progress. However, several informative study results were
   presented during the 2014 Digestive Disease Week (DDW; 3-6 May; Chicago,
   Illinois, USA) in specific ERCP areas, such as prevention of post-ERCP
   pancreatitis using nonsteroidal anti-inflammatory drugs and pancreatic
   duct stenting. Novel and interesting study results regarding
   pre-operative stent selection for periampullary tumors, metal stents for
   hilar stricture or for prevention of duodenal reflux, and intraductal
   biliary tumor ablation using photodynamic therapy or radiofrequency
   ablation were discussed. Study results presented at the meeting
   regarding single-operator cholangioscopy using the SpyGlass system or
   direct peroral cholangioscopy have indicated the possibility of future
   development. Results using peroral pancreatoscopy and confocal laser
   endomicroscopy for biliary lesions, including strictures, were also
   presented.
RI MOON, JONG HO/AAJ-1316-2020; Moon, Jong Ho/
OI Moon, Jong Ho/0000-0002-3946-9944
ZB 1
ZA 0
ZR 0
Z8 0
ZS 0
TC 7
Z9 7
SN 0013-726X
EI 1438-8812
UT WOS:000342985100010
PM 25133479
ER

PT J
AU Napoleon, B.
TI The contribution of new endoscopic techniques in the investigation of
   common bile duct (CBD) stenosis
SO ACTA ENDOSCOPICA
VL 43
IS 4
BP 193
EP 197
DI 10.1007/s10190-013-0323-3
PD JUN 2013
PY 2013
ZS 0
TC 0
ZB 0
ZA 0
ZR 0
Z8 0
Z9 0
SN 0240-642X
EI 1958-5454
UT WOS:000328531500010
ER

PT J
AU Corral, Juan E.
   Mousa, Omar Y.
   Krishna, Murli
   Levink, Iris J. M.
   Pursell, Khela R.
   Afsh, Mohammad
   Kroner, Paul T.
   Harnois, Denise M.
   Wolfsen, Herbert C.
   Wallace, Michael B.
   Lukens, Frank J.
TI Volumetric laser endomicroscopy in the biliary and pancreatic ducts: a
   feasibility study with histological correlation
SO ENDOSCOPY
VL 50
IS 11
BP 1089
EP 1094
DI 10.1055/a-0631-1634
PD NOV 2018
PY 2018
AB Background Volumetric laser endomicroscopy (VLE) provides
   circumferential images 3mm into the biliary and pancreatic ducts. We
   aimed to correlate VLE images with the normal and abnormal
   microstructure of these ducts.
   Methods: Samples from patients undergoing hepatic or pancreatic
   resection were evaluated. VLE images were collected using a low-profile
   VLE catheter inserted manually into the biliary and pancreatic ducts ex
   vivo. Histological correlation was assessed by two unblinded
   investigators.
   Results 25 patients (20 liver and 5 pancreatic samples) and 111 images
   were analyzed. VLE revealed three histological layers: epithelium,
   connective tissue, and parenchyma. It identified distinctive patterns
   for primary sclerosing cholangitis (PSC), pancreatic cysts,
   neuroendocrine tumor, and adenocarcinoma adjacent to the pancreatic duct
   or ampulla. VLE failed to identify dysplasia in a dominant stricture and
   inflammatory infiltrates in PSC. Reflectivity measurements of the liver
   parenchyma diagnosed liver cirrhosis with high sensitivity.
   Conclusions VLE can identify histological changes in the biliary and
   pancreatic ducts allowing real-time diagnosis. Further studies are
   needed to measure the accuracy of VLE in a larger sample and to validate
   our findings in vivo.
RI Mousa, Omar Y/AAE-6113-2020; Kroner, Paul/AAY-5657-2021
OI Mousa, Omar Y/0000-0002-8411-3859; Kroner, Paul/0000-0002-7361-7883
ZA 0
ZR 0
Z8 0
TC 1
ZS 0
ZB 0
Z9 1
SN 0013-726X
EI 1438-8812
UT WOS:000449988000023
PM 29913531
ER

PT J
AU Loeser, Caroline
   Nathanson, Michael
   Jamidar, Priya
TI Probe-based Laser Confocal Endomicroscopy for the Diagnosis of Biliary
   Malignancies
SO AMERICAN JOURNAL OF GASTROENTEROLOGY
VL 104
MA 193
BP S75
EP S76
DI 10.14309/00000434-200910003-00193
SU 3
PD OCT 2009
PY 2009
CT 74th Annual Scientific Meeting and Postgraduate Course of the
   American-College-of-Gastroenterology
CY OCT 23-28, 2009
CL San Diego, CA
SP Amer Coll Gastroenterol
ZA 0
TC 0
ZR 0
ZS 0
Z8 0
ZB 0
Z9 0
SN 0002-9270
UT WOS:000270853600193
ER

PT J
AU Othman, Mohamed
   Crespo, Sergio
   Qumseya, Bashar
   Shahid, Muhammad
   Hassan, Muhammad
   Panjala, Chakri
   Loeb, David
   Lange, Stephen
   Wallace, Michael
TI The Role of Probe Based Confocal Endomicroscopy in the Determination of
   Indeterminate Biliary Strictures
SO AMERICAN JOURNAL OF GASTROENTEROLOGY
VL 106
MA 168
BP S66
EP S67
DI 10.14309/00000434-201110002-00168
SU 2
PD OCT 2011
PY 2011
CT 76th Annual Scientific Meeting of the
   American-College-of-Gastroenterology
CY OCT 28-NOV 02, 2011
CL Washington, DC
SP Amer Coll Gastroenterol
ZA 0
ZB 0
Z8 0
TC 0
ZR 0
ZS 0
Z9 0
SN 0002-9270
UT WOS:000299772000169
ER

PT J
AU Sejpal, Divyesh V.
   Patel, Kalpesh K.
   Sauk, Jenny
TI Evaluation of Indeterminate Biliary Strictures With Combined
   Cholangioscopy and Biliary Confocal Endomicroscopy: Feasibility and
   Initial Experience
SO GASTROINTESTINAL ENDOSCOPY
VL 71
IS 5
BP AB159
EP AB160
DI 10.1016/j.gie.2010.03.203
PD APR 2010
PY 2010
CT Digestive Disease Week/111th Annual Meeting of the
   American-Gastroenterological-Association
CY MAY 01-06, 2010
CL New Orleans, LA
SP Amer Gastroenterol Assoc
Z8 0
ZR 0
ZB 0
TC 0
ZS 0
Z9 0
SN 0016-5107
UT WOS:000276710400236
ER

PT J
AU Hassan, Tidi
   Thiberville, Luc
   Hermant, Christophe
   Lachkar, Samy
   Piton, Nicolas
   Guisier, Florian
   Salaun, Mathieu
TI Assessing the feasibility of confocal laser endomicroscopy in solitary
   pulmonary nodules for different part of the lungs, using either 0.6 or
   1.4 mm probes
SO PLOS ONE
VL 12
IS 12
AR e0189846
DI 10.1371/journal.pone.0189846
PD DEC 21 2017
PY 2017
AB Background
   Malignant solitary pulmonary nodules (SPN) have become more prevalent,
   with upper lobes predilection. Probe-based confocal laser endomicroscopy
   (pCLE) provides in-vivo imaging of SPN. However, the stiffness of the
   1mm confocal probe (AlveoFlex) causes difficult accessibility to the
   upper lobes. A thinner 600 mu m probe designed for bile duct exploration
   (CholangioFlex) has the potential to reach the upper lobes.
   Objectives
   To examine the accessibility of malignant SPNs in all segments of the
   lungs using either the 0.6mm or 1.4 mm probe and to assess the quality
   and inter observer interpretation of SPN confocal imaging obtained from
   either miniprobes.
   Methods
   Radial(r)-EBUS was used to locate and sample the SPN. In-vivo pCLE
   analysis of the SPN was performed using either CholangioFlex (apical and
   posterior segments of the upper lobes) or AlveoFlex (other segments)
   introduced into the guide sheath before sampling. pCLE features were
   compared between the two probes.
   Results
   Fourty-eight patients with malignant SPN were included (NCT01931579).
   The diagnostic accuracy for lung cancer using r-EBUS coupled with pCLE
   imaging was 79.2%. All the SPNs were successfully explored with either
   one of the probes (19 and 29 subjects for CholangioFlex and AlveoFlex,
   respectively). A specific solid pattern in the SPN was found in 30 pCLE
   explorations. Comparison between the two probes found no differences in
   the axial fibers thickness, cell size and specific solid pattern in the
   nodules. Extra-alveolar microvessel size appeared larger using
   CholangioFlex suggesting less compression effect. The kappa test for
   interobserver agreement for the identification of solid pattern was 0.74
   (p = 0.001).
   Conclusion
   This study demonstrates that pCLE imaging of SPNs is achievable in all
   segments of both lungs using either the 0.6mm or 1.4mm miniprobe.
RI SALAUN, Mathieu/M-3914-2019; Guisier, Florian/; Piton, Nicolas/
OI SALAUN, Mathieu/0000-0003-1430-6396; Guisier,
   Florian/0000-0002-8166-7303; Piton, Nicolas/0000-0001-8779-586X
ZA 0
Z8 1
TC 11
ZS 0
ZB 1
ZR 0
Z9 12
SN 1932-6203
UT WOS:000418587400053
PM 29267317
ER

PT J
AU Costamagna, Guido
   Boskoski, Ivo
   Familiari, Pietro
   Tringali, Andrea
   Cesaro, Paola
   Perri, Vincenzo
TI Update in Biliary Endoscopy
SO DIGESTIVE DISEASES
VL 29
BP 3
EP 8
DI 10.1159/000331118
SU 1
PD 2011
PY 2011
AB Biliary endoscopy has seen the development of several new techniques in
   the last few years. Its current role includes direct diagnostic imaging,
   tissue sampling, early diagnosis and palliation of biliary tumors.
   Relatively new methods for biliary stones management are
   electrohydraulic lithotripsy combined with choledochoscope guidance and
   laser lithotripsy. Intraductal ultrasound, confocal laser endomicroscopy
   and optical coherence tomography are emerging, purely diagnostic
   endoscopic tools in biliary endoscopy. Cytological examinations such as
   digital imaging analysis and fluorescence in situ hybridization have the
   potential of becoming very important in the early diagnosis of biliary
   tumors. Direct visualization of the biliary mucosa and tissue sampling
   can be done with the last generation of cholangioscopes. All these tools
   are promising, especially for the 'undetermined biliary strictures'.
   Improvements in quality of life, survival and biliary drainage in
   patients with non-operable cholangiocarcinoma have been reported after
   the application of both photodynamic therapy and high-dose rate
   intraluminal brachytherapy. Drug-eluting stents with incorporated
   anti-tumor agents designed to improve patency and reduce the risk of
   tumor ingrowth have already been tested, and other stents are under
   investigation as well. Copyright (C) 2011 S. Karger AG, Basel
RI Tringali, Andrea/O-8589-2019; Boskoski, Ivo/A-9629-2014; Familiari, Pietro/AAL-9556-2020
OI Tringali, Andrea/0000-0002-9614-3449; Boskoski, Ivo/0000-0001-8194-2670;
   Familiari, Pietro/0000-0002-5181-2928
ZR 0
ZS 0
TC 2
ZA 0
ZB 0
Z8 0
Z9 2
SN 0257-2753
EI 1421-9875
UT WOS:000297258100002
PM 22104745
ER

PT J
AU Loehr, Johannes-Matthias
   Loennebro, Ragnar
   Stigliano, Serena
   Haas, Stephan L.
   Swahn, Fredrik
   Enochsson, Lars
   Noel, Rozh
   Segersvaerd, Ralf
   Del Chiaro, Marco
   Verbeke, Caroline S.
   Arnelo, Urban
TI Outcome of probe-based confocal laser endomicroscopy (pCLE) during
   endoscopic retrograde cholangiopancreatography: A single-center
   prospective study in 45 patients
SO UNITED EUROPEAN GASTROENTEROLOGY JOURNAL
VL 3
IS 6
BP 551
EP 560
DI 10.1177/2050640615579806
PD DEC 2015
PY 2015
AB Background Diagnosis of pre-malignant and malignant lesions in the bile
   duct and the pancreas is sometimes cumbersome. This applies in
   particular to intraductal papillary mucinous neoplasia (IPMN) and bile
   duct strictures in primary sclerosing cholangitis (PSC).
   Aims To evaluate in a prospective cohort study the sensitivity and
   specificity of probe-based confocal laser microscopy (pCLE) during
   endoscopic retrograde cholangiopancreatography (ERCP).
   Methods We performed pCLE together with mother-baby endoscopy (SpyGlass)
   during 50 ERCP sessions in 45 patients. The Miami and Paris criteria
   were applied. Clinical diagnosis via imaging was compared to pCLE and
   the final pathological diagnosis from surgically-resected, biopsy, or
   cytology specimens. Patients were followed up for at least 1 year.
   Results We were able to perform pCLE in all patients. Prior to
   endoscopy, the diagnosis was benign in 23 patients and undetermined
   (suspicious) in 16 patients, while six patients had an unequivocal
   diagnosis of malignancy. Sensitivity was 91% and specificity 52%. The
   positive (PPV) and negative predictive value (NPV) was 82% and 100%,
   respectively. Apart from mild post-ERCP pancreatitis in two patients, no
   complications occurred.
   Conclusions Our study showed that pCLE is a safe, expert endoscopic
   method with high technical feasibility, high sensitivity and high NPV.
   It provided diagnostic information that can be helpful for decisions on
   patient management, especially in the case of IPMN and unclear
   pancreatic lesions, in individuals whom are at increased risk for
   pancreatic cancer.
RI Lohr, Matthias/A-3692-2012; Noel, Rozh/X-6378-2019; Enochsson, Lars/; Segersvard, Ralf/; Enochsson, Lars/; Verbeke, Caroline/
OI Lohr, Matthias/0000-0002-7647-198X; Enochsson, Lars/0000-0001-8947-4736;
   Segersvard, Ralf/0000-0002-5702-7971; Enochsson,
   Lars/0000-0002-1930-654X; Verbeke, Caroline/0000-0002-1111-9715
ZA 0
ZS 0
Z8 0
TC 15
ZR 0
ZB 3
Z9 15
SN 2050-6406
EI 2050-6414
UT WOS:000365752600008
PM 26668748
ER

PT J
AU Kamboj, Amrit K.
   Modi, Rohan M.
   Conwell, Darwin L.
   Krishna, Somashekar G.
TI Identifying a Mucinous Neoplasm Utilizing Confocal Laser Endomicroscopy:
   Branch-Duct Gastric Type Intraductal Papillary Mucinous Neoplasm
SO AMERICAN JOURNAL OF GASTROENTEROLOGY
VL 112
MA 1629
BP S882
EP S882
DI 10.14309/00000434-201710001-01630
SU S
PD OCT 2017
PY 2017
CT 82nd Annual Scientific Meeting of the
   American-College-of-Gastroenterology (ACG)
CY OCT 13-18, 2017
CL Orlando, FL
SP Amer Coll Gastroenterol
RI Krishna, Somashekar/V-2593-2019
OI Krishna, Somashekar/0000-0001-5748-7890
ZB 0
ZA 0
TC 0
ZR 0
Z8 0
ZS 0
Z9 0
SN 0002-9270
EI 1572-0241
UT WOS:000439259003424
ER

PT J
AU Han, Samuel
   Tatman, Philip
   Mehrotra, Sanjana
   Wani, Sachin
   Attwell, Augustin R.
   Edmundowici, Steven A.
   Brauer, Brian C.
   Wagh, Mihir S.
   Hammad, Hazem T.
   Shah, Raj J.
TI Combination of ERCP-Based Modalities Increases Diagnostic Yield for
   Biliary Strictures
SO DIGESTIVE DISEASES AND SCIENCES
VL 66
IS 4
BP 1276
EP 1284
DI 10.1007/s10620-020-06335-x
EA MAY 2020
PD APR 2021
PY 2021
AB Background Biliary stricture evaluation with brush cytology and
   intraductal forceps biopsy carries a low sensitivity, but the
   combination of newer modalities may improve sensitivity. Aim To
   determine whether the addition of advanced modalities increases
   diagnostic yield of ERCP-based sampling. Methods This single-center
   retrospective study evaluates patients with biliary strictures sampled
   using brush cytology. Operating characteristics were calculated for
   individual and combinations of modalities including cholangioscopy,
   fluoroscopy- and cholangioscopy-directed intraductal biopsy,
   fluorescence in situ hybridization (FISH), and confocal laser
   endomicroscopy. Analyses under Standard Criteria (SC) included malignant
   results as "positive" and Expanded Criteria (EC) included "suspicious"
   and "high-grade dysplasia" results as "positive." Results A total of 614
   patients were included, and 354 (57.8%) received brush cytology alone,
   which had a sensitivity of 38.5% (SC) to 40.3% (EC) and a specificity of
   97.8% (EC) to 99.3% (SC). Combining brush cytology with
   fluoroscopy-guided biopsy (n = 259, 42.2%) had a sensitivity of 62.5%
   (SC) to 67.9% (EC) and specificity of 90.2% (EC) to 96.7% (SC). Adding
   FISH to brush cytology had a sensitivity of 84.2% (SC) to 87.5% (EC) and
   specificity of 54.1% (SC and EC), while cholangioscopy visualization
   addition resulted in a sensitivity of 80.4% (SC) to 92.2% (EC) and
   specificity of 67.3% (EC) to 89.1% (SC). There were no significant
   differences in sensitivity and specificity using SC and EC. Conclusions
   Brush cytology has a low sensitivity, but the addition of other
   modalities increases sensitivity. There was no difference in specificity
   between the SC and the EC, supporting the inclusion of "suspicious"
   impressions with malignant results at our center.
OI Shah, Raj/0000-0002-9736-4139
ZA 0
ZB 0
ZS 0
Z8 0
ZR 0
TC 3
Z9 3
SN 0163-2116
EI 1573-2568
UT WOS:000534506700001
PM 32430658
ER

PT J
AU Bakhru, Mihir R.
   Sethi, Amrita
   Jamidar, Priya A.
   Singh, Satish K.
   Kwon, Richard S.
   Siddiqui, Uzma D.
   Sawhney, Mandeep
   Talreja, Jayant P.
   Kline, Pamela
   Malik, Umer
   Gaidhane, Monica
   Sauer, Bryan G.
   Kahaleh, Michel
TI Interobserver Agreement for Confocal Imaging of Ampullary Lesions A
   Multicenter Single-blinded Study
SO JOURNAL OF CLINICAL GASTROENTEROLOGY
VL 47
IS 5
BP 440
EP 442
DI 10.1097/MCG.0b013e3182745f2b
PD MAY-JUN 2013
PY 2013
AB Background: Malignant ampullary lesions can be difficult to classify by
   endoscopy alone. Probe-based confocal laser endomicroscopy (pCLE)
   permits in vivo assessment of mucosal structures in the gastrointestinal
   tracts in the real time.
   Aim: The objective of this pilot multicenter study was to assess the
   interobserver agreement and variance in interpretation of pCLE of
   ampullary lesions.
   Methods: Twelve pCLE video clips of ampullary lesions were distributed
   to 6 gastrointestinal specialists at 5 medical centers, blinded to final
   pathologic results. Six variables were assessed for interobserver
   agreement using kappa statistics. Variables included an epithelial outer
   border with irregular thickness, dark epithelium without discernable
   individual cells, heterogenously distributed elongated crypts, reduced
   number of goblet cells, neovascularization, and final diagnosis.
   Results: The overall interobserver agreement for all observers was poor
   to slight for all variables (kappa = 0.02, 0.05, -0.01, 0.04, 0.018)
   except for the first variable with fair degree of agreement (kappa =
   0.27). On the basis of experience, 3 observers were classified as less
   experienced, whereas 3 were classified as most experienced. Upon
   stratification, the less experienced observers had poor interobserver
   agreement for all variables, except 1. The most experienced observers
   had poor agreement for 2 variables, slight agreement for 3 variables,
   and fair agreement for the final diagnosis variable.
   Conclusions: The overall interpersonal agreement on pCLE for ampullary
   lesions was poor. The interobserver agreement was not substantially
   improved for experienced raters. Further standardization of pCLE image
   criteria is needed for ampullary lesions. Standardized training may
   improve interrater reliability to an acceptable level.
RI M, Gaidhane/B-9414-2009; Kahaleh, Michel/
OI M, Gaidhane/0000-0001-6773-7080; Kahaleh, Michel/0000-0003-0836-6114
ZR 0
Z8 0
ZS 1
TC 9
ZA 0
ZB 1
Z9 10
SN 0192-0790
UT WOS:000317477400017
PM 23340063
ER

PT J
AU Slivka, Adam
   Chen, Yang K.
   Pleskow, Douglas K.
   Stevens, Peter F.
   Shah, Raj J.
   Chuttani, Ram
   Meining, Alexander
TI Miami Classification of Probe-Based Confocal Laser Endomicroscopy (pCLE)
   Findings for the Characterization of Indeterminate Strictures: First
   Steps Towards Automated Patient Segmentation?
SO GASTROENTEROLOGY
VL 140
IS 5
BP S10
EP S10
SU 1
PD MAY 2011
PY 2011
CT Conference on Digestive Disease Week 2011
CY MAY 07-10, 2011
CL Chicago, IL
RI Pleskow, Douglas K/F-3319-2016
OI Pleskow, Douglas K/0000-0003-0092-9496
ZS 0
ZB 0
TC 1
ZA 0
Z8 0
ZR 0
Z9 1
SN 0016-5085
UT WOS:000290167300044
ER

PT J
AU Wang, Kenneth K.
   Carr-Locke, David L.
   Singh, Satish K.
   Neumann, Helmut
   Bertani, Helga
   Galmiche, Jean-Paul
   Arsenescu, Razvan I.
   Caillol, Fabrice
   Chang, Kenneth J.
   Chaussade, Stanislas
   Coron, Emmanuel
   Costamagna, Guido
   Dlugosz, Aldona
   Gan, S. Ian
   Giovannini, Marc
   Gress, Frank G.
   Haluszka, Oleh
   Ho, Khek Y.
   Kahaleh, Michel
   Konda, Vani J.
   Prat, Frederic
   Shah, Raj J.
   Sharma, Prateek
   Slivka, Adam
   Wolfsen, Herbert C.
   Zfass, Alvin
TI Use of probe-based confocal laser endomicroscopy (pCLE) in
   gastrointestinal applications. A consensus report based on clinical
   evidence
SO UNITED EUROPEAN GASTROENTEROLOGY JOURNAL
VL 3
IS 3
BP 230
EP 254
DI 10.1177/2050640614566066
PD JUN 2015
PY 2015
AB Background: Probe-based confocal laser endomicroscopy (pCLE) provides
   microscopic imaging during an endoscopic procedure. Its introduction as
   a standard modality in gastroenterology has brought significant progress
   in management strategies, affecting many aspects of clinical care and
   requiring standardisation of practice and training.
   Objective: This study aimed to provide guidance on the standardisation
   of its practice and training in Barrett's oesophagus, biliary
   strictures, colorectal lesions and inflammatory bowel diseases.
   Methods: Initial statements were developed by five group leaders, based
   on the available clinical evidence. These statements were then voted and
   edited by the 26 participants, using a modified Delphi approach. After
   two rounds of votes, statements were validated if the threshold of
   agreement was higher than 75%.
   Results: Twenty-six experts participated and, among a total of 77
   statements, 61 were adopted (79%) and 16 were rejected (21%). The
   adoption of each statement was justified by the grade of evidence.
   Conclusion: pCLE should be used to enhance the diagnostic arsenal in the
   evaluation of these indications, by providing microscopic information
   which improves the diagnostic performance of the physician. In order
   actually to implement this technology in the clinical routine, and to
   ensure good practice, standardised initial and continuing institutional
   training programmes should be established.
RI Coriat, Romain/O-7902-2017; Coron, Emmanuel/K-2415-2015; Bertani, Helga/AAF-9839-2019; Bertani, Helga/AAH-9022-2019; Caillol, Fabrice/; Kahaleh, Michel/; Dlugosz, Aldona/
OI Bertani, Helga/0000-0003-0818-7167; Caillol,
   Fabrice/0000-0002-4186-0942; Kahaleh, Michel/0000-0003-0836-6114;
   Dlugosz, Aldona/0000-0003-3540-2571
TC 43
ZR 0
ZB 5
Z8 0
ZA 0
ZS 1
Z9 44
SN 2050-6406
EI 2050-6414
UT WOS:000356015400002
PM 26137298
ER

PT J
AU Papaxoinis, Kostis
   Patsouris, Efstratios
   Athanassiadou, Paulina
   Nicolopoulou-Stamati, Polyxeni
TI Contribution of Nuclear Morphometry by Confocal Laser Scanning
   Microscopy to the Diagnosis of Malignant Bile Duct Strictures
SO ACTA CYTOLOGICA
VL 53
IS 2
BP 137
EP 143
DI 10.1159/000325114
PD MAR-APR 2009
PY 2009
AB Objective
   To determine the clinical utility of nuclear morphometry by confocal
   laser scanning microscopy for the diagnosis of malignant biliary
   strictures.
   Study Design
   The study included SI patients with bile duct strictures who underwent
   endoscopic retrograde cholangiopancreatography (ERCP). Based on the
   initial workup, 6 patients were diagnosed with benign strictures, and 12
   patients had malignant strictures, while in the remaining 33 cases the
   diagnoses were inconsistent, due mainly to inadequate samples. Smears
   from ERCP brushings were stained for DNA with propidium iodide. Nuclear
   morphometry, was assessed on images acquired by a con focal laser
   scanning microscope. Three parameters-nuclear volume, nuclear shape and
   nuclear staining intensity-were calculated. Based on these features, a
   distinctive nuclear morphometric pattern was attributed to the malignant
   nuclei, and its predictive valise was assessed prospectively in the 33
   undiagnosed cases.
   Results
   After an overall median follow-tip period of 8 months, 19 patients were
   diagnosed with malignant strictures, and 14 patients were considered to
   have benign strictures. With respect to the prediction of malignancy,
   the sensitivity of the described method was 78%, the specificity was
   63%, the positive predictive value was 64%, and the negative predictive
   value was 80%.
   Conclusion
   Nuclear morphometry may provide significant information for the
   diagnosis of malignant bile duct strictures when conventional cytology
   fails to. (Acts Cytol 2009;53:137143)
ZS 0
ZR 0
TC 7
ZB 5
ZA 0
Z8 0
Z9 7
SN 0001-5547
EI 1938-2650
UT WOS:000264304100003
PM 19365964
ER

PT J
AU Shieh, Frederick K.
   Nathanson, Michael H.
   Drumm, Hillary
   Jamidar, Priya A.
TI High-Definition In-Vivo Probe-Based Confocal Laser Endomicroscopy of the
   Common Bile Duct
SO GASTROINTESTINAL ENDOSCOPY
VL 71
IS 5
BP AB158
EP AB159
DI 10.1016/j.gie.2010.03.200
PD APR 2010
PY 2010
CT Digestive Disease Week/111th Annual Meeting of the
   American-Gastroenterological-Association
CY MAY 01-06, 2010
CL New Orleans, LA
SP Amer Gastroenterol Assoc
TC 1
Z8 0
ZA 0
ZS 0
ZR 0
ZB 0
Z9 1
SN 0016-5107
UT WOS:000276710400233
ER

PT J
AU Tanisaka, Yuki
   Ryozawa, Shomei
   Nonaka, Kouichi
   Yasuda, Masami
   Fujita, Akashi
   Ogawa, Tomoya
   Mizuide, Masafumi
   Tashima, Tomoaki
   Araki, Ryuichiro
TI Diagnosis of Biliary Strictures Using Probe-Based Confocal Laser
   Endomicroscopy under the Direct View of Peroral Cholangioscopy: Results
   of a Prospective Study (with Video)
SO GASTROENTEROLOGY RESEARCH AND PRACTICE
VL 2020
AR 6342439
DI 10.1155/2020/6342439
PD DEC 31 2020
PY 2020
AB Background. The accurate diagnosis of biliary strictures remains
   problematic. The aim of the present study was to prospectively evaluate
   the clinical utility of probe-based confocal laser endomicroscopy (pCLE)
   under the direct view of peroral cholangioscopy (POCS) for the diagnosis
   of biliary strictures. Methods. Consecutive patients with biliary
   strictures were included. We investigated sensitivity, specificity, and
   accuracy to diagnose malignancy for (1) ERCP alone, (2) POCS, (3) pCLE
   under the direct view of POCS, and (4) tissue sampling under the direct
   view of POCS. Results. A total of 30 patients (17 with malignant
   lesions) were prospectively enrolled. (1) ERCP alone showed 88.2%
   sensitivity, 46.2% specificity, and 70% (95% confidence interval (CI),
   52.1%-83.3%) accuracy. (2) POCS showed 100% sensitivity, 76.9%
   specificity, and 90% (95% CI, 74.4%-96.5%) accuracy. (3) pCLE under the
   direct view of POCS showed 94.1% sensitivity, 92.3% specificity, and
   93.3% (95% CI, 78.7%-98.8%) accuracy. (4) Tissue sampling under the
   direct view of POCS showed 82.4% sensitivity, 100% specificity, and 90%
   (95% CI, 74.4%-96.5%) accuracy. Conclusions. pCLE under the direct view
   of POCS provided highly accurate and sensitive characterization of
   biliary strictures and showed the potential for more diagnostic
   reliability and reduction of delays in diagnosis. This trial was
   registered at UMIN (registration number: UMIN000033801).
OI Tanisaka, Yuki/0000-0002-2765-3306
ZS 0
Z8 0
TC 2
ZA 0
ZB 0
ZR 0
Z9 2
SN 1687-6121
EI 1687-630X
UT WOS:000610151400001
PM 33488697
ER

PT J
AU Robles-Medranda, Carlos
   Soria ALcivar, Miguel
   Oleas, Roberto
   Olmos, Juan I.
   Alcivar-Vasquez, Juan M.
   Baquerizo-Burgos, Jorge
   Puga-Tejada, Miguel
   Lukashok, Hannah P.
TI A COMPARATIVE ANALYSIS OF DIGITAL CHOLANGIOSCOPY AND PROBE-BASED
   CONFOCAL LASER ENDOMICROSCOPY FOR THE MALIGNANCY DETECTION IN BILE DUCT
   LESIONS
SO GASTROINTESTINAL ENDOSCOPY
VL 89
IS 6
MA Sa1479
BP AB251
EP AB252
DI 10.1016/j.gie.2019.03.273
SU S
PD JUN 2019
PY 2019
CT Digestive Disease Week (DDW)
CY MAY 18-21, 2019
CL San Diego, CA
SP Amer Gastroenterol Assoc; Amer Assoc Study Liver Dis; Amer Soc
   Gastrointestinal Endoscopy; Soc Surg Alimentary Tract
ZR 0
Z8 0
ZB 0
ZA 0
TC 0
ZS 0
Z9 0
SN 0016-5107
EI 1097-6779
UT WOS:000470094901113
ER

PT J
AU Parodi, Andrea
   Fisher, Deborah
   Giovannini, Marc
   Baron, Todd
   Conio, Massimo
TI Endoscopic management of hilar cholangiocarcinoma
SO NATURE REVIEWS GASTROENTEROLOGY & HEPATOLOGY
VL 9
IS 2
BP 105
EP 112
DI 10.1038/nrgastro.2011.271
PD FEB 2012
PY 2012
AB Hilar cholangiocarcinoma has a poor prognosis and surgery remains the
   only curative option. However, few patients are diagnosed at a curable
   stage and palliative therapies are, therefore, mandatory. Endoscopy
   could have a useful role in the work-up of patients with hilar
   cholangiocarcinoma who are unsuitable for surgery. Endoscopic retrograde
   cholangiopancreatography provides an opportunity to collect specimens
   for cytological or histological diagnosis, yet is often nondiagnostic.
   Other techniques, including fluorescence in situ hybridization, confocal
   laser endomicroscopy and endoscopic ultrasonography, are now improving
   the accuracy of tissue diagnosis. This Review presents an overview of
   the diagnostic and therapeutic role of endoscopic procedures in the
   management of hilar cholangiocarcinoma. The use of such procedures in
   guiding the therapeutic management of patients with hilar
   cholangiocarcinoma is discussed, and the relative success of endoscopic
   stenting as the main palliative therapy for obstructive jaundice (a
   common complication of hilar cholangiocarcinoma) is described. The
   potential role of photodynamic therapy as a palliative treatment for
   patients with hilar cholangiocarcinoma is also outlined.
ZS 0
TC 12
ZB 3
ZR 0
Z8 2
ZA 0
Z9 14
SN 1759-5045
EI 1759-5053
UT WOS:000300400500009
PM 22269953
ER

PT J
AU Sharaiha, Reem Z.
   Francis, Gloria
   Karia, Kunal
   Kistler, C. Andrew
   Laique, Sobia N.
   Hasan, Raza
   Gaidhane, Monica
   Tyberg, Amy
   Kahaleh, Michel
   Kowalski, Thomas E.
   Loren, David E.
   Siddiqui, Ali
TI Diagnostic Accuracy of Directed Cholangioscopic Biopsies and Confocal
   LASER Endomicroscopy in Cytology-Negative Indeterminate Bile Duct
   Stricture: a Multicenter Comparison Trial
SO GASTROINTESTINAL ENDOSCOPY
VL 81
IS 5
MA 1041
BP AB189
EP AB189
DI 10.1016/j.gie.2015.03.1940
SU S
PD MAY 2015
PY 2015
CT 46th Annual Digestive Diseases Week (DDW) / Meeting of the
   American-Association-for-the-Study-of-Liver-Diseases (AASLD) / Annual
   Meeting of the American-Society-for-Gastrointestinal-Endoscopy (ASGE)
CY MAY 16-19, 2015
CL Washington, DC
SP Amer Assoc Study Liver Dis; Amer Gastroenterol Assoc; Amer Soc
   Gastrointestinal Endoscopy; Soc Surg Alimentary Tract
RI M, Gaidhane/B-9414-2009
OI M, Gaidhane/0000-0001-6773-7080
ZB 0
TC 0
ZS 0
ZR 0
Z8 0
ZA 0
Z9 0
SN 0016-5107
EI 1097-6779
UT WOS:000380763600189
ER

PT J
AU Gibiino, G.
   Fabbri, C.
   Fagiuoli, S.
   Ianiro, G.
   Fornelli, A.
   Cennamo, V.
TI Defining the biology of intrahepatic cholangiocarcinoma: molecular
   pathways and early detection of precursor lesions
SO EUROPEAN REVIEW FOR MEDICAL AND PHARMACOLOGICAL SCIENCES
VL 21
IS 4
BP 730
EP 741
PD FEB 2017
PY 2017
AB Intrahepatic cholangiocarcinoma (ICC) is a rare malignant tumor of the
   biliary tract with growing incidence and dismal prognosis. It is
   responsible for 10-20% of primary liver cancer worldwide, but early
   diagnosis is still a challenge and few treatment options are available.
   Aim of this review is to summarize the current knowledge about
   biological features and arising molecular patterns of this disease. The
   identification of emerging biomarkers and early detection of precursor
   lesions shall play a key role in the perspective of future tailored
   targeted therapies.
RI Ianiro, Gianluca/K-5578-2016; Fagiuoli, Stefano/
OI Ianiro, Gianluca/0000-0002-8318-0515; Fagiuoli,
   Stefano/0000-0001-8308-0701
ZA 0
ZB 5
Z8 0
ZR 0
ZS 0
TC 7
Z9 7
SN 1128-3602
UT WOS:000399226300013
PM 28272710
ER

PT J
AU Leblanc, Sarah
   Vienne, Ariane
   Duchmann, Jean-Christophe
   Gaudric, Marianne
   Boyer, Jean
   Mangialavori, Luigi
   Chaussade, Stanislas
   Prat, Frederic
TI Combined Cholangioscopy (Spyglass (R)) and Probe-Based Confocal Laser
   Endomicroscopy (pCLE) in Undetermined Biliary Stenosis: Preliminary
   Results
SO GASTROENTEROLOGY
VL 140
IS 5
BP S756
EP S756
SU 1
PD MAY 2011
PY 2011
CT Conference on Digestive Disease Week 2011
CY MAY 07-10, 2011
CL Chicago, IL
RI Coriat, Romain/O-7902-2017
ZR 0
ZA 0
Z8 0
ZB 0
TC 1
ZS 0
Z9 1
SN 0016-5085
UT WOS:000290167303366
ER

PT J
AU Wang, Kenneth
   Carr-Locke, David
   Singh, Satish
   Neumann, Helmut
   Bertani, Helga
   Galmiche, Jean-Paul
TI How and When to Use Confocal Laser Endomicroscopy? A Consensus Report
   Based on Clinical Evidence
SO AMERICAN JOURNAL OF GASTROENTEROLOGY
VL 109
MA 2233
BP S648
EP S648
DI 10.14309/00000434-201410002-02233
SU 2
PD OCT 2014
PY 2014
CT 79th Annual Scientific Meeting of the
   American-College-of-Gastroenterology
CY OCT 17-22, 2014
CL Philadelphia, PA
SP Amer Coll Gastroenterol
RI Bertani, Helga/AAF-9839-2019; Bertani, Helga/AAH-9022-2019
OI Bertani, Helga/0000-0003-0818-7167; 
ZS 0
ZR 0
TC 0
Z8 0
ZA 0
ZB 0
Z9 0
SN 0002-9270
EI 1572-0241
UT WOS:000344383102587
ER

PT J
AU Liu, Yuan
   Lu, Yi
   Sun, Bo
   Zhang, Wen-ming
   Zhang, Zhao-zhen
   He, Yi-ping
   Yang, Xiu-jiang
TI Probe-based confocal laser endomicroscopy for the diagnosis of
   undetermined biliary stenoses: A meta-analysis
SO CLINICS AND RESEARCH IN HEPATOLOGY AND GASTROENTEROLOGY
VL 40
IS 6
BP 666
EP 673
DI 10.1016/j.clinre.2016.05.007
PD DEC 2016
PY 2016
AB Background: Presently, both the accuracy and sensitivity for
   distinguishing biliary stenosis from benign to malignant are low. In
   recent articles, the probe-based confocal laser endomicroscopy (pCLE)
   showed a better sensitivity than traditional methods in diagnosing
   malignant biliary stenosis. Here, we conducted a meta-analysis to
   summarise the published literature.
   Methods: A systematic search for literature was conducted in the
   Medline, Embase and Cochrane Library databases published until November
   2015. Further publications were found in the reference lists of the
   relevant articles. A quality assessment and data extraction were
   performed by two reviewers independently. A meta-analysis was performed
   to evaluate the diagnostic efficiency of a pCLE for discriminating
   benign and malignant biliary stenoses.
   Results: Eight studies involving 280 patients were included in the
   analysis. Significant heterogeneity in specificity was observed among
   the studies (Cochran's Q test = 15.89, degrees of freedom [df] = 7, P =
   0.0261 and I-2 = 55.9%), while the heterogeneity in sensitivity was not
   obvious (Cochran's Q test = 7.99, df = 7, P = 0.3334 and I-2 = 12.4%).
   The area under the summary receiver operating characteristic (SROC)
   curve was 0.8968. The meta-regression and subgroup analysis indicated
   that the outlier was the source of heterogeneity. When analysed in the
   random-effects model, the pooled sensitivity, specificity, positive
   likelihood ratio (LR) and negative LR were 0.90 (0.84-0.94), 0.75
   (0.66-0.83), 3.17 (2.18-4.61) and 0.17 (0.11-0.26), respectively. No
   significant publication bias was found in our research.
   Conclusion: A pCLE is a valuable method for the differential diagnosis
   between malignant and benign biliary stenoses. However, a preferable
   diagnostic standard should be explored and improvements in specificity
   are required. (C) 2016 Elsevier Masson SAS. All rights reserved.
ZR 0
ZA 0
ZS 0
Z8 0
ZB 2
TC 5
Z9 5
SN 2210-7401
EI 2210-741X
UT WOS:000389004200010
PM 27350572
ER

PT J
AU Giovannini, Marc
TI Needle-based confocal laser endomicroscopy
SO ENDOSCOPIC ULTRASOUND
VL 4
IS 4
BP 284
EP 288
DI 10.4103/2303-9027.170405
PD OCT-DEC 2015
PY 2015
AB New applications of confocal laser endomicroscopy were developed as pCLE
   in the bile duct and nCLE for pancreatic cystic tumors, pancreatic
   masses and lymph nodes. The aim of this paper would be to give you an
   update in this new technology and to try to define its place in the
   diagnosis of cystic and solid pancreatic masses. The material used was a
   19G EUS-needle in which the stylet was replaced by the Confocal
   mini-probe. The mini-probe (0.632 mm of diameter) is pre-loaded and
   screwed by a locking device in the EUS-Needle and guided
   endosonographically in the target. Regarding pancreatic cystic lesion,
   the presence of epithelial villous structures based on nCLE was
   associated with pancreatic cystic neoplasm (IPMN) (P = 0.004) and
   provided a sensitivity of 59%, specificity of 100%, positive predictive
   value of 100 %, and negative predictive value of 50%. A superficial
   vascular network pattern visualized on nCLE was identified in serous
   cystadenomas. It corresponded on pathological specimen to a dense and
   subepithelial capillary vascularization. The accuracy, sensitivity,
   specificity, positive predictive value, and negative predictive value of
   this sign for the diagnosis of SCA were 87 %, 69 %, 100 %, 100 %, and 82
   %, respectively. In pancreatic adenocarcinomas, nCLE found vascular
   leakage with irregular vessels with leakage of fluorescein into the
   tumor, large dark clumps which correspond to humps of malignant cells.
   These criteria correlate with the histological structure of those tumors
   which are characterized by tumoral glands, surrounded by fibrosis in
   case of fibrous stroma tumor. Neuroendocrine tumors showed a dense
   network of small vessels on a dark background, which fits with the
   histological structure based on cord of cells surrounded by vessels and
   by fibrosis. nCLE is feasible during a EUS examination; these
   preliminary results are very encouraging and may be used in the future
   in case of inconclusive EUS-FNA.
TC 18
ZR 0
ZS 0
Z8 1
ZB 5
ZA 0
Z9 19
SN 2303-9027
EI 2226-7190
UT WOS:000365772100003
PM 26643694
ER

PT J
AU Fugazza, Alessandro
   Gaiani, Federica
   Carra, Maria Clotilde
   Brunetti, Francesco
   Levy, Michael
   Sobhani, Iradj
   Azoulay, Daniel
   Catena, Fausto
   de'Angelis, Gian Luigi
   de'Angelis, Nicola
TI Confocal Laser Endomicroscopy in Gastrointestinal and Pancreatobiliary
   Diseases: A Systematic Review and Meta-Analysis
SO BIOMED RESEARCH INTERNATIONAL
VL 2016
AR 4638683
DI 10.1155/2016/4638683
PD 2016
PY 2016
AB Confocal laser endomicroscopy (CLE) is an endoscopic-assisted technique
   developed to obtain histopathological diagnoses of gastrointestinal and
   pancreatobiliary diseases in real time. The objective of this systematic
   review is to analyze the current literature on CLE and to evaluate the
   applicability and diagnostic yield of CLE in patients with
   gastrointestinal and pancreatobiliary diseases. A literature search was
   performed on MEDLINE, EMBASE, Scopus, and Cochrane Oral Health Group
   Specialized Register, using pertinent keywords without time limitations.
   Both prospective and retrospective clinical studies that evaluated the
   sensitivity, specificity, or accuracy of CLE were eligible for
   inclusion. Of 662 articles identified, 102 studies were included in the
   systematic review. The studies were conducted between 2004 and 2015 in
   16 different countries. CLE demonstrated high sensitivity and
   specificity in the detection of dysplasia in Barrett's esophagus,
   gastric neoplasms and polyps, colorectal cancers in inflammatory bowel
   disease, malignant pancreatobiliary strictures, and pancreatic cysts.
   Although CLE has several promising applications, its use has been
   limited by its low availability, high cost, and need of specific
   operator training. Further clinical trials with a particular focus on
   cost-effectiveness and medicoeconomic analyses, as well as standardized
   institutional training, are advocated to implement CLE in routine
   clinical practice.
RI Carra, Maria Clotilde/AAD-8010-2020; de'Angelis, Gian Luigi/AAC-7901-2021; Azoulay, Daniel/Q-7887-2018; de'Angelis, Nicola/Q-7759-2016; Gaiani, Federica/; LEVY, MICHAEL/; Fugazza, Alessandro/
OI Carra, Maria Clotilde/0000-0002-5717-3274; de'Angelis, Gian
   Luigi/0000-0002-8254-6917; de'Angelis, Nicola/0000-0002-1211-4916;
   Gaiani, Federica/0000-0001-9615-0086; LEVY, MICHAEL/0000-0003-2463-684X;
   Fugazza, Alessandro/0000-0003-0485-4903
ZS 0
Z8 2
ZA 0
ZR 0
ZB 8
TC 46
Z9 47
SN 2314-6133
EI 2314-6141
UT WOS:000371200900001
PM 26989684
ER

PT J
AU Njei, B.
   McCarty, T. R.
   Varadarajulu, S.
   Navaneethan, U.
TI Systematic review with meta-analysis: endoscopic retrograde
   cholangiopancreatography-based modalities for the diagnosis of
   cholangiocarcinoma in primary sclerosing cholangitis
SO ALIMENTARY PHARMACOLOGY & THERAPEUTICS
VL 44
IS 11-12
BP 1139
EP 1151
DI 10.1111/apt.13817
PD DEC 2016
PY 2016
AB BackgroundThe accuracy of current endoscopic modalities for diagnosing
   cholangiocarcinoma in primary sclerosing cholangitis (PSC) is
   suboptimal.
   AimTo evaluate the comparative effectiveness of endoscopic retrograde
   cholangiopancreatography (ERCP)-based modalities, independently or in
   combination, for the diagnosis of cholangiocarcinoma in patients with
   PSC-induced biliary strictures.
   MethodsSearches of PubMed, EMBASE, Web of Science and the Cochrane
   Library databases were performed through December 2015. Measured
   outcomes included sensitivity and specificity of all diagnostic
   modalities independently or in combination. A bivariate model was used
   to compute the pooled sensitivity and specificity, and to plot the
   summary receiver operating characteristics curve with summary point and
   corresponding 95% confidence interval (95% CI). A logistic regression
   model was used to impute the incremental performance of combining two
   diagnostic tests.
   ResultsTwenty-one studies met inclusion criteria: 13 on bile duct
   brushing for cytology, 7 on fluorescence insitu hybridisation (FISH), 2
   on probe-based confocal laser endomicroscopy, and 4 on single-operator
   cholangioscopy with targeted biopsies. Single-operator cholangioscopy
   with targeted biopsies was the most accurate diagnostic modality at 96%
   (95% CI, 94-97%). The pooled sensitivity and specificity of
   single-operator cholangioscopy for diagnosis of cholangiocarcinoma in
   patients with PSC was 65% (95% CI, 35-87%) and 97% (95% CI, 87-99%),
   respectively. The pooled diagnostic odds ratio to detect
   cholangiocarcinoma was 59 (95% CI, 10-341).
   ConclusionsSingle-operator cholangioscopy with targeted biopsies appears
   to be the most accurate ERCP-based modality for diagnosing
   cholangiocarcinoma in primary sclerosing cholangitis. However, future
   large, well-designed comparative diagnostic studies are warranted to
   validate these findings.
ZB 6
Z8 0
TC 28
ZS 0
ZA 0
ZR 1
Z9 29
SN 0269-2813
EI 1365-2036
UT WOS:000387597000001
PM 27696456
ER

PT J
AU Sun, B.
   Moon, J. H.
   Cai, Q.
   Rerknimitr, R.
   Ma, S.
   Lakhtakia, S.
   Ryozawa, S.
   Kutsumi, H.
   Yasuda, I.
   Shiomi, H.
   Li, X.
   Li, W.
   Zhang, X.
   Itoi, T.
   Wang, H. -P.
   Qian, D.
   Lau, J. Y. Wong
   Yang, Z.
   Ji, M.
   Hu, B.
CA Asia-Pacific ERCP Club
TI Review article: Asia-Pacific consensus recommendations on endoscopic
   tissue acquisition for biliary strictures
SO ALIMENTARY PHARMACOLOGY & THERAPEUTICS
VL 48
IS 2
BP 138
EP 151
DI 10.1111/apt.14811
PD JUL 2018
PY 2018
AB Background: Pre-operative tissue diagnosis for suspected malignant
   biliary strictures remains challenging.
   Aim: To develop evidence-based consensus statements on endoscopic tissue
   acquisition for biliary strictures.
   Methods: The initial draft of statements was prepared following a
   systematic literature review. A committee of 20 experts from
   Asia-Pacific region then reviewed, discussed, and modified the
   statements. Two rounds of independent voting were conducted to reach a
   final version. Consensus was considered to be achieved when 80% or more
   of voting members voted "agree completely" or "agree with some
   reservation."
   Results: Eleven statements achieved consensus. The choice of tissue
   sampling modalities for biliary strictures depends on the clinical
   setting, the location of lesion, and availability of expertise. Detailed
   radiological and endoscopic evaluation is useful to guide the selection
   of appropriate tissue acquisition technique. Standard intraductal
   biliary brushing and/or forceps biopsy is the first option when
   endoscopic biliary drainage is required with an overall (range)
   sensitivity and specificity of 45% (26%-72%) and 99% (98%-100%), and 48%
   (15%-100%) and 99% (97%-100%), respectively, in diagnosing malignant
   biliary strictures. Probe-based confocal laser endomicroscopy and
   fluorescence insitu hybridisation using 4 fluorescent-labelled probes
   targeting chromosomes 3, 7, 17 and 9p21 locus may be added to improve
   the diagnostic yield. Cholangioscopy-guided biopsy and EUS-guided tissue
   acquisition can be considered after prior negative conventional tissue
   sampling with an overall (range) sensitivity and specificity of 60%
   (38%-88%) and 98% (83%-100%), and 80% (46%-100%) and 97% (92%-100%),
   respectively, in diagnosing malignant biliary strictures.
   Conclusion: These consensus statements provide evidence-based
   recommendations for endoscopic tissue acquisition of biliary strictures.
RI Lakhtakia, Sundeep/H-3607-2019; MOON, JONG HO/AAJ-1316-2020; Lau, James Y. W./O-2612-2016; Sun, Bo/; Moon, Jong Ho/
OI Lakhtakia, Sundeep/0000-0001-7562-8060; Lau, James Y.
   W./0000-0003-0122-4068; Sun, Bo/0000-0003-4797-4825; Moon, Jong
   Ho/0000-0002-3946-9944
ZR 0
ZS 0
Z8 0
ZB 1
TC 8
ZA 0
Z9 8
SN 0269-2813
EI 1365-2036
UT WOS:000436104300003
PM 29876948
ER

PT J
AU Dhir, Vinay
   Maydeo, Amit
TI Finding disease patterns by shining a light on life: A work in progress
SO ENDOSCOPY
VL 48
IS 10
BP 879
EP 880
DI 10.1055/s-0042-116149
PD OCT 2016
PY 2016
ZB 0
TC 0
Z8 0
ZA 0
ZR 0
ZS 0
Z9 0
SN 0013-726X
EI 1438-8812
UT WOS:000389376100003
PM 27669466
ER

PT J
AU Buxbaum, James L.
   Eloubeidi, Mohamad A.
TI Biliary Findings and the Neoplastic Potential of Branch Duct Intraductal
   Papillary Mucinous Neoplasm
SO CLINICAL GASTROENTEROLOGY AND HEPATOLOGY
VL 11
IS 5
BP 555
EP 557
DI 10.1016/j.cgh.2013.01.031
PD MAY 2013
PY 2013
ZB 0
ZA 0
Z8 0
ZS 0
ZR 0
TC 0
Z9 0
SN 1542-3565
EI 1542-7714
UT WOS:000318682600024
PM 23395700
ER

PT J
AU Wallace, M. B.
   Meining, A.
   Canto, M. I.
   Fockens, P.
   Miehlke, S.
   Roesch, T.
   Lightdale, C. J.
   Pohl, H.
   Carr-Locke, D.
   Loehr, M.
   Coron, E.
   Filoche, B.
   Giovannini, M.
   Moreau, J.
   Schmidt, C.
   Kiesslich, R.
TI The safety of intravenous fluorescein for confocal laser endomicroscopy
   in the gastrointestinal tract
SO ALIMENTARY PHARMACOLOGY & THERAPEUTICS
VL 31
IS 5
BP 548
EP 552
DI 10.1111/j.1365-2036.2009.04207.x
PD MAR 1 2010
PY 2010
AB Background
   Confocal laser endomicroscopy (CLE) is rapidly emerging as a valuable
   tool for gastrointestinal endoscopic imaging. Fluorescent contrast
   agents are used to optimize imaging with CLE, and intravenous
   fluorescein is the most widely used contrast agent. Fluorescein is
   FDA-cleared for diagnostic angiography of the retina. For these
   indications, the safety profile of fluorescein has been well-documented;
   however, to date, fluorescein is not cleared for use with CLE.
   Aims
   To estimate the rate of serious and total adverse events attributable to
   intravenous fluorescein when used for gastrointestinal CLE.
   Methods
   We performed a cross sectional survey of 16 International Academic
   Medical Centres with active research protocols in CLE that involved
   intravenous fluorescein. Centres using i.v. fluorescein for CLE who were
   actively monitored for adverse events were included.
   Results
   Sixteen centres performed 2272 gastrointestinal CLE procedures. The most
   common dose of contrast agent was 2.5-5 mL of 10% sodium fluorescein. No
   serious adverse events were reported. Mild adverse events occurred in
   1.4% of individuals, including nausea/vomiting, transient hypotension
   without shock, injection site erythema, diffuse rash and mild epigastric
   pain. The limitation is that only immediate post procedure events were
   actively monitored.
   Conclusions
   Use of intravenous fluorescein for gastrointestinal CLE appears to be
   safe with few acute complications.
RI Lohr, Matthias/A-3692-2012; Coron, Emmanuel/K-2415-2015; Ralf Kiesslich, Dr./AAK-9313-2021
OI Lohr, Matthias/0000-0002-7647-198X; 
Z8 1
ZS 1
ZR 8
ZB 43
TC 182
ZA 0
Z9 192
SN 0269-2813
EI 1365-2036
UT WOS:000274200200002
PM 20002025
ER

PT J
AU Benias, Petros C.
   Wells, Rebecca G.
   Sackey-Aboagye, Bridget
   Klavan, Heather
   Reidy, Jason
   Buonocore, Darren
   Miranda, Markus
   Kornacki, Susan
   Wayne, Michael
   Carr-Locke, David L.
   Theise, Neil D.
TI Structure and Distribution of an Unrecognized Interstitium in Human
   Tissues
SO SCIENTIFIC REPORTS
VL 8
AR 4947
DI 10.1038/s41598-018-23062-6
PD MAR 27 2018
PY 2018
AB Confocal laser endomicroscopy (pCLE) provides real-time histologic
   imaging of human tissues at a depth of 60-70 mu m during endoscopy. pCLE
   of the extrahepatic bile duct after fluorescein injection demonstrated a
   reticular pattern within fluorescein-filled sinuses that had no known
   anatomical correlate. Freezing biopsy tissue before fixation preserved
   the anatomy of this structure, demonstrating that it is part of the
   submucosa and a previously unappreciated fluid-filled interstitial
   space, draining to lymph nodes and supported by a complex network of
   thick collagen bundles. These bundles are intermittently lined on one
   side by fibroblast-like cells that stain with endothelial markers and
   vimentin, although there is a highly unusual and extensive unlined
   interface between the matrix proteins of the bundles and the surrounding
   fluid. We observed similar structures in numerous tissues that are
   subject to intermittent or rhythmic compression, including the
   submucosae of the entire gastrointestinal tract and urinary bladder, the
   dermis, the peri-bronchial and peri-arterial soft tissues, and fascia.
   These anatomic structures may be important in cancer metastasis, edema,
   fibrosis, and mechanical functioning of many or all tissues and organs.
   In sum, we describe the anatomy and histology of a previously
   unrecognized, though widespread, macroscopic, fluid-filled space within
   and between tissues, a novel expansion and specification of the concept
   of the human interstitium.
ZS 0
ZB 58
Z8 21
ZR 0
ZA 0
TC 132
Z9 148
SN 2045-2322
UT WOS:000428366400001
PM 29588511
ER

PT J
AU Boskoski, Ivo
   Schepis, Tommaso
   Tringali, Andrea
   Familiari, Pietro
   Bove, Vincenzo
   Attili, Fabia
   Landi, Rosario
   Perri, Vincenzo
   Costamagna, Guido
TI Personalized Endoscopy in Complex Malignant Hilar Biliary Strictures
SO JOURNAL OF PERSONALIZED MEDICINE
VL 11
IS 2
AR 78
DI 10.3390/jpm11020078
PD FEB 2021
PY 2021
AB Malignant hilar biliary obstruction (HBO) represents a complex clinical
   condition in terms of diagnosis, surgical and medical treatment,
   endoscopic approach, and palliation. The main etiology of malignant HBO
   is hilar cholangiocarcinoma that is considered an aggressive biliary
   tract's cancer and has still today a poor prognosis. Endoscopy plays a
   crucial role in malignant HBO from the diagnosis to the palliation. This
   technique allows the collection of cytological or histological samples,
   direct visualization of the suspect malignant tissue, and an
   echoendoscopic evaluation of the primary tumor and its locoregional
   staging. Because obstructive jaundice is the most common clinical
   presentation of malignant HBO, endoscopic biliary drainage, when
   indicated, is the preferred treatment over the percutaneous approach.
   Several endoscopic techniques are today available for both the diagnosis
   and the treatment of biliary obstruction. The choice among them can
   differ for each clinical scenario. In fact, a personalized endoscopic
   approach is mandatory in order to perform the proper procedure in the
   singular patient.
RI Boskoski, Ivo/A-9629-2014; Landi, Rosario/M-2205-2018; Bove, Vincenzo/; Costamagna, Guido/; Tringali, Andrea/; Schepis, Tommaso/
OI Boskoski, Ivo/0000-0001-8194-2670; Landi, Rosario/0000-0001-9284-9594;
   Bove, Vincenzo/0000-0003-1960-5176; Costamagna,
   Guido/0000-0002-8100-2731; Tringali, Andrea/0000-0002-9614-3449;
   Schepis, Tommaso/0000-0002-5812-1767
ZA 0
ZR 0
ZS 0
ZB 0
TC 0
Z8 0
Z9 0
EI 2075-4426
UT WOS:000622711400001
PM 33572913
ER

PT J
AU Moore, Charles
   Mehta, Vikas
   Ma, Xiaohui
   Chaudhery, Shabnum
   Shi, Runhua
   Moore-Medlin, Tara
   Lian, Timothy
   Nathan, Cherie-Ann O.
TI Interobserver agreement of confocal laser endomicroscopy for detection
   of head and neck neoplasia
SO LARYNGOSCOPE
VL 126
IS 3
BP 632
EP 637
DI 10.1002/lary.25646
PD MAR 2016
PY 2016
AB Objectives/HypothesisWe have described the feasibility of using the
   probe-based confocal laser endomicroscopy (pCLE) in differentiating
   benign from malignant lesions of the head and neck. Therefore, we wanted
   to determine the interobserver agreement of pCLE offline images of
   noncancerous, precancerous, and cancerous lesions of the head and neck.
   Study DesignSingle tertiary referral center.
   MethodsIn the feasibility study, image criteria for nondysplasia,
   dysplasia, and cancer were defined. The pCLE was performed before
   lesions were biopsied. Fifty offline images and 10 videos of good
   quality were selected. Seven surgeons and one pathologist were asked to
   review and categorize the images into the three categories above. The
   overall accuracy of 29 offline pCLE images and six videos were compared
   with histopathology. Interobserver agreement and accuracy kappa ()
   scores were measured with 95% confidence intervals (CI).
   ResultsThere were six nondysplasia, seven dysplasia, and 11 squamous
   cell carcinoma (SCCA) cases, each with multiple images. There was
   substantial agreement between the eight reviewers on the pCLE images and
   videos (=0.66; 95% CI 0.51-0.82 and = 0.71; 95% CI 0.42-0.97,
   respectively). The overall agreement with the final histopathology was
   also substantial for both the images and video sequences ( = 0.70; 95%
   CI 0.50-0.88 and = 0.73; 95% CI 0.39-1.00, respectively).
   ConclusionThe ability to differentiate normal mucosa, dysplasia, and
   invasive SCCA using pCLE with high accuracy and reliability was
   demonstrated. This technology has the potential to decrease sampling
   error of lesions in the head and neck. This is the first study to test
   the reliability of this technology in mucosal lesions of the head and
   neck.
RI Mehta, Vikas/M-3424-2019
OI Mehta, Vikas/0000-0002-0907-2102
ZS 0
Z8 0
ZB 2
ZA 0
TC 12
ZR 0
Z9 12
SN 0023-852X
EI 1531-4995
UT WOS:000371242800030
PM 26372409
ER

PT J
AU Karia, Kunal
   Jamal-Kabani, Armeen
   Gaidhane, Monica
   Tyberg, Amy
   Sharaiha, Reem Z.
   Kahaleh, Michel
TI Probe-Based Confocal Endomicroscopy in Primary Sclerosing Cholangitis:
   Not All Inflammatory Strictures Are the Same
SO GASTROENTEROLOGY
VL 148
IS 4
MA Mo2010
BP S767
EP S767
SU 1
PD APR 2015
PY 2015
CT 46th Annual Digestive Disease Week (DDW)
CY MAY 16-19, 2015
CL Washington, DC
SP Amer Assoc Study Liver Dis; Amer Gastroenterol Assoc; Amer Soc
   Gastrointestinal Endoscopy; Soc Surg Alimentary Tract
RI M, Gaidhane/B-9414-2009
OI M, Gaidhane/0000-0001-6773-7080
ZS 0
ZR 0
Z8 0
ZB 0
TC 0
ZA 0
Z9 0
SN 0016-5085
EI 1528-0012
UT WOS:000360118800590
ER

PT J
AU Han, Samuel
   Burton, James R.
   Attwell, Augustin
   Brauer, Brian
   Edmundowicz, Steven A.
   Hammad, Hazem T.
   Wagh, Mihir
   Wani, Sachin
   Shah, Raj J.
TI A Comprehensive Evaluation of Dominant Biliary Strictures for Malignancy
   in Primary Sclerosing Cholangitis
SO HEPATOLOGY
VL 66
SI SI
MA 289
BP 162A
EP 163A
SU 1
PD OCT 2017
PY 2017
CT 68th Annual Meeting of the
   American-Association-for-the-Study-of-Liver-Diseases (AASLD) / Liver
   Meeting
CY OCT 20-24, 2017
CL Washington, DC
SP Amer Assoc Study Liver Dis
Z8 0
ZB 0
TC 0
ZR 0
ZA 0
ZS 0
Z9 0
SN 0270-9139
EI 1527-3350
UT WOS:000412089800290
ER

PT J
AU Slivka, Adam
   Gan, Seng-Ian
   Jamidar, Priya A.
   Cesaro, Paola
   Costamagna, Guido
   Caillol, Fabrice
   Giovannini, Marc
   Kahaleh, Michel
TI Prospective Validation of pCLE Performance in Patients With
   Indeterminate Biliary Strictures
SO GASTROINTESTINAL ENDOSCOPY
VL 81
IS 5
MA Su1581
BP AB338
EP AB339
DI 10.1016/j.gie.2015.03.1478
SU S
PD MAY 2015
PY 2015
ZS 0
Z8 0
TC 0
ZR 0
ZB 0
ZA 0
Z9 0
SN 0016-5107
EI 1097-6779
UT WOS:000209931400279
ER

PT J
AU Yoshikawa, Toru
   Hakamada, Kenichi
   Ogasawara, Hiroshi
   Kimura, Norihisa
   Kudo, Daisuke
   Sakamoto, Yoshiyuki
   Ishido, Keinosuke
   Toyoki, Yoshikazu
   Morohashi, Satoko
   Kijima, Hiroshi
TI Ex vivo application of endocytoscopy for determining the longitudinal
   extent of bile duct cancer: a pathological analysis of 28 resected cases
SO JOURNAL OF HEPATO-BILIARY-PANCREATIC SCIENCES
VL 22
IS 1
BP 58
EP 67
DI 10.1002/jhbp.167
PD JAN 2015
PY 2015
AB BackgroundThe aim was to examine the diagnostic ability of an
   endocytoscope system (ECS) for detecting the longitudinal extent of bile
   duct cancer.
   MethodsWe observed the surfaces of the bile duct of 28 consecutive
   patients undergoing biliary surgery both directly and under methylene
   blue staining by using an ECS. Based on the change in the microvascular
   caliber, abnormal vascularity, structural atypia, and cellular atypia,
   we created an ECS score.
   ResultsThe ECS score produced a median value of 1 (range 0-3) point in
   normal bile ducts, 3 (0-6) points in cholangitis, 9 (1-10) points in
   carcinoma in situ (CIS), and 8 (3-11) points in invasive cancer. A
   significant difference in the scores between cancerous and non-cancerous
   lesions was found (P < 0.001). The ECS score was able to distinguish
   non-cancerous lesions from cancerous lesions using the cut-off value of
   a score less than 5, the accuracy being 92.1%, with a sensitivity of
   91.1% and specificity of 93.5%.
   ConclusionsWith ECS observation of bile duct specimens, the newly
   created ECS score was able to clearly distinguish non-cancerous lesions
   from cancerous lesions. This ECS score method should be validated in the
   differentiation of various BilIN lesions in the future.
RI Kijima, Hiroshi/AAT-6882-2020
OI Kijima, Hiroshi/0000-0002-2366-9896
TC 2
ZR 0
ZS 0
ZA 0
Z8 0
ZB 1
Z9 2
SN 1868-6974
EI 1868-6982
UT WOS:000346582200012
PM 25230590
ER

PT J
AU Reid, Michelle D.
   Lewis, Melinda M.
   Willingham, Field F.
   Adsay, N. Volkan
TI The Evolving Role of Pathology in New Developments, Classification,
   Terminology, and Diagnosis of Pancreatobiliary Neoplasms
SO ARCHIVES OF PATHOLOGY & LABORATORY MEDICINE
VL 141
IS 3
BP 366
EP 380
DI 10.5858/arpa.2016-0262-SA
PD MAR 2017
PY 2017
AB Pancreatobiliary tract lesions are increasingly being discovered because
   of more sensitive imaging modalities. Magnetic resonance imaging has
   identified incidental pancreatic cysts in 13.5% of patients of
   progressively increasing age. Pancreatobiliary tissue is more accessible
   through endoscopic ultrasound and magnetic resonance imaging-guided
   biopsy procedures, and is now an integral part of pathologists' routine
   practice. Accordingly, several new tumor categories have been recently
   recognized, including intraductal tubulopapillary neoplasm, a new
   addition to tumoral intraepithelial neoplasms. Other entities have been
   reclassified, including the recent transition to 2-tiered grading of
   preinvasive neoplasms, as well as new perspectives on the distinctive
   biologic behavior of oncocytic intraductal papillary mucinous neoplasms
   (IPMNs) compared with other IPMN subtypes. This has led to proposals for
   revised staging of virtually every segment of the pancreatobiliary tree,
   with theranostic markers becoming an integral part of workup. Ki-67 is
   now an integral part of the classification of neuroendocrine tumors,
   with new definitions of "high-grade neuroendocrine carcinoma.'' Although
   bile duct brushings have opened new avenues for diagnosis, their
   sensitivity remains low and often requires concomitant fluorescent in
   situ hybridization to better define ambiguous cases. Various molecular
   pathways have been elucidated for pancreatic cysts, including KRAS for
   ductal neoplasia, GNAS for intestinal IPMNs, RNF3 for mucinous cysts,
   and VHL for serous cystic neoplasms, all key players in diagnostic
   workup. Integration of these updates into our understanding of
   pancreatobiliary disease requires active engagement of pathologists for
   appropriate specimen triage, judicious interpretation of results, and
   incorporation into reporting and staging. They also provide exciting
   opportunities for targeted therapy.
RI Adsay, Volkan/N-7130-2017
OI Adsay, Volkan/0000-0002-1308-3701
ZR 0
ZA 0
TC 8
ZS 0
ZB 5
Z8 0
Z9 8
SN 0003-9985
EI 1543-2165
UT WOS:000397135100006
PM 28055239
ER

PT J
AU Sadeghi, Anahita
   Mohamadnejad, Mehdi
   Islami, Farhad
   Keshtkar, Abbas
   Biglari, Mohammad
   Malekzadeh, Reza
   Eloubeidi, Mohamad A.
TI Diagnostic yield of EUS-guided FNA for malignant biliary stricture: a
   systematic review and meta-analysis
SO GASTROINTESTINAL ENDOSCOPY
VL 83
IS 2
BP 290
EP U263
DI 10.1016/j.gie.2015.09.024
PD FEB 2016
PY 2016
AB Background and Aims: EUS-guided FNA (EUS-FNA) is increasingly being used
   for tissue diagnosis of extrahepatic biliary strictures. The aim of this
   study was to determine the diagnostic yield of EUS-FNA in malignant
   biliary strictures.
   Methods: A comprehensive literature review was carried out by 2
   reviewers for studies evaluating the accuracy of EUS-FNA in biliary
   stricture. A meta-analysis was performed to determine the pooled
   estimates of sensitivity, specificity, likelihood ratios, and diagnostic
   odds ratio for EUS-FNA of extrahepatic biliary stricture. A Quality
   Assessment of Diagnostic Accuracy Studies questionnaire was used to
   assess the quality of the selected studies. Several sensitivity analyses
   were performed to assess the effect of the quality of the studies on the
   accuracy of the final results of the meta-analysis.
   Results: Twenty studies involving 957 patients met inclusion criteria
   and were included in the meta-analysis. The pooled sensitivity and
   specificity of EUS-FNA for diagnosis of malignant biliary stricture were
   80% (95% confidence interval [CI], 74%-86%), and 97% (95% CI, 94%-99%),
   respectively. The pooled positive likelihood ratio was 12.35 (95% CI,
   7.37-20.72), and the negative likelihood ratio was 0.26 (95% CI,
   0.18-0.38). The pooled diagnostic odds ratio for diagnosing a malignant
   biliary stricture was 70.53 (95% CI, 38.62-128.82). The area under the
   receiver-operating characteristic curve was 0.97. Sensitivity analyses
   showed that the quality of the included studies did not affect the
   accuracy of the final results of the meta-analysis.
   Conclusion: This meta-analysis demonstrates that EUS-FNA is sensitive
   and highly specific for diagnosing malignancy in biliary strictures.
   Further studies are needed to compare EUS-FNA with emerging methods
   including cholangioscopy-guided biopsy and laser endomicroscopy.
RI Malekzadeh, Reza/U-1382-2017; Keshtkar, Abbas/D-2691-2014; Sadeghi, Anahita/T-9117-2019; Mohamadnejad, Mehdi/J-2738-2018; Islami, Farhad/
OI Malekzadeh, Reza/0000-0002-9820-6335; Sadeghi,
   Anahita/0000-0001-9564-4631; Mohamadnejad, Mehdi/0000-0002-8126-8505;
   Islami, Farhad/0000-0002-7357-5994
ZR 0
ZS 1
ZB 13
Z8 3
TC 49
ZA 0
Z9 53
SN 0016-5107
EI 1097-6779
UT WOS:000369232000002
PM 26422979
ER

PT C
AU Vercauteren, Tom
   Meining, Alexander
   Lacombe, Francois
   Perchant, Aymeric
BE Conchello, JA
   Cogswell, CJ
   Wilson, T
   Brown, TG
TI Real time autonomous video image registration for endomicroscopy:
   Fighting the compromises
SO THREE-DIMENSIONAL AND MULTIDIMENSIONAL MICROSCOPY: IMAGE ACQUISITION AND
   PROCESSING XV
SE Proceedings of SPIE
VL 6861
AR 68610C
DI 10.1117/12.763089
PD 2008
PY 2008
AB Confocal endomicroscopy provides tools for in vivo imaging of human cell
   architecture endoscopically. These technologies are a tough challenge
   since multiple trade-offs have to be overcome: resolution versus field
   of view, dynamic versus stability, contrast versus low laser power or
   low contrast agent doses. Many difficult clinical applications, such as
   lung, bile duct, urethral imaging and NOTES applications, need to
   optimize miniaturization, resolution, frame rate and contrast agent dose
   simultaneously. We propose one solution based on real-time video image
   processing to efficiently address these trade-offs.
   Dynamic imaging provides a flow of images that we process in real time.
   Images are aligned using efficient algorithms specifically adapted to
   confocal devices. From the displacement that we find across the images,
   instantaneous velocities are computed and used to compensate for motion
   distortions. All images are stitched together onto the same reference
   space and displayed in real-time to reconstruct an image of the entire
   surface explored during the clinical procedure. This representation
   brings both stability and an increased field of view. Moreover, because
   a given area can be imaged by several frames, the contrast can be
   improved using temporal adaptive averaging. Such processing enhances the
   visualization of the video sequence, overcoming most classical
   trade-offs. The stability and increased field of view help the clinician
   better focus his attention on his practice which improves the patient
   benefit. Our tools are currently evaluated in a multicenter clinical
   trial to assess the improvement of the clinical practice.
CT Conference on Three-Dimensional and Multidimensional Microscopy - Image
   Acquisition and Processing XV
CY JAN 21-24, 2008
CL San Jose, CA
SP SPIE
RI Vercauteren, Tom K/I-7290-2013
OI Vercauteren, Tom K/0000-0003-1794-0456
ZB 3
TC 12
ZS 0
ZR 0
Z8 0
ZA 0
Z9 12
SN 0277-786X
EI 1996-756X
BN 978-0-8194-7036-2
UT WOS:000256378900010
ER

PT J
AU Ahmad, Jawad
TI Metal, magnet or transplant: options in primary sclerosing cholangitis
   with stricture
SO HEPATOLOGY INTERNATIONAL
VL 12
IS 6
BP 510
EP 519
DI 10.1007/s12072-018-9906-6
PD NOV 2018
PY 2018
AB Primary sclerosing cholangitis (PSC) is a chronic inflammatory disease
   of the biliary tree of unknown etiology leading to stricturing and
   dilation. There is currently no effective medical therapy for PSC and
   liver transplantation (LT) remains the ultimate treatment for severe
   disease defined as repeated episodes of cholangitis, decompensated
   biliary cirrhosis or in exceptional cases, cholangiocarcinoma (CCA).
   Patients often present with a dominant stricture and the therapeutic
   endoscopist plays an important role in management to improve biliary
   patency using a variety of techniques that involve sampling, balloon
   dilation and temporary stenting. Newer modalities such as self-expanding
   metal stents or magnetic compression anastomosis that have been used in
   other diseases may have a role to play in PSC but should remain
   investigational. Liver transplantation for PSC is curative in most cases
   but the optimal timing remains unclear. The lifetime risk of CCA is
   10-15% in PSC patients and LT is often not possible at the time of
   diagnosis. Multiple studies have tried to identify risk factors and to
   diagnose CCA at an early stage when surgical resection may be possible
   or LT can be performed. However, deceased donor organs for LT remain in
   short supply throughout the world so even identifying PSC patients with
   CCA at an early stage may not be beneficial unless a live donor organ is
   available.
ZB 0
TC 1
ZA 0
Z8 0
ZS 0
ZR 0
Z9 1
SN 1936-0533
EI 1936-0541
UT WOS:000450663900004
PM 30430358
ER

PT J
AU Tyberg, Amy
   Xu, Ming-ming
   Gaidhane, Monica
   Kahaleh, Michel
TI Second generation optical coherence tomography: Preliminary experience
   in pancreatic and biliary strictures
SO DIGESTIVE AND LIVER DISEASE
VL 50
IS 11
BP 1214
EP 1217
DI 10.1016/j.dld.2018.05.019
PD NOV 2018
PY 2018
AB Introduction: Evaluation of indeterminate biliary strictures remains a
   diagnostic challenge. Optical coherence tomography (OCT) provides
   in-vivo, wide-field, cross-sectional imaging at the microstructure
   level. We present the first preliminary data using a second-generation
   OCT system using volumetric laser endomicroscopy (VLE) in biliary and
   pancreatic duct strictures.
   Methods: 10 consecutive patients undergoing endoscopic retrograde
   cholangiopancreatography (ERCP) and OCT for indeterminate biliary or
   pancreatic stricture evaluation were captured in a registry. Following
   ductal cannulation and guidewire placement, an imaging probe was
   advanced into the duct and images were interpreted in-vivo. Tissue
   sampling with cytology brushing was performed in all cases.
   Demographics, procedural information, imaging data, and histologic
   findings were collected.
   Results: 8 had biliary strictures and 2 had pancreatic duct strictures.
   VLE was successfully performed in all patients (100%). Histology
   revealed malignancy in 3 patients (cholangiocarcinoma) and benign
   disease in the remaining 7 patients, including 1 with primary sclerosing
   cholangitis (PSC). All 3 cholangiocarcinoma patients demonstrated
   epithelial thickening with projections, a hyper-reflective surface with
   shadowing, and layering effacement (loss of visualization and haziness
   of inner mucosal layers). A PSC patient showed onion skin layering and
   hyper-reflective sub-surface structures but with preserved wall
   layering. Benign biliary strictures showed clearly delineated epithelial
   layer and clear layering in the inner mucosal layers as well as the
   presence of dilated hypo-reflective structures.
   Conclusion: There may be characteristic VLE findings for malignant,
   inflammatory, and benign biliary strictures. (C) 2018 Editrice
   Gastroenterologica Italiana S.r.l. Published by Elsevier Ltd. All rights
   reserved.
RI M, Gaidhane/B-9414-2009; Kahaleh, Michel/
OI M, Gaidhane/0000-0001-6773-7080; Kahaleh, Michel/0000-0003-0836-6114
Z8 2
ZS 0
TC 8
ZR 0
ZB 1
ZA 0
Z9 10
SN 1590-8658
EI 1878-3562
UT WOS:000448191600014
PM 29937365
ER

PT J
AU Slivka, Adam
   Gan, Ian
   Giovannini, Marc
   Jamidar, Priya
   Costamagna, Guido
   Cesaro, Paola
   Kahaleh, Michel
TI Prospective Validation of pCLE Performance in Patients With
   Indeterminate Biliary Strictures
SO AMERICAN JOURNAL OF GASTROENTEROLOGY
VL 109
MA 229
BP S70
EP S71
DI 10.14309/00000434-201410002-00229
SU 2
PD OCT 2014
PY 2014
CT 79th Annual Scientific Meeting of the
   American-College-of-Gastroenterology
CY OCT 17-22, 2014
CL Philadelphia, PA
SP Amer Coll Gastroenterol
ZR 0
Z8 0
ZA 0
ZB 0
TC 0
ZS 0
Z9 0
SN 0002-9270
EI 1572-0241
UT WOS:000344383100230
ER

PT J
AU Law, R.
   Baron, T. H.
TI DDW 2013: ERCP
SO ENDOSKOPIE HEUTE
VL 26
IS 4
BP 279
EP 283
DI 10.1055/s-0033-1356323
PD DEC 2013
PY 2013
AB Technological advances in ERCP have appeared to plateau. Nonetheless,
   specific areas within ERCP were well represented at this year's
   Digestive Disease Week (DDW). These areas are subdivided and discussed
   in detail. As expected, there remains concern about prevention of
   post-ERCP pancreatitis (PEP). Although pharmacologic therapy by using
   nonsteroidal anti-inflammatory drugs (NSAIDs) has clearly emerged as an
   alternative and/or adjunct to pancreatic duct (PD) stents, stents seem
   to remain the mainstay in the endoscopists' armamentarium for the
   prevention of PEP. Other topics covered included the use of
   cholangioscopy, diagnosis of biliary strictures, and treatment of
   strictures by using stents and radiofrequency ablation.
ZS 0
ZB 0
ZR 0
TC 0
ZA 0
Z8 0
Z9 0
SN 0933-811X
EI 1439-2577
UT WOS:000329363000010
ER

PT J
AU Ehlken, Hanno
   Zenouzi, Roman
   Schramm, Christoph
TI Risk of cholangiocarcinoma in patients with primary sclerosing
   cholangitis: diagnosis and surveillance
SO CURRENT OPINION IN GASTROENTEROLOGY
VL 33
IS 2
BP 78
EP 84
DI 10.1097/MOG.0000000000000335
PD MAR 2017
PY 2017
AB Purpose of review
   Primary sclerosing cholangitis (PSC) is associated with an increased
   risk of hepatobiliary and extrahepatic malignancy. Particularly the risk
   of cholangiocarcinoma (CCA) is greatly increased. To provide potentially
   curative treatments for affected patients an early diagnosis of CCA is
   crucial. We here review the current advances with respect to CCA
   diagnosis and surveillance and discuss a rational approach on how to
   perform surveillance of CCA in PSC patients.
   Recent findings
   Given the shortcomings of the current modalities for the surveillance
   and diagnosis of CCA in PSC, recent studies have focused on novel
   biomarkers for CCA. These include serum biomarkers (e.g., circulating
   angiopoeitin-2, cytokeratin-19 fragments, and antiglycoprotein 2 IgA
   autoantibodies, microRNA) as well as proteomics obtained from urine
   and/or bile. Novel approaches that may enhance the diagnostic value of
   brush cytology in future include the optimization of fluorescence in
   situ hybridization probes and the assessment of genetic aberrations. In
   addition, studies on advanced techniques (e.g., single-operator
   cholangioscopy and probe-based confocal laser endomicroscopy) have shown
   promising results with respect to CCA detection.
   Summary
   Despite recent advances in the diagnosis of CCA in PSC, the detection of
   early-stage CCA remains difficult. A better understanding of CCA
   pathogenesis and large prospective studies on novel biomarkers and
   techniques are required to timely diagnose CCA in the future.
ZS 0
ZB 3
ZR 0
TC 12
Z8 0
ZA 0
Z9 12
SN 0267-1379
EI 1531-7056
UT WOS:000394256800003
PM 28146445
ER

PT J
AU Nanda, Arjun
   Brown, Jason M.
   Berger, Stephen H.
   Lewis, Melinda M.
   Fritcher, Emily G. Barr
   Gores, Gregory J.
   Keilin, Steven A.
   Woods, Kevin E.
   Cai, Qiang
   Willingham, Field F.
TI Triple modality testing by endoscopic retrograde
   cholangiopancreatography for the diagnosis of cholangiocarcinoma
SO THERAPEUTIC ADVANCES IN GASTROENTEROLOGY
VL 8
IS 2
BP 56
EP 65
DI 10.1177/1756283X14564674
PD MAR 2015
PY 2015
AB Objectives: Brush cytology has a low sensitivity for the diagnosis of
   cholangiocarcinoma. This study aimed to compare the standard approach
   (brush cytology) with a triple modality approach utilizing brush
   cytology, forceps biopsy and fluorescence in situ hybridization in terms
   of sensitivity and specificity for the diagnosis of cholangiocarcinoma.
   Methods: In a retrospective study at a single academic center, 50
   patients underwent triple modality testing. Additionally, 61 patients
   underwent brush cytology alone. Intervention was endoscopic retrograde
   cholangiopancreatography with brush cytology, fluorescence in situ
   hybridization, and forceps biopsy. The main outcome measures included
   sensitivity, specificity, positive predictive value and negative
   predictive value.
   Results: Overall, 50 patients underwent triple tissue sampling, and 61
   patients underwent brush cytology alone. Twenty-two patients were
   eventually diagnosed with cholangiocarcinoma. Brush cytology had a
   sensitivity of 42%, specificity of 100%, positive predictive value of
   100% and negative predictive value of 88%. Triple tissue sampling had an
   overall sensitivity of 82%, specificity of 100%, positive predictive
   value of 100%, and negative predictive value of 87%. Within the triple
   test group, brush cytology had a sensitivity of 27%, forceps biopsy had
   a sensitivity of 50%, and fluorescence in situ hybridization analysis
   had a sensitivity of 59%.
   Conclusions: A triple modality approach results in a marked increase in
   sensitivity for the diagnosis of cholangiocarcinoma compared with single
   modality testing such as brush cytology and should be considered in the
   evaluation of indeterminate or suspicious biliary strictures.
RI Veledar, Emir/L-6637-2019; Veledar, Emir/K-2808-2012; Willingham, Field/
OI Veledar, Emir/0000-0002-3831-5433; Willingham, Field/0000-0002-7071-3001
ZS 0
TC 33
Z8 0
ZB 10
ZR 1
ZA 0
Z9 34
SN 1756-283X
EI 1756-2848
UT WOS:000349102100001
PM 25729431
ER

PT J
AU Costache, Madalin-Ionut
   Iordache, Sevastita
   Karstensen, John Gasdal
   Saftoiu, Adrian
   Vilmann, Peter
TI Endoscopic Ultrasound-Guided Fine Needle Aspiration: From the Past to
   the Future
SO ENDOSCOPIC ULTRASOUND
VL 2
IS 2
BP 77
EP 85
DI 10.7178/eus.05.004
PD MAY 2013
PY 2013
AB Endoscopic ultrasound-guided fine-needle aspiration (EUS-FNA) is a
   technique which allows the study of cells obtained through aspiration in
   different locations near the gastrointestinal tract. EUS-FNA is used to
   acquire tissue from mucosal/submucosal tumors, as well as pen-intestinal
   structures including lymph nodes, pancreas, adrenal gland, gallbladder,
   bile duct, liver, kidney, lung, etc. The pancreas and lymph nodes are
   still the most common organs targeted in EUS-FNA. The overall accuracy
   of BUS is superior to computed tomography scan and magnetic resonance
   imaging for detecting pancreatic lesions. In most cases it is possible
   to avoid unnecessary surgical interventions in advanced pancreatic
   cancer, and BUS is considered the preferred method for loco-regional
   staging of pancreatic cancer. FNA improved the sensitivity and
   specificity compared to BUS imaging alone in detection of malignant
   lymph nodes. The negative predictive value of EUS-FNA is relatively low.
   The presence of a cytopathologist during EUS-FNA improves the diagnostic
   yield, decreasing unsatisfactory samples or need for additional passes,
   and consequently the procedural time. The size of the needle is another
   factor that could modify the diagnostic accuracy of EUS-FNA. Even though
   the EUS-FNA technique started in early nineteen's, there are many
   remarkable progresses culminating nowadays with the discovery and
   performance of needle-based confocal laser endomicroscopy. Last, but not
   least, identification and quantification of potential molecular markers
   for pancreatic cancer on cellular samples obtained by EUS-FNA could be a
   promising approach for the diagnosis of solid pancreatic masses.
RI Vilmann, Peter/AAJ-8401-2020; Saftoiu, Adrian/C-2792-2011; Vilmann, Peter/AAP-2730-2021; Saftoiu, Adrian/
OI Saftoiu, Adrian/0000-0001-7993-8269
TC 33
Z8 6
ZB 3
ZS 1
ZA 0
ZR 0
Z9 36
SN 2303-9027
EI 2226-7190
UT WOS:000333769100004
PM 24949369
ER

PT J
AU Meining, Alexander
   Frimberger, Eckart
   Becker, Valentin
   Von Delius, Stefan
   Von Weyhern, Claus Hann
   Schmid, Roland M.
   Prinz, Christian
TI Detection of cholangiocarcinoma in vivo using miniprobe-based confocal
   fluorescence microscopy
SO CLINICAL GASTROENTEROLOGY AND HEPATOLOGY
VL 6
IS 9
BP 1057
EP 1060
DI 10.1016/j.cgh.2008.04.014
PD SEP 2008
PY 2008
AB Background & Aims: The preoperative diagnosis of cholangiocarcinoma is
   associated with a low sensitivity. To overcome this limitation, a new
   imaging modality was evaluated to detect neoplasia. in vivo in the
   biliary tract. Methods: Fourteen patients with biliary strictures were
   examined. Mucosal imaging was performed with a miniaturized confocal
   laser scanning mini-probe introduced via the accessory channel of a
   cholangioscope. Thereafter, targeted biopsy specimens were taken from
   the same regions. Results: All strictures could be reached. Presence of
   irregular vessels use confocal laser microscopy enabled prediction of
   neoplasia with an accuracy rate of 86%, sensitivity of 83%, and
   specificity of 88%. The respective numbers for standard histopathology
   were 79%, 50%, and 100%. The mean signal-to-noise-ratio of laser
   microscopic images acquired from malignant strictures differed
   significantly from those of benign origin (1.8 +/- 0.8 vs 2.6 +/- 1.0; P
   = .005). Conclusions: Miniprobe-based confocal laser scanning microscopy
   considerably increases sensitivity for the detection of biliary
   neoplasia and therefore represents a promising diagnostic approach.
ZA 0
Z8 9
ZR 0
ZB 24
TC 90
ZS 0
Z9 97
SN 1542-3565
UT WOS:000259269300022
PM 18639496
ER

PT J
AU Yoshizawa, Tadashi
   Hong, Seung-Mo
   Jung, DongJun
   Noe, Michael
   Kiemen, Ashley
   Wu, Pei-Hsun
   Wirtz, Denis
   Hruban, Ralph H.
   Wood, Laura D.
   Oshima, Kiyoko
TI Three-dimensional analysis of extrahepatic cholangiocarcinoma and tumor
   budding
SO JOURNAL OF PATHOLOGY
VL 251
IS 4
BP 400
EP 410
AR e5474
DI 10.1002/path.5474
EA JUL 2020
PD AUG 2020
PY 2020
AB Advances in tissue clearing and microscopy make it possible to study
   human diseases in three dimensions (3D). High-grade tumor budding is
   known to be associated with poor prognosis in various cancers; however,
   little is known about the 3D architecture of TB. Using tissue clearing,
   we analyzed the 3D structure of tumor budding and E-cadherin expression
   in 31 extrahepatic cholangiocarcinomas. A total of 31 thick slabs (up to
   5 mm) were harvested from surgically resected tumor tissue, including 27
   hilar and 4 distal cholangiocarcinomas. Twenty-eight cases were
   adenocarcinoma, and three were undifferentiated carcinoma. After
   clearing, the tissues were immunolabeled with antibodies to cytokeratin
   19 and to E-cadherin, and then visualized using light-sheet and confocal
   laser scanning microscopy. Tumor budding was evaluated in hematoxylin
   and eosin-stained sections (2D) using standard pathological criteria. Of
   the 31 cancers, 13 showed low-grade tumor budding and 18 showed
   high-grade tumor budding. First, 3D analysis revealed that the
   neoplastic cells in tumor buds of adenocarcinoma were typically not
   individual islands of cells, but rather tips of attenuated protrusions
   connected to the main tumor. Second, adenocarcinomas with low-grade
   tumor budding were composed predominantly of tubules that only focally
   form cords at the periphery. By contrast, adenocarcinomas with
   high-grade tumor budding predominantly formed cords in both centers and
   peripheries of the tumors. Third, adenocarcinoma with low-grade tumor
   budding was characterized by a few short protrusions with few branches,
   whereas adenocarcinoma with high-grade tumor budding was characterized
   by longer protrusions with more branching. Finally, immunolabeling of
   E-cadherin was stronger in the center of the adenocarcinoma but
   decreased at the tips of protrusions. E-cadherin loss was more extensive
   in the protrusions of high-grade tumor budding than in the protrusions
   of low-grade tumor budding. Our findings suggest that tumor buds as seen
   in 2D are, in fact, cross-sections of attenuated but contiguous
   protrusions extending from the main tumor. (c) 2020 Pathological Society
   of Great Britain and Ireland. Published by John Wiley & Sons, Ltd.
RI Yoshizawa, Tadashi/ABG-2672-2020; Wood, Laura/ABF-1531-2020; Oshima, Kiyoko/; Noe, Michael/
OI Yoshizawa, Tadashi/0000-0001-8136-3281; Oshima,
   Kiyoko/0000-0002-3357-6247; Noe, Michael/0000-0002-5336-4508
ZA 0
TC 2
ZB 1
Z8 0
ZS 0
ZR 0
Z9 2
SN 0022-3417
EI 1096-9896
UT WOS:000545017000001
PM 32476131
ER

PT J
AU Goenka, M. K.
   Afzalpurkar, Shivaraj
   Rai, Vijay
   Shah, Bhavik
   Goenka, Usha
TI Step wise approach in determining "undetermined" biliary structures
SO JOURNAL OF GASTROENTEROLOGY AND HEPATOLOGY
VL 34
SI SI
MA PD 0006
BP 57
EP 57
SU 3
PD DEC 2019
PY 2019
ZR 0
ZS 0
Z8 0
ZA 0
TC 0
ZB 0
Z9 0
SN 0815-9319
EI 1440-1746
UT WOS:000495492600031
ER

PT J
AU Saccomandi, Paola
   Quero, Giuseppe
   Gassino, Riccardo
   Lapergola, Alfonso
   Guerriero, Ludovica
   Diana, Michele
   Vallan, Alberto
   Perrone, Guido
   Schena, Emiliano
   Costamagna, Guido
   Marescaux, Jaques
   Di Matteo, Francesco M.
TI Laser ablation of the biliary tree: in vivo proof of concept as
   potential treatment of unresectable cholangiocarcinoma
SO INTERNATIONAL JOURNAL OF HYPERTHERMIA
VL 34
IS 8
BP 1372
EP 1380
DI 10.1080/02656736.2018.1427287
PD 2018
PY 2018
AB Objectives: The palliative treatment of cholangiocarcinoma is based on
   stent placement with well-known procedure-related complications.
   Consequently, alternative energy-based techniques were put forward with
   controversial long-term results. This study aims to evaluate the safety
   and effectiveness of biliary tree laser ablation (LA) in terms of: (i)
   absence of perforation, (ii) temperature increase, (iii) induced thermal
   damage in in vivo models.Materials and methods: The common bile duct and
   cystic ducts of two pigs were ablated with a diode laser
   (circumferential irradiation pattern) for 6 and 3min at 7W. Laser
   settings were chosen from previous ex vivo experiments. Local
   temperature was monitored through a fibre Bragg grating (FBG) sensor
   embedded into the laser delivery probe. Histopathological analysis of
   the ablated specimen was performed through in situ endomicroscopy,
   haematoxylin and eosin (H&E) and nicotinamide adenine dinucleotide
   (NADH) stains.Results: Temperature reached a plateau of 53 degrees C
   with consequent thermal damage on the application area, regardless of
   laser settings and application sites. No perforation was detected
   macroscopically or microscopically. At the H&E stain, wall integrity was
   always preserved. The NADH stain allowed to evaluate damage extension.
   It turned out that the ablation spreading width depended on application
   time and duct diameter. In situ endomicroscopy revealed a clear
   distinction between ablated and non-ablated areas.Conclusions: The
   temperature distribution obtained through LA proved to induce a safe and
   effective intraductal coagulative necrosis of biliary ducts. These
   results represent the basis for further experiments on tumour-bearing
   models for the treatment of obstructive cholangiocarcinoma.
RI Lapergola, Alfonso/P-1214-2019; Schena, Emliano/AAC-1013-2019; Quero, Giuseppe/AAB-1864-2019; Diana, Michele/Y-4415-2018; Perrone, Guido/AAZ-7489-2021; Costamagna, Guido/; Schena, Emiliano/; Saccomandi, Paola/; Guerriero, Ludovica/; Gassino, Riccardo/
OI Lapergola, Alfonso/0000-0002-2076-8944; Quero,
   Giuseppe/0000-0002-0001-9479; Diana, Michele/0000-0002-1390-8486;
   Costamagna, Guido/0000-0002-8100-2731; Schena,
   Emiliano/0000-0002-9696-1265; Saccomandi, Paola/0000-0003-4236-8033;
   Guerriero, Ludovica/0000-0001-5495-3921; Gassino,
   Riccardo/0000-0001-5535-4664
ZS 0
TC 4
Z8 0
ZB 0
ZA 0
ZR 0
Z9 4
SN 0265-6736
EI 1464-5157
UT WOS:000444497400028
PM 29322853
ER

PT J
AU Sejpal, Divyesh V.
   Patel, Kalpesh K.
TI Combined Cholangioscopy and Confocal Endomicroscopy of An Indeterminant
   Biliary Stricture
SO GASTROINTESTINAL ENDOSCOPY
VL 71
IS 5
BP AB103
EP AB103
DI 10.1016/j.gie.2010.03.1107
PD APR 2010
PY 2010
CT Digestive Disease Week/111th Annual Meeting of the
   American-Gastroenterological-Association
CY MAY 01-06, 2010
CL New Orleans, LA
SP Amer Gastroenterol Assoc
Z8 0
ZB 0
ZS 0
TC 0
ZR 0
Z9 0
SN 0016-5107
UT WOS:000276710400029
ER

PT J
AU Delladetsima, Ioanna
   Sakellariou, Stratigoula
   Govaere, Olivier
   Poulaki, Elpida
   Felekouras, Evangelos
   Tiniakos, Dina
TI Hepatic progenitor cells in metastatic liver carcinomas
SO HISTOPATHOLOGY
VL 72
IS 6
BP 1060
EP 1065
DI 10.1111/his.13450
PD MAY 2018
PY 2018
AB AimsHepatic progenitor cells (HPCs) are activated in various liver
   diseases, but their role in the carcinomatous environment remains
   unknown. We aimed to identify the possible presence and topography of
   HPCs in liver metastases.
   Methods and resultsWe examined 14 liver resection specimens for
   colorectal adenocarcinoma (n = 13) and anal squamous cell carcinoma (n =
   1) metastases. Immunohistochemical markers of colonic origin (keratin 20
   and CDX2) and squamous cell origin (p63), HPC [keratin 19 (K19) and
   CD56] and stem cell (CD44) markers, and the biliary marker keratin 7
   (K7), which may also highlight HPCs, were applied on routinely processed
   tissue sections. Double immunohistochemistry/immunofluorescence
   (K7/CDX2) and confocal microscopy were used on selected sections.
   K7-positive, 19-positive and CD56-positive ductular structures were
   encountered within the metastatic tumour (tumour interior and
   periphery), and in the immediate peritumoral area. Hybrid structures
   composed of HPCs and metastatic adenocarcinoma cells were recognised and
   confirmed by double immunostaining (K7/CDX2). Carcinoma cells were also
   observed singly or in groups within the epithelium of interlobular bile
   ducts and/or ductules in portal tracts without evidence of carcinomatous
   infiltration and at a distance from the metastatic foci.
   ConclusionsHPCs are observed at the periphery and in the interior of
   liver metastatic carcinomas. Bile ductules and small interlobular bile
   ducts may attract carcinoma cells serving as a potential metastatic
   niche', in line with their recognised role as HPC niches in
   non-neoplastic liver.
RI Govaere, Olivier/R-9372-2019; Tiniakos, Dina G/AAA-5708-2020
OI Govaere, Olivier/0000-0002-4426-6930; 
ZS 0
TC 1
ZA 0
ZR 0
Z8 1
ZB 1
Z9 2
SN 0309-0167
EI 1365-2559
UT WOS:000430106700018
PM 29220096
ER

PT J
AU Sharaiha, Reem Z.
   Xu, Ming-Ming
   Karia, Kunal
   Gaidhane, Monica
   Kahaleh, Michel
   Gonda, Tamas A.
   Sethi, Amrita
TI Comparison of Probe-Based Confocal Endomicroscopy Versus FISH in the
   Evaluation of Indeterminant Biliary Strictures
SO GASTROINTESTINAL ENDOSCOPY
VL 81
IS 5
MA Su1582
BP AB339
EP AB339
DI 10.1016/j.gie.2015.03.1479
SU S
PD MAY 2015
PY 2015
RI M, Gaidhane/B-9414-2009
OI M, Gaidhane/0000-0001-6773-7080
ZR 0
ZB 0
ZA 0
Z8 0
TC 0
ZS 0
Z9 0
SN 0016-5107
EI 1097-6779
UT WOS:000209931400280
ER

PT J
AU Cesaro, P.
   Tringali, A.
   Caillol, F.
   Monges, G. M.
   Familiari, P.
   Perri, V.
   Spada, C.
   Giovannini, M.
   Costamagna, G.
TI IN-VIVO MINIPROBE-BASED CONFOCAL FLUORESCENCE ENDOMICROSCOPY (CELLVIZIO)
   FOR HILAR BILIARY STRICTURES: AN EXPERIENCE OF TWO CENTRES
SO DIGESTIVE AND LIVER DISEASE
VL 43
BP S145
EP S145
DI 10.1016/S1590-8658(11)60221-1
SU 3
PD MAR 2011
PY 2011
RI Familiari, Pietro/AAL-9556-2020; Tringali, Andrea/O-8589-2019
OI Familiari, Pietro/0000-0002-5181-2928; Tringali,
   Andrea/0000-0002-9614-3449
ZA 0
ZB 0
ZS 0
TC 1
ZR 0
Z8 0
Z9 1
SN 1590-8658
UT WOS:000294021900086
ER

PT J
AU Meining, Alexander
   Frimberger, Eckart
   Becker, Valentin
   von Delius, Stefan
   von Weyhern, Claus
   Schmid, Roland M.
   Prinz, Christian
TI Detection of cholangiocarcinoma in-vivo using miniprobe-based confocal
   microscopy
SO GASTROENTEROLOGY
VL 134
IS 4
BP A191
EP A191
SU 1
PD APR 2008
PY 2008
Z8 0
ZB 0
ZA 0
TC 2
ZR 0
ZS 0
Z9 2
SN 0016-5085
UT WOS:000255101501277
ER

PT J
AU Chathadi, Krishnavel V.
   Chandrasekhara, Vinay
   Acosta, Ruben D.
   Decker, G. Anton
   Early, Dayna S.
   Eloubeidi, Mohamad A.
   Evans, John A.
   Faulx, Ashley L.
   Fanelli, Robert D.
   Fisher, Deborah A.
   Foley, Kimberly
   Fonkalsrud, Lisa
   Hwang, Joo Ha
   Jue, Terry L.
   Khashab, Mouen A.
   Lightdale, Jenifer R.
   Muthusamy, V. Raman
   Pasha, Shabana F.
   Saltzman, John R.
   Sharaf, Ravi
   Shaukat, Aasma
   Shergill, Amandeep K.
   Wang, Amy
   Cash, Brooks D.
   DeWitt, John M.
CA ASGE STANDARDS PRACTOCE COMM
TI The role of ERCP in benign diseases of the biliary tract
SO GASTROINTESTINAL ENDOSCOPY
VL 81
IS 4
BP 795
EP 803
DI 10.1016/j.gie.2014.11.019
PD APR 2015
PY 2015
AB This is one of a series of statements discussing the use of GI endoscopy
   in common clinical situations. The Standards of Practice Committee of
   the American Society for Gastrointestinal Endoscopy (ASGE) prepared this
   text. In preparing this guideline, a search of the medical literature
   was performed by using PubMed from January 1980 through December 2013 by
   using the keyword(s) "choledocholithiasis," "biliary stricture,"
   "primary sclerosing cholangitis," "cholangiopathy," "sphincter of Oddi
   dysfunction," "biliary leak," "choledochal cyst," "choledochocele," AND
   "gastrointestinal endoscopy," "ERCP," "endoscopy," and "endoscopic
   procedures." The search was supplemented by accessing the "related
   articles" feature of PubMed, with articles identified on PubMed as the
   references. Pertinent studies published in English were reviewed.
   Additional references were obtained from the bibliographies of the
   identified articles and from recommendations of expert consultants. When
   little or no data exist from well-designed prospective trials, emphasis
   is given to results from large series and reports from recognized
   experts. Guidelines for appropriate use of endoscopy are based on a
   critical review of the available data and expert consensus at the time
   the guidelines are drafted. Further controlled clinical studies may be
   needed to clarify aspects of this guideline. This guideline may be
   revised as necessary to account for changes in technology, new data, or
   other aspects of clinical practice. The recommendations were based on
   reviewed studies and were graded on the strength of the supporting
   evidence using the GRADE criteria(1) (Table 1).
RI khashab, mouen A/F-6643-2017; DeWitt, John/AAP-3977-2020
ZA 0
ZB 11
TC 57
ZR 3
ZS 2
Z8 5
Z9 67
SN 0016-5107
EI 1097-6779
UT WOS:000351668700002
PM 25665931
ER

PT J
AU Miller, Corey S.
   Chen, Yen-I
TI Current role of endoscopic pancreatoscopy
SO CURRENT OPINION IN GASTROENTEROLOGY
VL 34
IS 5
BP 309
EP 315
DI 10.1097/MOG.0000000000000453
PD SEP 2018
PY 2018
AB Purpose of reviewTo provide an overview of the field of pancreatoscopy
   and to summarize the data informing its clinical utility.Recent
   findingsRegarding the technological advance of pancreatoscopy, recent
   studies are the first to report the use of digital, single-operator
   pancreatoscopy (SpyGlass DS; Boston Scientific, Natick, MA). New data on
   the use of preoperative pancreatoscopy offer promising results for the
   potential to optimize treatment of intraductal papillary mucinous
   neoplasms and to differentiate between benign and malignant pancreatic
   strictures. Finally, there has been accumulating evidence for the use of
   pancreatoscopy-guided lithotripsy for the management of painful chronic
   calcific pancreatitis.SummaryEndoscopic pancreatoscopy offers the
   advantage of direct visualization of the pancreatic duct, allowing for
   optimal macroscopic assessment, targeted tissue acquisition and guided
   therapies such as lithotripsy of pancreatic duct stones. The data
   informing some aspects remain limited, but the accumulating literature
   forms our understanding of the current and future role of pancreatoscopy
   in the management of pancreatic disease.
TC 2
Z8 0
ZR 0
ZB 0
ZS 1
ZA 0
Z9 2
SN 0267-1379
EI 1531-7056
UT WOS:000442244600006
PM 29847323
ER

PT J
AU Tyberg, Amy
   Xu, Ming-ming
   Gaidhane, Monica
   Sharaiha, Reem Z.
   Kahaleh, Michel
TI SECOND GENERATION OPTICAL COHERENCE TOMOGRAPHY: PRELIMINARY EXPERIENCE
   IN PANCREATIC AND BILIARY STRICTURES
SO GASTROENTEROLOGY
VL 152
IS 5
MA Tu2004
BP S1032
EP S1033
DI 10.1016/S0016-5085(17)33491-1
SU 1
PD APR 2017
PY 2017
CT Digestive Disease Week (DDW)
CY MAY 06-09, 2017
CL Chicago, IL
SP Amer Soc Gastrointestinal Endoscopy; Amer Assoc Study Liver Dis; Amer
   Gastroenterol Assoc; Soc Surg Alimentary Tract
RI M, Gaidhane/B-9414-2009
OI M, Gaidhane/0000-0001-6773-7080
TC 2
ZB 1
ZA 0
Z8 0
ZR 0
ZS 0
Z9 2
SN 0016-5085
EI 1528-0012
UT WOS:000403140304250
ER

PT J
AU Law, Ryan
   Baron, Todd H.
TI ERCP
SO ENDOSCOPY
VL 45
IS 9
BP 745
EP 749
DI 10.1055/s-0033-1344627
PD SEP 2013
PY 2013
AB Technological advances in ERCP have appeared to plateau. Nonetheless,
   specific areas within ERCP were well represented at this year's
   Digestive Disease Week (DDW). These areas are subdivided and discussed
   in detail. As expected, there remains concern about prevention of
   post-ERCP pancreatitis (PEP). Although pharmacologic therapy by using
   nonsteroidal anti-inflammatory drugs (NSAIDs) has clearly emerged as an
   alternative and/or adjunct to pancreatic duct (PD) stents, stents seem
   to remain the mainstay in the endoscopists' armamentarium for the
   prevention of PEP. Other topics covered included the use of
   cholangioscopy, diagnosis of biliary strictures, and treatment of
   strictures by using stents and radiofrequency ablation.
TC 0
ZA 0
ZB 0
ZR 0
Z8 0
ZS 0
Z9 0
SN 0013-726X
EI 1438-8812
UT WOS:000323679200012
PM 23990486
ER

PT J
AU Loehr, Matthias
   Bergquist, Annika
   Swahn, Fredrik
   Enochsson, Lars
   Noel, Rozh
   Ghazi, Sam
   Albiin, Nils
   Marschall, Hanns-Ulrich
   Permert, Johan
   Amelo, Urban
TI Confocal Laser Scanning Microscopy in Patients With Biliary Strictures
   and Pancreatic Duct Lesions - A Prospective Pilot Study
SO GASTROENTEROLOGY
VL 140
IS 5
BP S756
EP S756
SU 1
PD MAY 2011
PY 2011
CT Conference on Digestive Disease Week 2011
CY MAY 07-10, 2011
CL Chicago, IL
RI Noel, Rozh/X-6378-2019; Lohr, Matthias/A-3692-2012; Marschall, Hanns-Ulrich/K-8842-2017
OI Lohr, Matthias/0000-0002-7647-198X; Marschall,
   Hanns-Ulrich/0000-0001-7347-3085
ZB 0
TC 2
Z8 0
ZS 0
ZA 0
ZR 0
Z9 2
SN 0016-5085
UT WOS:000290167303367
ER

PT J
AU Huitfeldt, HS
   Skarpen, E
   Lindeman, B
   Becher, R
   Thrane, EV
   Schwarze, PE
TI Differential distribution of met and epidermal growth factor receptor in
   normal and carcinogen-treated rat liver
SO JOURNAL OF HISTOCHEMISTRY & CYTOCHEMISTRY
VL 44
IS 3
BP 227
EP 233
DI 10.1177/44.3.8648082
PD MAR 1996
PY 1996
AB Transforming growth factor-alpha (TGF-alpha) and hepatocyte growth
   factor (HGF) are strong hepatocyte mitogens and important regulators of
   Liver regeneration, The TGF-alpha receptor EGFr appears primarily to
   mediate a proliferative signal, whereas mitogenic, motogenic, and
   morphogenic effects have been attributed to activation of the HGF
   receptor Met, We have studied the localization of Met and EGFr in normal
   and carcinogen-treated rat livers. Oval cells and preneoplastic lesions
   were induced by diethylnitrosamine initiation, followed by promotion
   with 2-acetylaminofluorene combined with a partial hepatectomy.
   Different liver cell populations and their receptor expression were
   characterized by two-color immunofluorescence and confocal laser
   scanning microscopy, Hepatocytes were detected by keratin K8 staining,
   and oval cells and bile ducts were recognized by keratin K19 expression,
   Enzyme-altered preneoplastic lesions were identified by expression of
   placental glutathione S-transferase (GST-pi). Staining for these
   cellular markers was combined with immunodetection of EGFr and Met,
   Normal liver exhibited strong staining for EGFr in hepatocytes, whereas
   blood vessels, bile ducts, and some sinusoidal cells were Met-positive,
   In carcinogen-treated livers, oval cells showed Met but not EGFr
   immunostaining, GST-pi-positive foci displayed EGFr immunostaining at a
   similar intensity as surrounding hepatocytes, whereas Met was not
   detected, Our data indicate that putative liver cells (oval cells) have
   a growth receptor phenotype similar to that of bile ducts, whereas
   preneoplastic liver lesions appear hepatocyte-like, These results
   indicate that the preferential proliferation of preneoplastic liver
   lesions compared to surrounding hepatocytes is not associated with an
   altered EGFr or Met phenotype.
RI Schwarze, Per/I-2080-2016
Z8 1
ZR 0
ZS 0
ZA 0
TC 13
ZB 12
Z9 14
SN 0022-1554
UT WOS:A1996TY74300004
PM 8648082
ER

PT J
AU Bhutani, Manoop S.
TI Endoscopic ultrasound comes of age: Mature, established, creative and
   here to stay!
SO ENDOSCOPIC ULTRASOUND
VL 3
IS 3
BP 143
EP 151
DI 10.4103/2303-9027.138782
PD JUL-SEP 2014
PY 2014
AB Research in endoscopic ultrasound (EUS) is alive and kicking! This paper
   will present recent interesting developments in EUS based on research
   presented at the Digestive Disease Week (DDW) held in Chicago in 2014.
   Endosonographers are looking at various techniques to improve yield of
   fine needle aspiration and core biopsies, assess circulating tumor
   cells, apply EUS for personalized medicine and develop devices to ensure
   the adequacy of sampling. EUS may open new vistas in understanding of
   neurogastroenterology and gastrointestinal motility disorders as
   discussed in this paper. EUS guided drainage of pancreatic fluid
   collections, bile duct and gallbladder is feasible, and many randomized
   trials are being done to compare different techniques. EUS guided
   delivery of fiducials, drugs, coils or chemo loaded beads in possible.
   EUS has come off age, has matured and is here to stay! The DDW in 2014
   in Chicago was a very active year for EUS. There were numerous papers on
   different aspects of EUS, some perfecting and improving old techniques,
   others dealing with randomized trials and many with novel concepts. In
   this paper, I will highlight some of the papers that were presented. It
   is not possible to discuss all the abstracts in detail. I have,
   therefore, chosen selected papers in different aspects of EUS to give
   the readers a flavor of the kind of research that was presented at DDW.
TC 10
ZR 0
Z8 0
ZB 0
ZA 0
ZS 0
Z9 10
SN 2303-9027
EI 2226-7190
UT WOS:000340840800002
PM 25184120
ER

PT J
AU Erim, Tolga
   Shiroky, Jennifer
   Pleskow, Douglas K.
TI Cholangioscopy: the biliary tree never looked so good!
SO CURRENT OPINION IN GASTROENTEROLOGY
VL 29
IS 5
BP 501
EP 508
DI 10.1097/MOG.0b013e3283640f4b
PD SEP 2013
PY 2013
AB Purpose of reviewEndoscopists have long awaited advances in the
   equipment and techniques for cholangiopancreatoscopy. Since the turn of
   the millennium, endoscopists have witnessed an explosion in the
   development and refinement of the capabilities of cholangioscopes as
   they move from being almost exclusive to tertiary care academic settings
   to a wider range of practices.
   Recent findingsStudies have tested and constructively critiqued the
   procedure, hoping to increase the success rate of diagnostic and
   therapeutic interventions. Many have found significant improvement upon
   the limitations of radiographic imaging in diagnosing diseases and
   achieving full clearance of biliary stones. Image quality has improved
   with a range of features. However, most of these still need to be
   studied further. The addition of balloon catheters and overtubes has
   improved stability and access to the biliary ducts, but comes with
   complications that need to be studied further.
   SummaryAlthough we still have improvements to yearn for, the future
   looks bright. As endoscopists continue their commitment to the promise
   of direct visualization of the biliary trees and the complementary tools
   for diagnosis and treatment, we are continuing to raise quality of care
   for patients with complicated biliary diseases.
RI Pleskow, Douglas K/F-3319-2016
OI Pleskow, Douglas K/0000-0003-0092-9496
ZR 0
ZA 0
ZS 0
Z8 1
ZB 0
TC 5
Z9 6
SN 0267-1379
EI 1531-7056
UT WOS:000326591300003
PM 23852142
ER

PT J
AU van Berkel, AM
   van Marle, J
   Groen, AK
   Bruno, MJ
TI Mechanisms of biliary stent clogging: Confocal laser scanning and
   scanning electron microscopy
SO ENDOSCOPY
VL 37
IS 8
BP 729
EP 734
DI 10.1055/s-2005-870131
PD AUG 2005
PY 2005
AB Background and Study Aims: Endoscopic insertion of plastic biliary
   endoprostheses is a well-established treatment for obstructive jaundice.
   The major limitation of this technique is late stent occlusion. In order
   to compare events involved in biliary stent clogging and identify the
   distribution of bacteria in unblocked stents, confocal laser scanning
   (CLS) and scanning electron microscopy (SEM) were carried out on two
   different stent materials - polyethylene (PE) and hydrophilic
   polymer-coated polyurethane (HCPC).
   Patients and Methods: Ten consecutive patients with postoperative benign
   biliary strictures were included in the study. Two 10-Fr stents 9 cm in
   length, one made of PE and the other of HCPC, were inserted. The stents
   were electively exchanged after 3 months and examined using CLS and SEM.
   Results: No differences were seen between the two types of stent. The
   inner stent surface was covered with a uniform amorphous layer. On top
   of this layer, a biofilm of living and dead bacteria was found, which in
   most cases was unstructured. The lumen was filled with free-floating
   colonies of bacteria and crystals, surrounded by mobile laminar
   Structures of mucus. An open network of large dietary fibers was seen in
   all of the stents.
   Conclusions: The same clogging events occurred in both PE and HCPC
   stents. The most remarkable observation was the identification of
   networks of large dietary fibers, resulting from duodenal reflux, acting
   as a filter. The build-up of this intraluminal framework of dietary
   fibers appears to be a major factor contributing to the multifactorial
   process of stent clogging.
ZB 25
ZS 0
ZA 0
Z8 0
TC 78
ZR 1
Z9 79
SN 0013-726X
EI 1438-8812
UT WOS:000230877700007
PM 16032491
ER

PT J
AU Skarpen, E
   Thoresen, GH
   Tasken, K
   Samuelsen, JT
   Jahnsen, T
   Schwarze, PE
   Huitfeldt, HS
TI Localization of cAMP-dependent signal transducers in early rat liver
   carcinogenesis
SO HISTOCHEMISTRY AND CELL BIOLOGY
VL 109
IS 3
BP 203
EP 209
DI 10.1007/s004180050219
PD MAR 1998
PY 1998
AB Cyclic AMP (cAMP) is an important regulator of liver growth and
   differentiation. The main intracellular cAMP receptor, cAMP-dependent
   protein kinase (PKA), consists of two regulatory (R) and two catalytic
   (C) subunits. There are two classes, RI and RII, of the regulatory
   subunit, giving rise to type I (RI2C2) and type II (RII2C2) PKA. The
   RI/RII ratio generally decreases during organ development, and increases
   during carcinogenesis. Alterations in this ratio have been implicated as
   an important factor in experimental and clinical carcinogenesis. We have
   studied the expression of RI alpha, RII alpha, C alpha, and an important
   substrate of PKA, the cAMP-response element binding protein, during rat
   liver carcinogenesis. Two-color immunofluorescence and confocal laser
   scan microscopy were used to characterize localization of the
   cAMP-dependent signal transducers in hepatocytes, bile ducts, oval
   cells, and preneoplastic lesions. We found that bile ducts and oval
   cells (putative liver stem cells) contained a higher RI/RII ratio than
   hepatocytes and preneoplastic lesions. Thus, an altered RI/RII ratio was
   not detected during early rat liver carcinogenesis, but may contribute
   to differentiation of putative liver stem cells to hepatocytes.
RI Schwarze, Per/I-2080-2016; Tasken, Kjetil/
OI Tasken, Kjetil/0000-0003-2841-4697
ZR 0
ZA 0
TC 9
ZS 0
ZB 9
Z8 0
Z9 9
SN 0301-5564
UT WOS:000072332600004
PM 9541468
ER

PT J
AU Ghallab, Ahmed
TI Perspectives in toxicologic pathology: quantification of bile
   canalicular networks
SO ARCHIVES OF TOXICOLOGY
VL 88
IS 10
BP 1907
EP 1908
DI 10.1007/s00204-014-1347-y
PD OCT 2014
PY 2014
RI Ghallab, Ahmed/AAT-9939-2020; Ghallab, Ahmed/J-3204-2015
OI Ghallab, Ahmed/0000-0003-0695-3403; Ghallab, Ahmed/0000-0003-0695-3403
ZR 0
TC 0
ZA 0
Z8 0
ZS 0
ZB 0
Z9 0
SN 0340-5761
EI 1432-0738
UT WOS:000342193500008
PM 25189656
ER

PT J
AU Campbell, Sarah
TI The Space Between A previously unrecognized and pervasive space in the
   body may hold solutions for cancer metastasis, immunotherapy, and
   fibrosis treatment
SO IEEE PULSE
VL 9
IS 5
BP 12
EP 15
DI 10.1109/MPUL.2018.2856942
PD SEP-OCT 2018
PY 2018
ZB 0
ZR 0
ZS 0
Z8 0
TC 0
Z9 0
SN 2154-2287
UT WOS:000446313700004
PM 30273135
ER

PT J
AU Law, Ryan
   Baron, Todd H.
TI ERCP
SO GASTROINTESTINAL ENDOSCOPY
VL 78
IS 3
BP 428
EP 433
DI 10.1016/j.gie.2013.06.018
PD SEP 2013
PY 2013
ZR 0
ZS 1
ZB 0
ZA 0
Z8 0
TC 1
Z9 2
SN 0016-5107
EI 1097-6779
UT WOS:000324017000006
PM 23948191
ER

PT J
AU Vozzo, Catherine F.
   Sanaka, Madhusudhan R.
TI Endoscopic Management of Pancreaticobiliary Disease
SO SURGICAL CLINICS OF NORTH AMERICA
VL 100
IS 6
BP 1151
EP +
DI 10.1016/j.suc.2020.08.006
PD DEC 2020
PY 2020
AB The evolution of advanced pancreaticobiliary endoscopy in the past 50
   years is remarkable. Endoscopic retrograde cholangiopancreatography
   (ERCP) has progressed from a diagnostic test to an almost entirely
   therapeutic procedure. The endoscopist must have a clear understanding
   of the indications for ERCP to avoid unnecessary complications,
   including post-ERCP pancreatitis. Endoscopic ultrasound initially was
   used as a diagnostic tool but now is equipped with accessary channels
   allowing endoscopic ultrasound-guided interventions in various
   pancreaticobiliary conditions. This review discusses the endoscopic
   management of common pancreatic and biliary diseases along with the
   techniques, indications, outcomes, and complications of
   pancreaticobiliary endoscopy.
ZS 0
TC 1
Z8 0
ZB 0
ZA 0
ZR 0
Z9 1
SN 0039-6109
EI 1558-3171
UT WOS:000582792000012
PM 33128885
ER

PT J
AU Wakai, Toshifumi
   Shirai, Yoshio
   Sakata, Jun
   Korita, Pavel V.
   Ajioka, Yoichi
   Hatakeyama, Katsuyoshi
TI Early DNA damage response in residual carcinoma in situ at ductal stumps
   and local recurrence in patients undergoing resection for extrahepatic
   cholangiocarcinoma
SO JOURNAL OF HEPATO-BILIARY-PANCREATIC SCIENCES
VL 20
IS 3
BP 362
EP 369
DI 10.1007/s00534-012-0539-1
PD MAR 2013
PY 2013
AB The aim of this study was to clarify the association between the DNA
   damage response mediated by p53-binding protein 1 (53BP1) in residual
   carcinoma in situ at ductal stumps and local recurrence in patients
   undergoing resection for extrahepatic cholangiocarcinoma.
   A retrospective analysis was conducted of 11 patients with positive
   ductal margins with carcinoma in situ. To evaluate the early DNA damage
   response, the nuclear staining pattern of 53BP1 was examined by
   immunofluorescence. TUNEL analysis was used to calculate the apoptotic
   index.
   Of the 11 tumor specimens of carcinoma in situ, seven showed diffuse
   localization of 53BP1 in nuclei (53BP1 inactivation) and four showed
   discrete nuclear foci of 53BP1 (53BP1 activation); the apoptotic index
   was significantly decreased in the seven tumor specimens with 53BP1
   inactivation compared to the four with 53BP1 activation (median
   apoptotic index, 1 vs. 22 %; p = 0.003). The cumulative probability of
   local recurrence was significantly higher in patients with 53BP1
   inactivation than in patients with 53BP1 activation (cumulative 5-year
   local recurrence rate, 60 vs. 0 %; p = 0.019).
   Clinically evident local recurrence of residual carcinoma in situ at
   ductal stumps is closely associated with 53BP1 inactivation and
   decreased apoptosis.
CT 45th Meeting of the Japan-Biliary-Association
CY SEP 18, 2009
CL Chiba, JAPAN
SP Japan Biliary Assoc
ZR 0
ZB 0
ZS 0
Z8 0
TC 4
ZA 0
Z9 4
SN 1868-6974
EI 1868-6982
UT WOS:000316072600014
PM 22886457
ER

PT J
AU Saitoh, Yurika
   Terada, Nobuo
   Saitoh, Sei
   Ohno, Nobuhiko
   Fujii, Yasuhisa
   Ohno, Shinichi
TI Three-dimensional reconstruction of living mouse liver tissues using
   cryotechniques with confocal laser scanning microscopy
SO JOURNAL OF ELECTRON MICROSCOPY
VL 59
IS 6
BP 513
EP 525
DI 10.1093/jmicro/dfq065
PD DEC 2010
PY 2010
AB Soluble proteins and glycogen particles are well preserved in
   paraffin-embedded sections prepared by in vivo cryotechnique (IVCT) and
   cryobiopsy followed by freeze substitution fixation. We performed
   confocal laser scanning microscopic analyses on the distributions of
   glycogen with periodic acid-Schiff (PAS) staining and serum proteins
   with immunostaining for mouse liver tissues. Livers of fully fed mice
   showed a strong fluorescence signal of PAS staining in all hepatocytes
   and immunofluorescence of immunoglobulin kappa light chain (Ig kappa) in
   blood vessels and bile canaliculi. However, some hepatocytes in
   mechanically damaged livers were PAS-negative and Ig
   kappa-immunopositive, showing extraction of glycogen particles and
   infiltration of serum proteins in hepatocytes. By three-dimensional (3D)
   reconstruction of serial optical sections, interconnecting hepatic
   sinusoids and bile canaliculi were detected with Ig kappa immunostaining
   between trabecular hepatocytes that were PAS stained. In PAS-stained
   samples under fasting conditions, interstitial structures along
   sinusoids were clarified in vivo by 3D reconstruction because of the
   lower PAS staining intensity of hepatocytes. In addition, 100-mu m-thick
   eosin-stained slices provided 3D structural images more than 30 mu m in
   thickness away from tissue surfaces, showing blood vessels with flowing
   erythrocytes and networks of bile ducts and canaliculi. IVCT and
   cryobiopsy with histochemical analyses enabled us to visualize native
   hepatocytic glycogen and 3D structures, such as vascular networks,
   reflecting their living states by confocal laser scanning microscopy.
TC 4
Z8 0
ZS 0
ZA 0
ZB 2
ZR 0
Z9 4
SN 0022-0744
EI 1477-9986
UT WOS:000284636900008
PM 20709827
ER

PT J
AU Huang, Yue
   Mei, Feng
   Yu, Bin
   Zhang, Hong-jun
   Han, Juan
   Jiang, Zhong-yong
   Zhou, De-shan
TI Distribution of the interstitial Cajal-like cells in the gallbladder and
   extrahepatic biliary duct of the guinea-pig
SO ACTA HISTOCHEMICA
VL 111
IS 2
BP 157
EP 165
DI 10.1016/j.acthis.2008.05.005
PD 2009
PY 2009
AB It has been suggested that interstitial Cajal-like cells (ICLC) may be
   involved in the spontaneous rhythmic electrical activities of the
   extrahepatic bile duct system. The present study investigated the
   distribution and characteristics of ICLC, which are immunopositive for
   CD117/ Kit receptor tyrosine kinase, using immunohistochemistry
   employing a monoclonal antibody raised against CD117/Kit on whole-mount
   preparations. The Kit-positive ICLC were examined using confocal laser
   scanning microscopy or fluorescence microscopy. ICLC, immunoreactive for
   Kit, were pleiomorphic and/or spindle-shaped cells with a few bipolar
   processes and distributed in the smooth muscle layers of the gallbladder
   and bile duct system. They were scattered in the hepatic duct, cystic
   duct and gallbladder as well as in the upper part of the common bile
   duct. The ICLC gradually increased in number and formed a completed
   cellular network in the lower part of the common bile duct and ampulla.
   The numbers of ICLC in the ampulla were similar to that of the duodenum
   and significantly much greater in number than in the gallbladder and
   bile ducts. The density of the ICLC in the common bile duct was
   significantly higher than that of other bite ducts. Our results
   suggested that the ICLC might contribute to the regulation of the
   spontaneous rhythmic contraction and development of motility disorders
   of the bite duct system. (c) 2008 Elsevier GmbH. All rights reserved.
ZB 14
ZS 0
ZA 0
Z8 6
ZR 1
TC 19
Z9 25
SN 0065-1281
EI 1618-0372
UT WOS:000265148700009
PM 18676008
ER

PT J
AU Regent, D
   Laurent, V
   Antunes, L
   Debelle, L
   Cannard, L
   Leclerc, JC
   Beot, S
TI Fibrous tissue(s): a key for lesion characterization in digestive
   diseases
SO JOURNAL DE RADIOLOGIE
VL 83
IS 2
BP 292
EP 308
PN 2
PD FEB 2002
PY 2002
AB Fibrosis is one of the hallmarks of inflammatory and repair processes in
   pathology. Various exogenous and endogenous stimuli, including tumor
   development, can induce inflammatory reactions.
   During the post-equilibrium phase after IV injection of non specific
   contrast media, CT and/or MR allow the study of these inflammatory
   answers to tumoral or infectious processes. Delayed enhancement of
   collagenic fibrous tissue during the late post-equilibrium phase is an
   essential complementary data in the characterization of many liver
   lesions: cirrhosis, cholangiocarcinoma, focal nodular hyperplasia,
   fibrous metastasis... but also for the differential diagnosis of
   pancreatic diseases (groove pancreatitis vs ductal adenocarcinoma) or of
   gastro-intestinal diseases (gastric adenocarcinoma vs lymphoma,
   mechanical complication vs inflammatory bouts of ileal Crohn's disease).
Z8 0
ZA 0
TC 14
ZB 4
ZR 0
ZS 0
Z9 14
SN 0221-0363
UT WOS:000174566900008
PM 11981497
ER

PT J
AU Ma, De-Fu
   Tezuka, Hideo
   Kondo, Tetsuo
   Sudo, Katsuko
   Niu, Dong-Feng
   Nakazawa, Tadao
   Kawasaki, Tomonori
   Yamane, Tetsu
   Nakamura, Nobuki
   Katoh, Ryohei
TI Differential tissue expression of enhanced green fluorescent protein in
   'Green mice'
SO HISTOLOGY AND HISTOPATHOLOGY
VL 25
IS 6
BP 749
EP 754
PD JUN 2010
PY 2010
AB In order to clarify tissue expression of enhanced green fluorescent
   protein (EGFP) in 'green mice' from a transgenic line having an EGFP
   cDNA under the control of a chicken beta-actin promoter and
   cytomegalovirus enhancer, we studied the expression of EGFP in various
   organs and tissues from these 'green mice' by immunohistochemistry with
   anti- EGFP antibody in conjunction with direct observation for EGFP
   fluorescence using confocal laser scanning microscopy.
   On immunohistochemical examination and on direct observation by confocal
   laser scanning microscopy, the level of EGFP expression varied among
   organs and tissues. EGFP expression was diffusely and strongly observed
   in the skin, pituitary, thyroid gland, parathyroid gland, heart, gall
   bladder, pancreas, adrenals and urinary bladder. There was only sporadic
   and weak expression of EGFP in the epithelium of the trachea, bronchus
   of the lung, stratified squamous epithelium and gastric glands of the
   stomach, hepatic bile ducts of the liver, glomeruli and renal tubules of
   the kidney and endometrial glands of the uterus. Furthermore, EGFP was
   only demonstrated within the goblet and paneth cells in the colon and
   small intestine, the tall columnar cells in the ductus epididymis, and
   the leydig cells in the testis.
   In conclusion, our results show that EGFP is differentially expressed in
   organs and tissues of 'green mice', which indicates that 'green mice'
   may prove useful for research involving transplantation and tissue
   clonality.
TC 7
ZR 0
ZA 0
Z8 1
ZB 7
ZS 0
Z9 8
SN 0213-3911
UT WOS:000276415300007
PM 20376781
ER

PT J
AU Goetz, Martin
   Kanzler, Stephan
   Gregor, Sebastian
   Garcia-Lazaro, Jose F.
   Lueth, Stefan
   Delaney, Peter
   Strand, Dennis
   Memadathil, Beena
   Biesterfeld, Stefan
   Galle, Peter R.
   Neurath, Markus F.
   Kiesslich, Ralf
TI Morphological and functional imaging of the liver by confocal laser
   laparoscopy
SO GASTROENTEROLOGY
VL 130
IS 4
BP A791
EP A791
SU 2
PD APR 2006
PY 2006
CT Digestive Disease Week/107th Annual Meeting of the
   American-Gastroenterological-Association
CY MAY 19-24, 2006
CL Los Angeles, CA
SP Amer Gastroenterol Assoc
RI Ralf Kiesslich, Dr./AAK-9313-2021
ZS 0
TC 1
Z8 0
ZA 0
ZB 0
ZR 0
Z9 1
SN 0016-5085
EI 1528-0012
UT WOS:000236961706087
ER

PT J
AU Solonitsyn, Evgeny
   Dechene, Alexander
TI Diagnostic Approach to Suspected Perihilar Malignancy
SO VISCERAL MEDICINE
VL 37
IS 1
BP 3
EP 9
DI 10.1159/000513950
EA JAN 2021
PD FEB 2021
PY 2021
AB Background: Cholangiocarcinomas are relatively rare tumors most
   frequently arising from the epithelium of the hilar bile ducts. The
   diagnosis is often made in advanced (symptomatic) stages, which accounts
   for the infavorable prognosis with a 5-year survival of less than 10%.
   Identification of perihilar cholangiocarcinoma (pCCA) is often
   challenging because there is no single method offering sufficient
   diagnostic accuracy. Summary: Most tumors arise in patients without
   specific risk factors. Clinical symptoms of pCCA are nonspecific and
   reliable biomarkers are lacking, with carbohydrate antigen 19-9 being
   the most commonly used tumor marker (but with a low accuracy).
   Cross-sectional imaging (CT and MRI) is used to identify and map hilar
   strictures and determine resectability by showing vascular involvement.
   Endoscopic ultrasound offers additional information on locoregional
   tumor spread and lymph node involvement. Endoscopic retrograde
   cholangiography in combination with cholangioscopy gives direct access
   to and imaging of hilar strictures but it does not always distinguish
   between pCCA and benign hilar strictures. Tissue acquisition for
   histological diagnosis is challenging, with frequent sampling errors
   regardless of the method of biopsy procurement because of the cellular
   paucity of tumor tissue. Key Messages: In suspected perihilar
   malignancy, a mosaic of clinical data has to be taken into account.
   Histological evaluation of (endoscopically harvested) specimens is
   pivotal to differential diagnosis. Several new techniques to increase
   diagnostic accuracy are under investigation (biomarkers and genetic
   testing among others).
ZB 0
TC 1
ZS 0
ZR 0
Z8 0
ZA 0
Z9 1
SN 2297-4725
EI 2297-475X
UT WOS:000609311700001
PM 33718479
ER

PT J
AU Goetz, Martin
   Vieth, Michael
   Kanzler, Stephan
   Galle, Peter R.
   Delaney, Peter
   Neurath, Markus F.
   Kiesslich, Ralf
TI In vivo confocal laser laparoscopy allows real time subsurface
   microscopy in animal models of liver disease
SO JOURNAL OF HEPATOLOGY
VL 48
IS 1
BP 91
EP 97
DI 10.1016/j.jhep.2007.07.029
PD JAN 2008
PY 2008
AB Background/Aims: Histopathology is essential in the diagnostic workup of
   most liver diseases. However, biopsy sampling might carry risks, is
   subject to sampling error, and does not provide dynamic tissue imaging.
   Therefore a newly developed miniaturised confocal probe was evaluated
   for in vivo microscopic imaging in rodent models of human liver
   diseases.
   Methods: The handheld laparoscopy probe used a 488 nm single line laser
   for fluorophore excitation. Optical slice thickness was 7 mu m, lateral
   resolution 0.7 mu m. Imaging depth was 0-250 mu m below the tissue
   surface. Imaging using different fluorescent staining protocols was
   performed in healthy mice, IFN gamma- and IL-12-induced hepatitis, after
   bile duct ligation, and in ob/ob mice.
   Results: Confocal imaging permitted microscopic imaging of the liver in
   vivo at high resolution. Landmarks of liver diseases such as
   inflammatory infiltration, steatosis, bile duct proliferation,
   pericellular fibrosis and perfusion anomalies could be characterised,
   localised and differentiated in vivo.
   Conclusions: In vivo confocal microscopy with this newly developed probe
   allows real-time subsurface imaging and characterisation of normal and
   pathologic liver tissue at high resolution. Since this technology is
   suited for laparoscopy in humans, it has the potential to impact on the
   diagnostic workup of liver diseases and to permit dynamic monitoring of
   (patho-)physiologic events in vivo. (c) 2007 European Association for
   the Study of the Liver. Published by Elsevier B.V. All rights reserved.
RI Ralf Kiesslich, Dr./AAK-9313-2021
ZR 1
ZA 0
ZS 0
Z8 1
ZB 12
TC 25
Z9 26
SN 0168-8278
EI 1600-0641
UT WOS:000252257200015
PM 18022725
ER

PT J
AU Chen, BY
   Wei, JG
   Wang, YC
   Wang, CM
   Yu, J
   Yang, XX
TI Effects of cholesterol on the phenotype of rabbit bile duct fibroblasts
SO WORLD JOURNAL OF GASTROENTEROLOGY
VL 9
IS 2
BP 351
EP 355
DI 10.3748/wjg.v9.i2.351
PD FEB 2003
PY 2003
AB AIM: To investigate how cholesterol (Ch) can affect the phenotype of
   bile duct fibroblasts of New Zealand rabbits.
   METHODS: 16 rabbits were divided randomly into two groups: the control
   group and the experiment group. The rabbits in experiment group were fed
   with hypercholesterol diet for 8 weeks. Bile duct was dissociated from
   rabbits and prepared for transmission electron microscopy. The purified
   bile duct fibroblasts were cultured and divided randomly into there
   groups: control group, Ch smiddle concentration group (0.6 g/L), Ch high
   concentration group (1.2 g/L). After incubated for 72 h, the fibroblasts
   were made into specimens for transmission electron microscopy. The
   expression of alpha-actin in bile duct fibroblasts was measured by means
   of laser scanning confocal microscopy.
   RESULTS: With the transmission electron microscopy, the normal bile duct
   fibroblasts were shuttle-shaped, and there were abundant rough
   endoplasmic reticulums (RER), but few mitochondria or microfilaments in
   cytoplasm. This is the typical phenotype of fibroblasts. Bile duct
   fibroblasts of hypercholesterolemic rabbits were observed. by the
   transmission electron microscopy Rough endoplasmic reticulums were
   significantly reduced, with a lot of microfilament bundles or stress
   fibers appeared in cytoplasm, especially under plasma membrane. Dense
   bodies were scattered within these bundles. Macula densas and
   discontinuous sarcolemma were found under plasma membrane. It suggested
   that the bile duct fibroblasts of hypercholesterolemic rabbits presented
   the phenotype of smooth muscle cell. The cultured bile duct fibroblasts
   also had typical phenotype of fibroblasts. After stimulated by middle
   concentration cholesterol (0.6 g/L) for 72 h, there appeared lots of
   microfilaments; in cytoplasm, but without dense body, macula densas and
   discontinuous sarcolemma. Observed with confocal microscopy, there were
   many regular bundles of microfilaments in fibroblasts treated with
   middle concentration ch (0.6 g/L) and the expression of alpha-actin was
   signifiantly increased. The average fluorescence value of middle
   concentration group was 1 628 189 (P<0.01 vs control group).
   Microfilaments and the expression of cc-actin were greatly decreased in
   fibroblastes of high concentration group (1.2 g/L). The average
   fluorescence value of high concentration group was 1 427+/-153 (P<0.05
   vs middle concentration group). There were a lower expression of
   alpha-actin and few microfilaments in bile duct fibroblasts of control
   group with an average fluorescence value of 1 224+/-138.
   CONCLUSION: Cholesterol can make bile duct fibroblasts have the
   phenotypic characteristics of smooth muscle cell both in vitro and in
   vivo and this effect is more significant in vivo. The effect is probably
   associated with some other factors besides cholesterol.
Z8 0
ZR 0
TC 4
ZA 0
ZB 1
ZS 0
Z9 4
SN 1007-9327
EI 2219-2840
UT WOS:000180736500036
PM 12532465
ER

PT J
AU Novikoff, PM
   Yam, A
TI Stem cells and rat liver carcinogenesis: Contributions of confocal and
   electron microscopy
SO JOURNAL OF HISTOCHEMISTRY & CYTOCHEMISTRY
VL 46
IS 5
BP 613
EP 626
DI 10.1177/002215549804600507
PD MAY 1998
PY 1998
AB Microscopic analysis in combination with cytochemistry and
   immunocytochemistry has revealed the presence of four cell types not
   previously described in the portal area and parenchyma of the liver from
   an experimental rodent hepatocarcinogenic rat mode. Within the
   intrahepatic bile ductules, which proliferate after administration of
   chemical carcinogens and partial hepatectomy, small, undifferentiated
   nonpolarized, nonepithelial cells with a blast-like phenotype and
   polarized epithelial cells different from the polarized epithelial cells
   that typically line the walls of the bile ductules were Found. In the
   connective tissue stroma surrounding the bile ductules, nonpolarized
   epithelial cells with hepatocyte phenotype were found. In the
   parenchyma, subpopulations of bile ductule epithelial cells that
   established ATPase-positive bile canalicular structures, including the
   formation of desmosomes and tight junctions, with parenchymal
   hepatocytes within the hepatic lobule were found. These observations
   raise the following questions in this model. Are there un differentiated
   progenitor cells with stem cell-like properties within bile ductules?
   What are the interrelations of the newly described cell types with each
   other, with parenchymal hepatocytes, with preneoplastic nodules, and
   with hepatomas? Do the heterogeneous cell types within the bile
   ductules, in the surrounding connective tissue, and within the hepatic
   cords represent intermediate stages of single or multiple cell lineage
   pathways leading to hepatocyte differentiation, liver regeneration,
   and/or preneoplastic nodule formation?.
CT Symposium on Neoplasia at the 48th Annual Meeting of the
   Histochemical-Society
CY AUG 10, 1997
CL CLEVELAND, OH
SP Histochem Soc
ZA 0
TC 15
ZR 0
ZB 13
ZS 0
Z8 0
Z9 15
SN 0022-1554
EI 1551-5044
UT WOS:000073339900007
PM 9562570
ER

PT J
AU Wang, J. B.
   Liu, L. X.
   Pan, S. H.
   Wang, C. Y.
   Fu, Q. F.
TI Therapeutic effect of photodynamic therapy using hematoporphyrin
   monomethyl ether (HMME) on human cholangiocarcinoma cell line QBC939
SO NEOPLASMA
VL 57
IS 1
BP 79
EP 85
DI 10.4149/neo_2010_01_079
PD 2010
PY 2010
AB Photodynamic therapy (PDT) is an effective local cancer treatment when a
   photosensitizer is administered and the tumor is irradiated with light.
   We examined the effect of PDT using HMME as the photosensitizer, and the
   630nm diode laser on human cholangiocarcinoma cell line QBC939. Cell
   viability was determined by MTT assay. The percentage of apoptotic cell
   was determined by flow cytometry following annexin V/PI staining. Two
   methods were used for the determination of apoptosis: terminal
   deoxynucleotidyl transferase (TdT)-mediated dUTP nick-end labeling assay
   and laser scanning confocal microscope detection. The procaspase-3 and
   cytochrome c were measured by western blot. In vitro PDT showed
   excellent cytotoxicity that was a function of laser energy and drug
   concentration to the QBC939 cell lines. PDT-mediated cell death occurred
   predominantly by apoptosis in vitro. Furthermore, this treatment
   initiates early cytochrome c release, followed by late procaspase-3
   activation. Our study demonstrates that PDT using HMME and the diode
   laser induces apoptosis that is mediated by cytochrome c release and
   caspase activation in human cholangiocarcinoma cell lines. It is
   expected that this therapy would be clinically useful for the treatment
   of patients with cholangiocarcinoma.
RI Liu, LianXin/D-6712-2013
ZR 0
TC 12
ZS 1
ZB 5
ZA 0
Z8 0
Z9 12
SN 0028-2685
UT WOS:000277412400013
PM 19895177
ER

PT J
AU Markus, AMA
   Kockerling, F
   Neuhuber, WL
TI Close anatomical relationships between nerve fibers and MHC class
   II-expressing dendritic cells in the rat liver and extrahepatic bile
   duct
SO HISTOCHEMISTRY AND CELL BIOLOGY
VL 109
IS 4
BP 409
EP 415
DI 10.1007/s004180050242
PD APR 1998
PY 1998
AB The anatomical relationships between immunocytochemically identified
   nerve fibers and MHC class II-expressing antigen presenting dendritic
   cells were investigated in the rat hepatobiliary system using
   immunocytochemistry, confocal laser scanning, and electron microscopy.
   Close proximity of nerve fiber varicosities immunostained for PGP 9.5
   and MHC class II-expressing dendritic cells was frequently observed in
   the wall of extrahepatic bile ducts, in Glisson's area, around central
   and hepatic veins, and in the liver capsule, Contacts between nerve
   fibers staining for substance P, calcitonin gene-related peptide,
   calretinin, and vasoactive intestinal polypeptide and dendritic cells
   were more often observed around extrahepatic bile ducts than in
   Glisson's area. Nerve fibers immunostaining for tyrosine hydroxyl ase
   and neuropeptide Y were numerous both in the wall of extrahepatic bile
   ducts and in Glisson's area and frequently contacted dendritic cells
   there. At the ultrastructural level, close membrane contacts between
   bare axolemmal areas of unmyelinated nerve fibers and processes of MHC
   class II-expressing cells were observed. These: results demonstrate
   close anatomical relationships of nerve fibers from various sources with
   antigen presenting dendritic cells in the visceral domain and suggest
   modulation of antigen presentation by the autonomic nervous system.
ZA 0
Z8 0
ZR 0
ZS 0
TC 24
ZB 18
Z9 24
SN 0301-5564
UT WOS:000072920000014
PM 9562391
ER

PT J
AU Broekgaarden, M.
   Weijer, R.
   Krekorian, M.
   Van den IJssel, B.
   Van Vught, R.
   Kos, M.
   Alles, L. K.
   Van Gulik, T. M.
   Heger, M.
TI Increasing the efficacy of photodynamic therapy of solid cancers by
   inhibition of hypoxic signaling with acriflavine
SO EUROPEAN JOURNAL OF CANCER
VL 50
MA 843
BP S205
EP S205
DI 10.1016/S0959-8049(14)50746-0
SU 5
PD JUL 2014
PY 2014
RI Broekgaarden, Mans/AAA-4239-2020
OI Broekgaarden, Mans/0000-0002-9516-5048
Z8 0
TC 0
ZR 0
ZS 0
ZA 0
ZB 0
Z9 0
SN 0959-8049
EI 1879-0852
UT WOS:000351589702029
ER

PT J
AU Lingala, Shilpa
   Cui, Yi Yao
   Chen, Xiaoli
   Khatri, Vijay
   Zern, Mark
   Ruebner, Boris H.
   Wu, Jian
TI EXPRESSION OF CANCER STEM CELL MARKERS IN HEPATOCELLULAR CARCINOMA AND
   HEPATOMA CELL LINES
SO HEPATOLOGY
VL 50
IS 4
MA 1823
BP 1146A
EP 1146A
PD OCT 2009
PY 2009
CT 60th Annual Meeting of the
   American-Association-for-the-Study-of-Liver-Diseases
CY OCT 30-NOV 03, 2009
CL Boston, MA
SP Amer Assoc Study Liver Dis
RI Vijay Khatri, MBChB/AAR-3076-2020
TC 0
ZR 0
ZB 0
Z8 0
ZS 0
ZA 0
Z9 0
SN 0270-9139
UT WOS:000270456001817
ER

PT J
AU Schmitt-Graeff, Annette
   Jing, Runfeng
   Nitschke, Roland
   Desmouliere, Alexis
   Skalli, Omar
TI Synemin expression is widespread in liver fibrosis and is induced in
   proliferating and malignant bitiary epithelial cells
SO HUMAN PATHOLOGY
VL 37
IS 9
BP 1200
EP 1210
DI 10.1016/j.humpath.2006.04.017
PD SEP 2006
PY 2006
AB The expression profile of intermediate filament proteins provides
   valuable information on the differentiation of specific cell populations
   and their contributions to disease. Synemin is one of the few
   intermediate filament proteins whose expression pattern during
   pathological situations is poorly characterized. We conducted a
   systematic immunohistochemical investigation of synemin expression in
   human liver diseases. In normal liver and in the early prefibrotic phase
   of chronic viral hepatitis or steatoliepatitis, synemin was localized in
   hepatic stellate cells (HSCs) and vascular cells. Fibrotic or cirrhotic
   liver disease promoted intense synemin staining of HSCs in parenchymal
   and fibrous zones. In portal tract fibroblasts, synemin expression was
   rare under normal conditions but was widespread in severe inflammatory
   diseases associated with portal expansion, consistent with the notion
   that some fibrotic reactions involve HSCs, whereas others involve both
   HSCs and portal fibroblasts. Most sinusoidal endothelial cells were
   synemin negative in normal liver but were positive in hepatocellular
   carcinomas. Synemin was also expressed in the epithelial component of
   the ductular reaction in various liver diseases and in
   cholangiocarcinoma cells but not in hepatocellular carcinoma cells.
   Myofibroblasts in stromal reaction to carcinomas were synemin positive.
   Thus, synemin helps delineate different types of liver fibrotic
   reactions and provides a marker for sinusoidal capillarization and for
   proliferating biliary epithelial and cholangiocarcinoma cells. (c) 2006
   Elsevier Inc. All rights reserved.
RI Nitschke, Roland/F-9525-2010; Skalli, Omar/D-4980-2013
OI Nitschke, Roland/0000-0002-9397-8475; 
ZA 0
TC 27
ZB 25
Z8 0
ZS 0
ZR 0
Z9 27
SN 0046-8177
EI 1532-8392
UT WOS:000240638400011
PM 16938526
ER

PT J
AU Kiesslich, Tobias
   Berlanda, Juergen
   Plaetzer, Kristjan
   Krammer, Barbara
   Berr, Frieder
TI Comparative characterization of the efficiency and cellular
   pharmacokinetics of Foscan-(R) and Foslip (R)-based photodynamic
   treatment in human biliary tract cancer cell lines
SO PHOTOCHEMICAL & PHOTOBIOLOGICAL SCIENCES
VL 6
IS 6
BP 619
EP 627
DI 10.1039/b617659c
PD JUN 2007
PY 2007
AB Due to the poor prognosis and limited management options for perihilar
   cholangiocarcinoma (CC) the development of alternatives for treatment is
   an important topic. Photodynamic therapy (PDT) with porfimer as
   palliative or neoadjuvant endoscopic treatment of non-resectable
   perihilar CC has improved quality of life and survival time, but cannot
   eradicate the primary tumors because of inadequate tumoricidal depth (4
   mm only around the tumor stenoses). The use of meta-tetrahydroxy-phenyl
   chlorin (mTHPC) and photoactivation at higher wavelengths (650-660 nm)
   provides high tumoricidal depth (10 mm) for PDT of pancreatic cancer and
   should yield similar tumoricidal depth in CC. This study investigates
   the photodynamic characteristics of mTHPC in solvent-based formulation
   (Foscan (R)) and in liposomal (water soluble) formulation (Foslip (R))
   in an in vitro model system consisting of two biliary cancer cell lines
   (GBC, gall bladder cancer and BDC, bile duct cancer cells). Dark
   toxicity, photodynamic efficiency, time-dependent uptake and retention
   and intracellular localization of Foscan (R) and Foslip (R) were
   studied. The results prove mTHPC as a potent photosensitizing agent with
   high phototoxic potential in biliary cancer cells as a concentration of
   600 ng ml(-1) and irradiation with 1.5 J cm(-2) (660 +/- 10 nm) is
   sufficient for about 90% cell killing. Addition of foetal bovine serum
   (FBS) to the incubation medium and analysis of the uptake and phototoxic
   properties reveals that both photosensitizer formulations bind to serum
   protein fractions, i.e. no difference between Foscan (R) and Foslip (R)
   can be found in the presence of FBS. Laser scanning fluorescence
   microscopy indicates a similar pattern of perinuclear localization of
   both sensitizers. This study demonstrates the potential of mTHPC for
   treatment of bile duct malignancies and provides evidence that Foslip
   (R) is an equivalent water-soluble formulation of mTHPC that should ease
   intravenous application and thus clinical use of mTHPC.
RI Krammer, Barbara/L-4058-2015; Kiesslich, Tobias/
OI Krammer, Barbara/0000-0001-5972-5258; Kiesslich,
   Tobias/0000-0001-5403-9478
ZS 0
ZR 0
ZA 0
TC 79
ZB 46
Z8 0
Z9 79
SN 1474-905X
EI 1474-9092
UT WOS:000247783100015
PM 17549263
ER

PT J
AU SKARPEN, E
   LINDEMAN, B
   THORESEN, GH
   LAG, M
   CHRISTOFFERSEN, T
   HUITFELDT, HS
TI CCAAT/ENHANCER-BINDING PROTEIN (C/EBP) IMMUNOREACTIVITY DURING RAT-LIVER
   CARCINOGENESIS
SO HISTOCHEMISTRY AND CELL BIOLOGY
VL 104
IS 4
BP 287
EP 294
DI 10.1007/BF01464324
PD OCT 1995
PY 1995
AB To elucidate cell differentiation in liver carcinogenesis, we have
   studied the CCAAT/enhancer-binding protein (C/EBP). C/EBP is a
   positive-acting transcription factor important for the maintenance of
   liver-specific functions. It is associated with differentiation and
   regarded as an anti-proliferative agent. We have studied the expression
   and localization of C/EBP during sequential rat liver carcinogenesis.
   Two-color immunohistochemistry and confocal laser scan microscopy
   demonstrated C/EBP in hepatocyte nuclei and preneoplastic liver lesions,
   but not in bile ducts, non-parenchymal cells or oval cells. Both western
   blotting and immunohistochemistry revealed down-regulation of C/EBP
   during normal regeneration and when regeneration was inhibited by the
   carcinogen, 2-acetylaminofluorene. A similar down-regulation was shown
   by western blotting in hepatocytes grown in culture. Our data suggest
   that the altered metabolic phenotype of preneoplastic liver lesions was
   not caused by a change in the expression of C/EBP. Furthermore, the data
   favor a hepatocyte derivation of preneoplastic liver lesions.
TC 2
ZA 0
Z8 0
ZB 2
ZS 0
ZR 0
Z9 2
SN 0301-5564
UT WOS:A1995RZ21100004
PM 8548562
ER

PT J
AU Souza, Joyce G. R.
   Garcia, Juberlan S.
   Comes, Ana Paula N.
   Machado-Silva, Jose Roberto
   Maldonado, Arnaldo, Jr.
TI Comparative pattern of growth and development of Echinostoma paraensei
   (Digenea: Echinostomatidae) in hamster and Wistar rat using light and
   confocal laser scanning microscopy
SO EXPERIMENTAL PARASITOLOGY
VL 183
BP 41
EP 49
DI 10.1016/j.exppara.2017.10.003
PD DEC 2017
PY 2017
AB Echinostoma paraensei (Digenea: Echinostomatidae) lives in the duodenum
   and bile duct of rodents and is reported as a useful model for studies
   on the biology of flatworms. Here, we compared the growth and
   development of pre and post ovigerous worms collected 3, 7, 14 and 21
   days post infection from experimentally infected hamster (permissive
   host) and Wistar rat (less permissive hosts). Linear measurements and
   ratios were examined by light (morphology and morphometry) and confocal
   laser scanning microscopy. At day 3, either worm from hamsters or rats
   were small with poorly developed gonads. At seven day, worms increased
   in size and morphometric differences between hosts are statistically
   significant after this time. In addition, adult worms (14 and 21 days of
   age) harvested from hamster showed developed gonads and vitelline glands
   laterally distributed on the body, whereas worms from rat showed
   atrophied reproductive system characterized by underdeveloped vitelline
   glands and stunted ovary. The worm rate recovery in rat decreased from
   29.3% (day 7) to 20.6% (day 14) and 8% (day 21), whilst it remained
   around 37% in hamster. In conclusion, this is the first appointment
   demonstrating that low permissiveness influences the reproductive system
   of echinostome since the immature stages of development. The phenotypic
   analysis evidenced that hamster provides a more favorable
   microenvironment for gonads development than rat, confirming golden
   hamster as a permissive host, whereas Wistar rat is less permissive
   host. (C) 2017 Elsevier Inc. All rights reserved.
RI Junior, Arnaldo Maldonado/AAE-4881-2020; Machado-Silva, Jose Roberto/AAL-8232-2021; Junior, Arnaldo M J Maldonado/C-9641-2013
OI Junior, Arnaldo Maldonado/0000-0003-4067-8660; 
ZB 1
TC 2
Z8 0
ZA 0
ZS 0
ZR 0
Z9 2
SN 0014-4894
EI 1090-2449
UT WOS:000418107300006
PM 29030057
ER

PT J
AU Hassan, Mohsin
   Moghadamrad, Sheida
   Sorribas, Marcel
   Muntet, Sergi G.
   Kellmann, Philipp
   Trentesaux, Coralie
   Fraudeau, Marie
   Nanni, Paolo
   Wolski, Witold
   Keller, Irene
   Hapfelmeier, Siegfried
   Shroyer, Noah F.
   Wiest, Reiner
   Romagnolo, Beatrice
   De Gottardi, Andrea
TI Paneth cells promote angiogenesis and regulate portal hypertension in
   response to microbial signals
SO JOURNAL OF HEPATOLOGY
VL 73
IS 3
BP 628
EP 639
DI 10.1016/j.jhep.2020.03.019
PD SEP 2020
PY 2020
AB Background & Aims: Paneth cells (PCs) synthesize and secrete
   antimicrobial peptides that are key mediators of host-microbe
   interactions, establishing a balance between intestinal microflora and
   enteric pathogens. We observed that their number increases in
   experimental portal hypertension and aimed to investigate the mechanisms
   by which these cells can contribute to the regulation of portal
   pressure.
   Methods: We first treated Math1(Lox/Lox)VilcreERT2 mice with tamoxifen
   to induce the complete depletion of intestinal PCs. Subsequently, we
   performed partial portal vein or bile duct ligation. We then studied the
   effects of these interventions on hemodynamic parameters, proliferation
   of blood vessels and the expression of genes regulating angiogenesis.
   Intestinal organoids were cultured and exposed to different microbial
   products to study the composition of their secreted products (by
   proteomics) and their effects on the proliferation and tube formation of
   endothelial cells (ECs). In vivo confocal laser endomicroscopy was used
   to confirm the findings on blood vessel proliferation.
   Results: Portal hypertension was significantly attenuated in PC-depleted
   mice compared to control mice and was associated with a decrease in
   portosystemic shunts. Depletion of PCs also resulted in a significantly
   decreased density of blood vessels in the intestinal wall and mesentery.
   Furthermore, we observed reduced expression of intestinal genes
   regulating angiogenesis in Paneth cell depleted mice using arrays and
   next generation sequencing. Tube formation and wound healing responses
   were significantly decreased in ECs treated with conditioned media from
   PC-depleted intestinal organoids exposed to intestinal
   microbiota-derived products. Proteomic analysis of conditioned media in
   the presence of PCs revealed an increase in factors regulating
   angiogenesis and additional metabolic processes. In vivo endomicroscopy
   showed decreased vascular proliferation in the absence of PCs.
   Conclusions: These results suggest that in response to intestinal flora
   and microbiota-derived factors, PCs secrete not only anti-microbial
   peptides, but also pro-angiogenic signaling molecules, thereby promoting
   intestinal and mesenteric angiogenesis and regulating portal
   hypertension.
   Lay summary: Paneth cells are present in the lining of the small
   intestine. They prevent thepassageofbacteria fromtheintestine into the
   blood circulation by secreting substances to fight bacteria. In this
   paper, we discovered that these substances not only act against
   bacteria, but also increase the quantity of blood vessels in the
   intestine and blood pressure in the portal vein. This is important,
   because high blood pressure in the portal veinmay result in several
   complications which could be targeted with novel approaches. (C) 2020
   European Association for the Study of the Liver. Published by Elsevier
   B.V. All rights reserved.
RI Moghadamrad, Sheida/AAV-5199-2021; Romagnolo, Beatrice/D-5017-2017; Hapfelmeier, Siegfried/B-6005-2011; Nanni, Paolo/; Guixe-Muntet, Sergi/
OI Moghadamrad, Sheida/0000-0001-7322-4759; Romagnolo,
   Beatrice/0000-0001-8772-3604; Hapfelmeier,
   Siegfried/0000-0002-6913-7932; Nanni, Paolo/0000-0001-8429-3557;
   Guixe-Muntet, Sergi/0000-0002-5748-1074
ZA 0
Z8 0
ZB 5
ZS 0
TC 5
ZR 0
Z9 5
SN 0168-8278
EI 1600-0641
UT WOS:000562756400058
PM 32205193
ER

PT J
AU Bahitham, Wesam
   Liao, Xiaoping
   Peng, Fred
   Bamforth, Fiona
   Chan, Alicia
   Mason, Andrew
   Stone, Bradley
   Stothard, Paul
   Sergi, Consolato
TI Mitochondriome and Cholangiocellular Carcinoma
SO PLOS ONE
VL 9
IS 8
AR e104694
DI 10.1371/journal.pone.0104694
PD AUG 19 2014
PY 2014
AB Cholangiocellular carcinoma (CCA) of the liver was the target of more
   interest, recently, due mainly to its increased incidence and possible
   association to new environmental factors. Somatic mitochondrial DNA
   (mtDNA) mutations have been found in several cancers. Some of these
   malignancies contain changes of mtDNA, which are not or, very rarely,
   found in the mtDNA databases. In terms of evolutionary genetics and
   oncology, these data are extremely interesting and may be considered a
   sign of poor fitness, which may conduct in some way to different
   cellular processes, including carcinogenesis. MitoChip analysis is a
   strong tool for investigations in experimental oncology and was carried
   out on three CCA cell lines (HuCCT1, Huh-28 and OZ) with different
   outcome in human and a Papova-immortalized normal hepatocyte cell line
   (THLE-3). Real time quantitative PCR, western blot analysis,
   transmission electron microscopy, confocal laser microscopy, and
   metabolic assays including L-Lactate and NAD(+)/NADH assays were
   meticulously used to identify mtDNA copy number, oxidative
   phosphorylation (OXPHOS) content, ultrastructural morphology,
   mitochondrial membrane potential (Delta Psi(m)), and differential
   composition of metabolites, respectively. Among 102 mtDNA changes
   observed in the CCA cell lines, 28 were non-synonymous coding region
   alterations resulting in an amino acid change. Thirty-eight were
   synonymous and 30 involved ribosomal RNA (rRNA) and transfer RNA (tRNA)
   regions. We found three new heteroplasmic mutations in two CCA cell
   lines (HuCCT1 and Huh-28). Interestingly, mtDNA copy number was
   decreased in all three CCA cell lines, while complexes I and III were
   decreased with depolarization of mitochondria. L-Lactate and NAD+/NADH
   assays were increased in all three CCA cell lines. MtDNA alterations
   seem to be a common event in CCA. This is the first study using MitoChip
   analysis with comprehensive metabolic studies in CCA cell lines
   potentially creating a platform for future studies on the interactions
   between normal and neoplastic cells.
RI Sergi, Consolato/A-1126-2009; Sergi, Consolato/; Mason, Andrew/D-2938-2013
OI Sergi, Consolato/0000-0002-2779-7879; Mason, Andrew/0000-0002-0470-9522
ZR 0
TC 6
Z8 0
ZB 1
ZA 0
ZS 0
Z9 6
SN 1932-6203
UT WOS:000340742100042
PM 25137133
ER

PT J
AU Wan, Jun
   Ye, Ling
   Yang, Xiaohai
   Guo, Qiuping
   Wang, Kemin
   Huang, Zhixiang
   Tan, Yuyu
   Yuan, Baoyin
   Xie, Qin
TI Cell-SELEX based selection and optimization of DNA aptamers for specific
   recognition of human cholangiocarcinoma QBC-939 cells
SO ANALYST
VL 140
IS 17
BP 5992
EP 5997
DI 10.1039/c5an01055a
PD 2015
PY 2015
AB Cholangiocarcinoma (CCA) is a very aggressive biliary tract malignancy
   with no efficient early diagnosis and therapeutics available, so there
   is a call for effective molecular probes. Herein, we performed
   cell-based systematic evolution of ligands by exponential enrichment
   (cell-SELEX) to obtain aptamers for the specific recognition of human
   cholangiocarcinoma QBC-939 cells. By coordinating sequence homology
   analysis and secondary structure analysis, we successfully obtained two
   aptamers with dissociation constants (Kd) in the low nanomolar range. A
   23 nt truncated sequence was identified after further analysis on the
   secondary structure. More importantly, because hepatocellular carcinoma
   SMMC-7721 cells were employed as the control in the counter selection,
   the obtained aptamers demonstrated excellent specificity to the target
   cells, and no binding to several other hepatocellular carcinoma cell
   lines was observed. Moreover, the aptamers were initially found to
   recognize membrane proteins, giving them great potential in the field of
   biomarker discovery. These newly generated aptamers may play a key role
   in the early diagnosis and clinical treatment of CCA.
RI Yuan, Baoyin/AAX-7951-2021; Wan, Jun/A-2260-2013; Yang, Xiaohai/
OI Wan, Jun/0000-0002-0948-8191; Yang, Xiaohai/0000-0001-8122-7140
ZA 0
Z8 4
TC 11
ZR 0
ZS 0
ZB 6
Z9 14
SN 0003-2654
EI 1364-5528
UT WOS:000359217000024
PM 26181902
ER

PT J
AU Song, JY
   VanMarle, J
   VanNoorden, CJF
   Frederiks, WM
TI Disturbed structural interactions between microfilaments and tight
   junctions in rat hepatocytes during extrahepatic cholestasis induced by
   common bile duct ligation
SO HISTOCHEMISTRY AND CELL BIOLOGY
VL 106
IS 6
BP 573
EP 580
PD DEC 1996
PY 1996
AB Microfilaments in epithelial cells are important for the structural and
   functional integrity of tight junctions. In the present study, we
   examined the relationship between microfilaments and tight junctions in
   hepatocytes of rat liver following common bile duct ligation (CBDL) for
   up to 2 weeks. Actin filaments and tight junctions were studied by
   fluorescence microscopy using 7-nitrobenzene-2-oxa-1,3-diazole
   phallacidin (NBD-ph) and an anti-ZO-1 antibody, respectively.
   Double-stained sections were examined with confocal laser scanning
   microscopy (CLSM). Electron microscopy was applied for the assessment of
   structural alterations in microfilaments and in tight junctions with
   detergent-extraction and freeze-fracture preparations. Our results
   showed that F-actin was present at the entire plasma membrane of
   hepatocytes in control liver, whereas CBDL increased the amount of
   F-actin mainly at the bile canalicular and lateral plasma membranes.
   Simultaneously, the immunofluorescence of ZO-1 underwent striking
   changes, i.e., from a uniform to an irregular staining pattern with
   various fluorescence intensities. CLSM demonstrated a colocalization of
   ZO-1 and F-actin in control liver and its deterioration in CBDL liver.
   Electron microscopy showed marked alterations of microfilaments and
   tight junctions due to CBDL. It is concluded that actin filaments are
   intimately associated with tight junctions in normal hepatocytes. CBDL
   impairs this association by progressively diminishing the structural
   interaction between F-actin and ZO-1, which may in turn lead to
   functional disturbances of tight junctions.
ZS 0
ZB 7
TC 12
Z8 0
ZA 0
ZR 0
Z9 12
SN 0301-5564
UT WOS:A1996WA42700006
PM 8985745
ER

PT J
AU ADAMS, DH
   HUBSCHER, SG
   SHAW, J
   JOHNSON, GD
   BABBS, C
   ROTHLEIN, R
   NEUBERGER, JM
TI INCREASED EXPRESSION OF INTERCELLULAR-ADHESION MOLECULE-1 ON BILE-DUCTS
   IN PRIMARY BILIARY-CIRRHOSIS AND PRIMARY SCLEROSING CHOLANGITIS
SO HEPATOLOGY
VL 14
IS 3
BP 426
EP 431
DI 10.1016/0270-9139(91)90179-Y
PD SEP 1991
PY 1991
AB It has been suggested that immunological mechanisms involving
   lymphocyte-mediated damage are important in the characteristic bile-duct
   damage that occurs in primary biliary cirrhosis and primary sclerosing
   cholangitis. Because adhesion is necessary for the interaction of
   lymphocytes with their target structures, we have studied the expression
   of intercellular adhesion molecule 1, a ligand for the leukocyte
   adhesion receptor lymphocyte function-associated antigen 1 in the liver
   of patients with primary biliary cirrhosis and primary sclerosing
   cholangitis. Strong expression of intercellular adhesion molecule 1 was
   seen on interlobular bile ducts and proliferating bile ductules in both
   conditions. In primary biliary cirrhosis, medium-sized ducts, which are
   spared by the disease, were negative. Minimal bile-duct staining was
   seen in conditions in which bile-duct damage is not a major feature,
   such as nonbiliary cirrhosis and acute liver diseases. In patients with
   cirrhosis from any cause, strong expression of intercellular adhesion
   molecule 1 was detected on the periseptal hepatocytes adjacent to new
   connective tissue. The intensity of immunohistochemical staining was
   recorded using a semiquantitative visual scoring system that was
   subsequently validated quantitatively by confocal laser scanning
   microscopy.
   The expression/induction of intercellular adhesion molecule 1 on bile
   ducts may be important in the pathogenesis of bile-duct damage in
   primary biliary cirrhosis and primary sclerosing cholangitis and is
   further evidence to support an immune pathogenesis in these two
   conditions. Furthermore, the induction of intercellular adhesion
   molecule 1 on hepatocytes may be an important factor in the liver-cell
   damage and fibrosis that occur during the development of cirrhosis.
RI Adams, David H/C-9092-2009
OI Adams, David H/0000-0001-6776-0336
TC 148
ZR 1
ZA 0
Z8 0
ZS 0
ZB 114
Z9 149
SN 0270-9139
UT WOS:A1991GD07700004
PM 1714872
ER

PT J
AU Matchimakul, Pitchaya
   Rinaldi, Gabriel
   Suttiprapa, Sutas
   Mann, Victoria H.
   Popratiloff, Anastas
   Laha, Thewarach
   Pimenta, Rafael N.
   Cochran, Christina J.
   Kaewkes, Sasithorn
   Sripa, Banchob
   Brindley, Paul J.
TI Apoptosis of cholangiocytes modulated by thioredoxin of carcinogenic
   liver fluke
SO INTERNATIONAL JOURNAL OF BIOCHEMISTRY & CELL BIOLOGY
VL 65
BP 72
EP 80
DI 10.1016/j.biocel.2015.05.014
PD AUG 2015
PY 2015
AB Chronic infection with the food-borne liver fluke, Opisthorchis
   viverrini, frequently induces cancer of the bile ducts,
   cholangiocarcinoma. Opisthorchiasis is endemic in Thailand, Lao PDR,
   Cambodia and Vietnam, where eating undercooked freshwater fish carrying
   the juvenile stage of this pathogen leads to human infection. Because
   inhibition of apoptosis facilitates carcinogenesis, this study
   investigated modulation by thioredoxin from O. viverrini of apoptosis of
   bile duct epithelial cells, cholangiocytes. Cells of a cholangiocyte
   line were incubated with the parasite enzyme after which they were
   exposed hydrogen peroxide. Oxidative stress-induced apoptosis was
   monitored using flow cytometry, growth in real time and imaging of
   living cells using laser confocal microscopy. Immunolocalization
   revealed liver fluke thioredoxin within cholangiocytes. Cells exposed to
   thioredoxin downregulated apoptotic genes in the mitogen activated
   protein kinases pathway and upregulated anti-apoptosis-related genes
   including apoptosis signaling kinase 1, caspase 9, caspase 8, caspase 3,
   survivin and others. Western blots of immunoprecipitates of cell lysates
   revealed binding of thioredoxin to apoptosis signaling kinase 1.
   Together the findings indicated that thioredoxin from O. viverrini
   inhibited oxidative stress-induced apoptosis of bile duct epithelial
   cells, which supports a role for this liver fluke oxidoreductase in
   opisthorchiasis-induced cholangiocarcinogenesis. (C) 2015 Elsevier Ltd.
   All rights reserved.
RI Suttiprapa, Sutas/AAV-1896-2021; Suttiprapa, Sutas/; Sripa, Banchob/; Rinaldi, Gabriel/; Brindley, Paul J./
OI Suttiprapa, Sutas/0000-0002-2323-2344; Sripa,
   Banchob/0000-0001-8899-5919; Rinaldi, Gabriel/0000-0002-7767-4922;
   Brindley, Paul J./0000-0003-1765-0002
TC 27
ZB 19
ZA 0
ZR 0
ZS 0
Z8 0
Z9 27
SN 1357-2725
EI 1878-5875
UT WOS:000358804400008
PM 26007234
ER

PT J
AU Ha Choi, Jung
   Park, Jeong Youp
TI Insulin-Like Growth Factor-1 Receptor Targeted Fluorescent Imaging for
   Gallbladder Cancer in Orthotopic Mouse Models
SO GUT AND LIVER
DI 10.5009/gnl210164
EA SEP 2021
PY 2021
AB Background/Aims: Gallbladder cancer is fatal, but fluorescent imaging
   technology can facilitate timely diagnosis and improve patient outcomes.
   Fluorophore-conjugated insulin-like growth factor-1 receptor (IGF-1R)
   targeted antibodies were used to visualize gallbladder cancer in
   orthotopic tumor mouse models. Methods: Western blotting, flow
   cytometric analysis, and confocal microscopy detected the expression of
   IGF-1R in SNU-308, SNU-478, and SNU-1196 bile duct cancer cells. In vivo
   imaging of SNU-478 and SNU-1196 subcutaneous tumors and orthotopic
   gallbladder tumor models of SNU-478 were performed after injection with
   DyLight 650-conjugated IGF-1R antibody. Results: Western blotting and
   flow cytometric analysis showed that IGF-1R was expressed in bile duct
   cancer cells, and confocal microscopy demonstrated that IGF-1R antibody
   was able to bind to IGF-1R on the cell membrane. Fluorescent IGF-1R
   antibody injected into the mouse tail vein made subcutaneous tumors and
   orthotopic tumors become fluorescent. The intensity of fluorescence from
   the tumor was stronger than that from surrounding normal tissues.
   Histochemical examination confirmed that the tumor was located inside
   the gallbladder and adjacent liver parenchyma of mice. Conclusions: Our
   study showed that a fluorescent IGF-1R-targeted antibody could help
   detect gallbladder tumors. Tumor-specific imaging technology can be
   applied to endoscopy, laparoscopy, and robotic surgery for better
   management of gallbladder cancer. (Gut Liver, Published online September
   1, 2021)
OI Park, Jeong Youp/0000-0003-0110-8606
TC 0
ZB 0
ZS 0
Z8 0
ZR 0
ZA 0
Z9 0
SN 1976-2283
EI 2005-1212
UT WOS:000701957400001
PM 34462395
ER

PT J
AU Rodrigues, Pedro M.
   Vogel, Arndt
   Arrese, Marco
   Balderramo, Domingo C.
   Valle, Juan W.
   Banales, Jesus M.
TI Next-Generation Biomarkers for Cholangiocarcinoma
SO CANCERS
VL 13
IS 13
AR 3222
DI 10.3390/cancers13133222
PD JUL 2021
PY 2021
AB Simple Summary Early and non-invasive diagnosis of cholangiocarcinoma
   (CCA) is still challenging, thus largely contributing to the increased
   mortality rates observed worldwide. Consequently, several efforts have
   been made in order to report novel biomarkers for CCA, that would aid on
   diagnosis and also to predict prognosis and therapy response. We herein
   aim to provide an in-depth and critical revision on the next-generation
   biomarkers for CCA that have been recently proposed. The increasing
   mortality rates of cholangiocarcinoma (CCA) registered during the last
   decades are, at least in part, a result of the lack of accurate
   non-invasive biomarkers for early disease diagnosis, making the
   identification of patients who might benefit from potentially curative
   approaches (i.e., surgery) extremely challenging. The obscure CCA
   pathogenesis and associated etiological factors, as well as the lack of
   symptoms in patients with early tumor stages, highly compromises CCA
   identification and to predict tumor development in at-risk populations.
   Currently, CCA diagnosis is accomplished by the combination of
   clinical/biochemical features, radiological imaging and non-specific
   serum tumor biomarkers, although a tumor biopsy is still needed to
   confirm disease diagnosis. Furthermore, prognostic and predictive
   biomarkers are still lacking and urgently needed. During the recent
   years, high-throughput omics-based approaches have identified novel
   circulating biomarkers (diagnostic and prognostic) that might be
   included in large, international validation studies in the near future.
   In this review, we summarize and discuss the most recent advances in the
   field of biomarker discovery in CCA, providing new insights and future
   research directions.
RI Balderramo, Domingo/; Rodrigues, Pedro/M-6227-2017; Vogel, Arndt/
OI Balderramo, Domingo/0000-0001-9598-2577; Rodrigues,
   Pedro/0000-0001-6193-7436; Vogel, Arndt/0000-0003-0560-5538
ZS 0
Z8 0
ZB 0
TC 0
ZR 0
ZA 0
Z9 0
EI 2072-6694
UT WOS:000671250800001
PM 34203269
ER

PT J
AU Jeong, Young-Il
   Kim, Do Hyung
   Chung, Chung-Wook
   Yoo, Jin-Ju
   Choi, Kyung Ha
   Kim, Cy Hyun
   Ha, Seung Hee
   Kang, Dae Hwan
TI Doxorubicin-incorporated polymeric micelles composed of dextran-b-
   poly(DL-lactide-co-glycolide) copolymer
SO INTERNATIONAL JOURNAL OF NANOMEDICINE
VL 6
DI 10.2147/IJN.S19491
PD 2011
PY 2011
AB Background: Polymeric micelles using amphiphilic macromolecules are
   promising vehicles for antitumor targeting. In this study, we prepared
   anticancer agent-incorporated polymeric micelles using novel block
   copolymer.
   Methods: We synthesized a block copolymer composed of dextran and poly
   (DL-lactide-co-glycolide) (DexbLG) for antitumor drug delivery.
   Doxorubicin was selected as the anticancer drug, and was incorporated
   into polymeric micelles by dialysis. Polymeric micelles were observed by
   transmission electron microscopy to be spherical and smaller than 100
   nm, with a narrow size distribution. The particle size of
   doxorubicin-incorporated polymeric micelles increased with increasing
   drug content. Higher initial drug feeding also increased the drug
   content.
   Results: During the drug-release study, an initial burst release of
   doxorubicin was observed for 10 hours, and doxorubicin was continuously
   released over 4 days. To investigate the in vitro anticancer effects of
   the polymeric micelles, doxorubicin-resistant HuCC-T1 cells were treated
   with a very high concentration of doxorubicin. In an antiproliferation
   study, the polymeric micelles showed higher cytotoxicity to
   doxorubicin-resistant HuCC-T1 cells than free doxorubicin, indicating
   that the polymeric micelles were effectively engulfed by tumor cells,
   while free doxorubicin hardly penetrated the tumor cell membrane. On
   confocal laser scanning microscopy, free doxorubicin expressed very weak
   fluorescence intensity, while the polymeric micelles expressed strong
   red fluorescence. Furthermore, in flow cytometric analysis, fluorescence
   intensity of polymeric micelles was almost twice as high than with free
   doxorubicin.
   Conclusion: DexbLG polymeric micelles incorporating doxorubicin are
   promising vehicles for antitumor drug targeting.
ZA 0
TC 69
ZS 0
Z8 0
ZB 38
ZR 1
Z9 70
SN 1178-2013
UT WOS:000292373700001
PM 21796244
ER

PT J
AU Kinnman, N
   Lindblad, A
   Housset, C
   Buentke, E
   Scheynius, A
   Strandvik, B
   Hultcrantz, R
TI Expression of cystic fibrosis transmembrane conductance regulator in
   liver tissue from patients with cystic fibrosis
SO HEPATOLOGY
VL 32
IS 2
BP 334
EP 340
DI 10.1053/jhep.2000.9111
PD AUG 2000
PY 2000
AB The authors examined the expression of cystic fibrosis transmembrane
   conductance regulator (CFTR) and its relationship to histopathological
   changes in cystic fibrosis (CF) liver tissue. Immunohistochemistry was
   used to examine expression of CFTR, intercellular adhesion molecule-1
   (ICAM-1) and liver cell-type markers in liver cryosections in 11
   patients with CF-associated liver disease, and non-CF controls with (n =
   17) and without (n = 3) liver disease. In CF patients prominent
   inflammatory infiltrates were not found, yet hepatic stellate cells were
   identified within fibrotic areas around bile ducts. Proliferating bile
   ducts displayed ICAM-1 immunoreactivity in 3 cases, but bile ducts were
   otherwise negative. In 2 patients homozygous for R764X and for 1112delT
   no CFTR immunoreactivity was detected. Bile-duct epithelial cells in
   patients carrying the Delta F508 mutation displayed aberrant cytoplasmic
   immunolocalization of CFTR, as determined with confocal laser scanning
   microscopy, in contrast to the distinct CFTR expression at the luminal
   surface seen in controls. No clear relationship between CFTR expression
   and fibrosis or inflammation was evidenced in CF patients. In
   conclusion, these findings are consistent with an impairment of Delta
   F508 CFTR processing in intrahepatic biliary epithelium. ICAM-1
   expression on bile-duct epithelial cells and inflammatory infiltrates
   were rare findings in CF liver tissue, indicating that immunological
   mechanisms are unlikely to be involved in initiation of CF-associated
   liver disease.
OI Strandvik, Birgitta/0000-0001-5323-8272
Z8 0
ZA 0
ZB 23
ZS 1
ZR 0
TC 41
Z9 42
SN 0270-9139
UT WOS:000089090700021
PM 10915740
ER

PT J
AU Pittayanon, Rapat
   Imraporn, Boonlert
   Rerknimitr, Rungsun
   Kullavanijaya, Pinit
TI Advances in diagnostic endoscopy for duodenal, including ampullary,
   adenoma
SO DIGESTIVE ENDOSCOPY
VL 26
SI SI
BP 10
EP 15
DI 10.1111/den.12244
SU 2
PD APR 2014
PY 2014
AB Currently, the strategy for real-time endoscopic diagnosis of duodenal,
   including ampullary, adenoma is still unclear. In the era of
   high-definition and magnification endoscopy, using this modality for the
   detection and diagnosis of these neoplasms is very challenging for
   endoscopists. Over the past 10 years, many instruments have been
   developed to improve the detection rate of duodenal and ampullary polyps
   and to distinguish between adenoma and non-adenoma. The present review
   will focus on these novel methods and their usefulness in the diagnosis
   of ampullary and non-ampullary adenoma.
Z8 0
ZB 3
ZR 0
TC 9
ZA 0
ZS 0
Z9 9
SN 0915-5635
EI 1443-1661
UT WOS:000334685300003
PM 24750142
ER

PT J
AU Rasi, Guido
   Serafino, Annalucia
   Bellis, Lia
   Lonardo, Maria Teresa
   Andreola, Federica
   Zonfrillo, Manuela
   Vennarecci, Giovanni
   Pierimarchi, Pasquale
   Vallebona, Paola Sinibaldi
   Ettorre, Giuseppe Maria
   Santoro, Eugenio
   Puoti, Claudio
TI Nerve growth factor involvement in liver cirrhosis and hepatocellular
   carcinoma
SO WORLD JOURNAL OF GASTROENTEROLOGY
VL 13
IS 37
BP 4986
EP 4995
DI 10.3748/wjg.v13.i37.4986
PD OCT 7 2007
PY 2007
AB AIM: To define NGF (nerve growth factor) and its high-affinity receptor
   trk(ANGF) presence and distribution in fibrotic liver and in HCC, and to
   verify if NGF might have a role in fibrosis and HCC.
   METHODS: Intracellular distribution of NGF and trkA NGF were assessed by
   immunohistochernistry and immunoelectron microscopy in liver specimens
   from HCC, cirrhosis or both. ELISA was used to measure circulating NGF
   levels.
   RESULTS: NGF and trkA(NGF) were highly expressed in HCC tissue, mainly
   localized in hepatocytes, endothelial and some Kupffer cells. In the
   cirrhotic part of the liver they were also markedly expressed in bile
   ducts epithelial and spindle-shaped cells. Surprisingly, in cirrhotic
   tissue from patients without HCC, both NGF and trkA(NGF) were negative.
   NGF serum levels in cirrhotic and/or HCC patient were up to 25-fold
   higher than in controls.
   CONCLUSION: NGF was only detected in liver tissue with HCC present.
   Intracellular distribution suggests paracrine and autocrine mechanisms
   of action. Better definition of mechanisms may allow for therapeutic and
   diagnostic/prognostic use of NGF. (c) 2007 WJG. All rights reserved.
RI Rasi, Guido/AAC-8172-2021; Pierimarchi, Pasquale/AAX-2833-2020; Serafino, Annalucia/AAC-1719-2019; Ettorre, Giuseppe Maria/; SINIBALDI VALLEBONA, PAOLA/
OI Rasi, Guido/0000-0002-2191-1386; Serafino,
   Annalucia/0000-0002-1142-4752; Ettorre, Giuseppe
   Maria/0000-0002-7501-5472; SINIBALDI VALLEBONA,
   PAOLA/0000-0002-8186-9861
ZS 0
ZR 0
ZB 29
ZA 0
Z8 4
TC 34
Z9 38
SN 1007-9327
UT WOS:000249462400012
PM 17854142
ER

PT J
AU Hao, Li Sen
   Zhang, Xiao Lan
   An, Jun Yan
   Karlin, Justin
   Tian, Xiao Peng
   Dun, Zhi Na
   Xie, Shu Rui
   Chen, Shuang
TI PTEN expression is down-regulated in liver tissues of rats with hepatic
   fibrosis induced by biliary stenosis
SO APMIS
VL 117
IS 9
BP 681
EP 691
DI 10.1111/j.1600-0463.2009.02515.x
PD SEP 2009
PY 2009
AB The gene phosphatase and tensin homolog deleted on chromosome 10 (PTEN)
   codes for a tumor-suppressor phospholipid phosphatase. Deletion,
   mutation or abnormal expression of PTEN is commonly found in many kinds
   of malignant tumors. At the time of this study, though, the role of PTEN
   expression in the pathology of hepatic fibrosis remains unclear. In this
   study, we investigate the dynamic expression of PTEN in a rat model of
   hepatic fibrosis, with special emphasis on the activation and
   proliferation of hepatic stellate cells (HSC) in vivo. The rat model of
   hepatic fibrosis used in this study employed common bile duct ligation.
   At four time points, the expression of PTEN in hepatic tissues and
   activated HSC in rat liver tissues was measured by immunohistochemical
   staining, Western blotting, real-time fluorescent quantitative PCR and
   immunofluorescence confocal laser scanning microscopy, respectively.
   Further, alpha-smooth muscle actin (alpha-SMA), an activated HSC marker
   in rat liver tissues, was detected by immunohistochemical staining. This
   study showed that aggravation of hepatic fibrosis led to gradually
   decreasing expression of PTEN in the hepatic tissues. Further, as
   hepatic fibrosis worsens, PTEN-expressing activated HSC accounts for an
   increasingly smaller percentage of all activated HSC. In contrast, the
   percentage of alpha-SMA-expressing HSC cells increases significantly. In
   conclusion, expression of PTEN mRNA and protein is down-regulated in
   fibrogenic rat liver tissue, and its expression in HSC in vivo also
   decreases with progression of fibrosis. Thus, these results show that
   the dynamic expression of PTEN in hepatic tissues negatively correlates
   with activation and proliferation of HSC.
ZS 0
Z8 4
ZR 0
TC 26
ZA 0
ZB 18
Z9 29
SN 0903-4641
EI 1600-0463
UT WOS:000269137300006
PM 19703128
ER

PT J
AU Kawaguchi, T
   Sakisaka, S
   Sata, M
   Mori, M
   Tanikawa, K
TI Different lobular distributions of altered hepatocyte tight junctions in
   rat models of intrahepatic and extrahepatic cholestasis
SO HEPATOLOGY
VL 29
IS 1
BP 205
EP 216
DI 10.1002/hep.510290115
PD JAN 1999
PY 1999
AB Hepatocyte tight junctions (TJs), the only intercellular barrier between
   the sinusoidal and the canalicular spaces, play a key role in bile
   formation, Although hepatocyte TJs are impaired in cholestasis, attempts
   to localize the precise site of hepatocyte TJ damage by freeze-fracture
   electron microscopy have produced limited information. Recently, several
   TJ-associated proteins like ZO-1 and 7H6 have been identified and
   characterized. Immunolocalization of 7H6 appears to closely correlate
   with paracellular permeability, We used rat models of intrahepatic
   cholestasis by ethinyl estradiol (EE) treatment and extrahepatic
   cholestasis by bile duct ligation (BDL) to precisely determine the site
   of TJ damage. Alterations in hepatocyte TJs were assessed by
   double-immunolabeling for 7H6 and ZO-1 using a confocal laser scanning
   microscope. In control rats, immunostaining for 7H6 and ZO-1 colocalized
   to outline bile canaliculi in a continuous fashion. In contrast, 7H6 and
   ZO-1 immunostaining was more discontinuous, outlining the bile
   canaliculi after BDL. Immunostaining for 7H6, not ZO-1, decreased and
   predominantly appeared as discrete signals in the submembranous
   cytoplasm of periportal hepatocytes after BDL. After EE treatment,
   changes in immunostaining for 7H6 and ZO-1 were similar to those seen in
   periportal hepatocytes after BDL, but distributed more diffusely
   throughout the lobule. This study is the first to demonstrate that
   impairment of hepatocyte TJs occurs heterogenously in the liver lobule
   after BDL and suggests that BDL and EE treatments produce different
   lobular distributions of increased paracellular permeability.
ZS 0
ZR 0
Z8 1
ZB 31
TC 36
ZA 0
Z9 37
SN 0270-9139
UT WOS:000077758700028
PM 9862868
ER

PT J
AU Martins, EBG
   Chapman, RW
   Marron, K
   Fleming, KA
TI Biliary expression of heat shock protein: A non-specific feature of
   chronic cholestatic liver diseases
SO JOURNAL OF CLINICAL PATHOLOGY
VL 49
IS 1
BP 53
EP 56
DI 10.1136/jcp.49.1.53
PD JAN 1996
PY 1996
AB Aim-To analyse the expression of heat shock protein (HSP) 60 in biliary
   epithelium in auto-immune liver conditions and also in chronic
   cholestatic and other liver diseases.
   Methods-Hepatic expression of HSP-60 in frozen liver biopsy specimens
   from patients with primary sclerosing cholangitis (PSC), primary biliary
   cirrhosis (PBC), auto-immune hepatitis (AIH), obstructive jaundice
   (LDO), alcoholic liver disease (ALD), and from normal controls was
   studied by immunohistochemistry using the APAAP technique and confocal
   laser scanning microscopy.
   Results-Increased expression of HSP-60 was demonstrated in the biliary
   epithelium of patients with PBC, LDO and, to a lesser extent, with PSC.
   Focal, weaker, biliary epithelial expression of HSP-60 was observed in
   AIH, ALD and normal liver tissue. Increased expression was also seen on
   Kupffer cells in LDO and in hepatocytes in areas of piecemeal necrosis
   in AIH.
   Conclusion-Enhanced biliary expression of HSP-60 is a common feature of
   chronic biliary disease irrespective of aetiology and is not specific to
   auto-immune diseases.
OI Fleming, Kenneth/0000-0002-3200-1302; Martins,
   Eduardo/0000-0003-1947-7784
TC 15
ZR 0
Z8 1
ZA 0
ZB 10
ZS 0
Z9 15
SN 0021-9746
UT WOS:A1996TQ70300012
PM 8666687
ER

PT J
AU Kong, Cihang
   Bobe, Stefanie
   Pilger, Christian
   Lachetta, Mario
   Oie, Cristina Ionica
   Kirschnick, Nils
   Moenkemoeller, Viola
   Huebner, Wolfgang
   Foerster, Christine
   Schuettpelz, Mark
   Kiefer, Friedemann
   Huser, Thomas
   Schulte Am Esch, Jan
TI Multiscale and Multimodal Optical Imaging of the Ultrastructure of Human
   Liver Biopsies
SO FRONTIERS IN PHYSIOLOGY
VL 12
AR 637136
DI 10.3389/fphys.2021.637136
PD FEB 17 2021
PY 2021
AB The liver as the largest organ in the human body is composed of a
   complex macroscopic and microscopic architecture that supports its
   indispensable function to maintain physiological homeostasis. Optical
   imaging of the human liver is particularly challenging because of the
   need to cover length scales across 7 orders of magnitude (from the
   centimeter scale to the nanometer scale) in order to fully assess the
   ultrastructure of the entire organ down to the subcellular scale and
   probe its physiological function. This task becomes even more
   challenging the deeper within the organ one hopes to image, because of
   the strong absorption and scattering of visible light by the liver.
   Here, we demonstrate how optical imaging methods utilizing highly
   specific fluorescent labels, as well as label-free optical methods can
   seamlessly cover this entire size range in excised, fixed human liver
   tissue and we exemplify this by reconstructing the biliary tree in
   three-dimensional space. Imaging of tissue beyond approximately 0.5 mm
   length requires optical clearing of the human liver. We present the
   successful use of optical projection tomography and light-sheet
   fluorescence microscopy to derive information about the liver
   architecture on the millimeter scale. The intermediate size range is
   covered using label-free structural and chemically sensitive methods,
   such as second harmonic generation and coherent anti-Stokes Raman
   scattering microscopy. Laser-scanning confocal microscopy extends the
   resolution to the nanoscale, allowing us to ultimately image individual
   liver sinusoidal endothelial cells and their fenestrations by
   super-resolution structured illumination microscopy. This allowed us to
   visualize the human hepatobiliary system in 3D down to the cellular
   level, which indicates that reticular biliary networks communicate with
   portal bile ducts via single or a few ductuli. Non-linear optical
   microscopy enabled us to identify fibrotic regions extending from the
   portal field to the parenchyma, along with microvesicular steatosis in
   liver biopsies from an older patient. Lastly, super-resolution
   microscopy allowed us to visualize and determine the size distribution
   of fenestrations in human liver sinusoidal endothelial cells for the
   first time under aqueous conditions. Thus, this proof-of-concept study
   allows us to demonstrate, how, in combination, these techniques open up
   a new chapter in liver biopsy analysis.
RI Schuttpelz, Mark/B-2295-2008; Esch, Jan Schulte am/AAL-9904-2021; Hubner, Wolfgang/O-7907-2016; Kirschnick, Nils/; Pilger, Christian/
OI Schuttpelz, Mark/0000-0001-5338-1706; Esch, Jan Schulte
   am/0000-0002-2101-5012; Hubner, Wolfgang/0000-0002-1128-6468;
   Kirschnick, Nils/0000-0002-5630-2863; Pilger,
   Christian/0000-0002-0481-7873
ZB 0
TC 2
Z8 0
ZR 0
ZS 0
ZA 0
Z9 2
SN 1664-042X
UT WOS:000624520300001
PM 33679449
ER

PT J
AU Pei, QL
   Kobayashi, Y
   Tanaka, Y
   Taguchi, Y
   Higuchi, K
   Kaito, M
   Ma, N
   Semba, R
   Kamisako, T
   Adachi, Y
TI Increased expression of multidrug resistance-associated protein I (mrp1)
   in hepatocyte basolateral membrane and renal tubular epithelia after
   bile duct ligation in rats
SO HEPATOLOGY RESEARCH
VL 22
IS 1
BP 58
EP 64
AR PII S1386-6346(01)00110-3
DI 10.1016/S1386-6346(01)00110-3
PD JAN 2002
PY 2002
AB Components of the multidrug resistance-associated protein (mrp) family
   mediate the adenosine triphosphate (ATP)-dependent transport of
   conjugated organic anions in the liver. Of these, mrp1 and mrp2 hake
   been shown to have similar substrate specificity and nucleotide
   sequence, The intracellular localization and distribution of mrp1 under
   normal condition and cholestasis have not been as yet completely
   elucidated, To clarify this point, in the present study we evaluated the
   intracellular localization of mrp1 in rat liver and kidney after bile
   duct ligation (BDL). Bile duct was ligated in Wistar rats. Sequential
   staining of mrp1 by immunofluorescence was carried out in rat liver and
   kidneys 1, 3, and 5 days after bile duct ligation using confocal laser
   scanning microscopy. Weak granular staining of mrp1 was observed in
   cytoplasm of control rat hepatocytes. In addition to increased cytoplasm
   staining of mrp1, belt-and granule-like staining of mrp1 in basolateral
   membrane of hepatocytes was also shown after BDL. Furthermore, mrp1
   immunofluorescence increased over time after BDL. No specific
   immunoflurescence of mrp1 was detected in control rat kidney. However.
   mrp1-positive staining was observed in epithelia of some renal tubules
   after BDL. This study showed that mrp1 immunofluorescence increased in
   hepatocyte basolateral membrane and cytoplasm and epithelia of some
   renal tubules after BDL. This increased mrp1 expression may be an
   adaptive response to impairment of hepato-biliary organic anion
   transport during obstructive cholestasis. (C) 2002 Elsevier Science
   Ireland Ltd. All rights reserved.
OI Ma, Ning/0000-0001-7315-8835
ZR 0
TC 43
ZB 35
ZA 0
Z8 1
ZS 0
Z9 44
SN 1386-6346
EI 1872-034X
UT WOS:000174358300008
PM 11804835
ER

PT J
AU JOPLIN, R
   WALLACE, LL
   JOHNSON, GD
   LINDSAY, JG
   YEAMAN, SJ
   PALMER, JM
   STRAIN, AJ
   NEUBERGER, JM
TI SUBCELLULAR-LOCALIZATION OF PYRUVATE-DEHYDROGENASE DIHYDROLIPOAMIDE
   ACETYLTRANSFERASE IN HUMAN INTRAHEPATIC BILIARY EPITHELIAL-CELLS
SO JOURNAL OF PATHOLOGY
VL 176
IS 4
BP 381
EP 390
DI 10.1002/path.1711760409
PD AUG 1995
PY 1995
AB In previous histological studies, biliary epithelial cells (BEC) in the
   liver of patients with primary biliary cirrhosis (PBC), but not
   controls, reacted strongly with antibodies specific for the major
   autoantigen associated with PBC, the E2 component of pyruvate
   dehydrogenase complex (PDC-E2). In this study we have used transmission
   electron microscopy (TEM) to document the precise subscellular
   localization of PDC-E2 in BEC. Two antibodies which recognize PDC-E2
   were used: affinity-purified anti-PDC-E2 raised in rabbits; and human
   antibody from the serum of patients with PBC, affinity-purified against
   human heart PDC. The intracellular localization of antibody binding was
   determined by laser scanning confocal microscopy and TEM. Both
   antibodies bound to the inner membrane of mitochondria in BEC isolated
   from both patients with PBC and controls, but binding to the external
   aspect of the plasma membrane was observed only in BEC from patients
   with PBC. Surface antigen expression in PBC may make BEC immunological
   targets.
TC 34
ZA 0
ZS 0
ZR 0
ZB 23
Z8 0
Z9 34
SN 0022-3417
EI 1096-9896
UT WOS:A1995RR79800008
PM 7562253
ER

PT J
AU Giovannini, Marc
   Slivka, Adam
   Jamidar, Priya
   Gan, Ian
   Caillol, Fabrice
   Costamagna, Guido
   Cesaro, Paula
   Kahaleh, Michel
TI Impact of optical biopsy on management of patients with biliary
   strictures: interim results of a multicenter study
SO JOURNAL OF GASTROENTEROLOGY AND HEPATOLOGY
VL 28
BP 19
EP 19
SU 3
PD OCT 2013
PY 2013
ZA 0
TC 0
ZB 0
ZR 0
ZS 0
Z8 0
Z9 0
SN 0815-9319
EI 1440-1746
UT WOS:000325017800039
ER

PT J
AU Modha, Kunjam
   Navaneethan, Udayakumar
TI Advanced therapeutic endoscopist and inflammatory bowel disease: Dawn of
   a new role
SO WORLD JOURNAL OF GASTROENTEROLOGY
VL 20
IS 13
BP 3485
EP 3494
DI 10.3748/wjg.v20.i13.3485
PD APR 7 2014
PY 2014
AB Endoscopy plays a key role in the diagnosis and treatment of patients
   with inflammatory bowel disease (IBD). Colonoscopy has been
   traditionally used in the diagnosis of IBD and helps in determination of
   an important end point in patient management, "mucosal healing".
   However, the involvement of an advanced endoscopist has expanded with
   innovations in therapeutic and newer imaging techniques. Endoscopists
   are increasingly being involved in the management of anastomotic and
   small bowel strictures in these patients. The advent of balloon
   enteroscopy has helped us access areas not deemed possible in the past
   for dilations. An advanced endoscopist also plays an integral part in
   managing ileal pouchanal anastomosis complications including management
   of pouch strictures and sinuses. The use of rectal endoscopic ultrasound
   has been expanded for imaging of perianal fistulae in patients with
   Crohn's disease and appears much more sensitive than magnetic resonance
   imaging and exam under anesthesia. Advanced endoscopists also play an
   integral part in detection of dysplasia by employing advanced imaging
   techniques. In fact the paradigm for neoplasia surveillance in IBD is
   rapidly evolving with advancements in endoscopic imaging technology with
   pancolonic chromoendoscopy becoming the main imaging modality for
   neoplasia surveillance in IBD patients in most institutions. Advanced
   endoscopists are also called upon to diagnose primary sclerosing
   cholangitis (PSC) and also offer options for endoscopic management of
   strictures through endoscopic retrograde cholangiopancreatography
   (ERCP). In addition, PSC patients are at increased risk of developing
   cholangiocarcinoma with a 20% lifetime risk. Brush cytology obtained
   during ERCP and use of fluorescence in situ hybridization which assesses
   the presence of chromosomal aneuploidy (abnormality in chromosome
   number) are established initial diagnostic techniques in the
   investigation of patients with biliary strictures. Thus advanced
   endoscopists play an integral part in the management of IBD patients and
   our article aims to summarize the current evidence which supports this
   role and calls for developing and training a new breed of
   interventionalists who specialize in the management of IBD patients and
   complications specific to those patients. (C) 2014 Baishideng Publishing
   Group Co., Limited. All rights reserved.
RI Modha, Kunjam/J-9829-2018
ZA 0
ZS 0
Z8 0
ZB 1
TC 6
ZR 0
Z9 6
SN 1007-9327
EI 2219-2840
UT WOS:000334423300010
PM 24707131
ER

PT J
AU Mishra, L
   Jogunoori, W
   Johnson, L
   Tang, Y
   Katuri, V
   Shetty, K
   Mishra, B
TI TGF-beta-signaling is required for ductal progenitor cell survival and
   epithelial cell differentiation in normal liver.
SO GASTROENTEROLOGY
VL 128
IS 4
BP A353
EP A353
SU 2
PD APR 2005
PY 2005
CT Annual Meeting of the
   American-Gastroenterological-Association/Digestive-Disease-Week
CY MAY 14-19, 2005
CL Chicago, IL
SP Amer Gastroenterolog Assoc
ZB 1
ZS 0
TC 2
ZA 0
ZR 0
Z8 0
Z9 2
SN 0016-5085
UT WOS:000228619302540
ER

PT J
AU Benedicto, Ignacio
   Molina-Jimenez, Francisca
   Barreiro, Olga
   Madonado-Rodriguez, Alejandra
   Prieto, Jesus
   Moreno-Otero, Ricardo
   Aldabe, Rafael
   Lopez-Cabrera, Manuel
   Majano, Pedro L.
TI Hepatitis C virus envelope components alter localization of hepatocyte
   tight junction-associated proteins and promote occludin retention in the
   endoplasmic reticulum
SO HEPATOLOGY
VL 48
IS 4
BP 1044
EP 1053
DI 10.1002/hep.22465
PD OCT 2008
PY 2008
AB Hepatocyte tight junctions (TJ) play key roles in characteristic liver
   functions, including bile formation and secretion. Infection by
   hepatitis C virus (HCV) may cause alterations of the liver architecture
   and disruption of the bile duct, which ultimately can lead to
   cholestasis. Herein, we employed the HCV replicon system to analyze the
   effect of HCV on TJ organization. TJ-associated proteins occludin,
   claudin-1, and Zonula Occludens protein-1 (ZO-1) disappeared from their
   normal localization at the border of adjacent cells in Huh7 clones
   harboring genomic but not subgenomic replicons expressing only the
   nonstructural proteins. Furthermore, cells containing genomic replicons
   showed a cytoplasmic accumulation of occludin in the endoplasmic
   reticulum (ER). TJ-associated function, measured as FITC-dextran
   paracellular permeability, of genomic replicon-containing cells, was
   also altered. Interestingly, clearance of the HCV replicon by
   interferon-alpha (IFN-alpha) treatment and by short hairpin RNA (shRNA)
   significantly restored the localization of TJ-associated proteins.
   Transient expression of all HCV structural proteins, but not core
   protein alone, altered the localization of TJ-associated proteins in
   Huh7 cells and in clones with subgenomic replicons. Confocal analysis
   showed that accumulation of occludin in the ER partially co-localized
   with HCV envelope glycoprotein E2. E2/occludin association was further
   confirmed by co-immunoprecipitation and pull-down assays. Additionally,
   using a cell culture model of HCV infection, we observed the cytoplasmic
   dot-like accumulation of occludin in infected Huh7 cells. Conclusion: We
   propose that HCV structural proteins, most likely those of the viral
   envelope, promote alterations of TJ-associated proteins, which may
   provide new insights for HCV-related pathogenesis.
RI Aldabe, Rafael/F-3112-2015; Cabrera, Manuel Lopez/AAA-5463-2019; Prieto, Jesus/; Lopez Cabrera, Manuel/
OI Aldabe, Rafael/0000-0002-9461-020X; Prieto, Jesus/0000-0002-1091-9593;
   Lopez Cabrera, Manuel/0000-0002-0976-9719
ZR 0
Z8 3
ZS 1
ZA 0
TC 82
ZB 69
Z9 86
SN 0270-9139
UT WOS:000259757000005
PM 18802961
ER

PT J
AU Reich, M.
   Spomer, L.
   Hoehne, J.
   Hov, J. E.
   Karlsen, T. H.
   Nierhoff, D.
   Haeussinger, D.
   Keitel, V.
TI Expression of the bile acid receptor TGR5 in livers of PSC patients and
   Mdr2(-/-) (Abcb4(-/-)) mice
SO JOURNAL OF HEPATOLOGY
VL 66
IS 1
MA SAT-398
BP S555
EP S556
DI 10.1016/S0168-8278(17)31524-6
SU S
PD 2017
PY 2017
CT International Liver Congress / 52nd Annual Meeting of the
   European-Association-for-the-Study-of-the-Liver
CY APR 19-23, 2017
CL Amsterdam, NETHERLANDS
SP European Assoc Study Liver
RI Keitel, Verena/AAF-3471-2019; Keitel, Verena/AAH-9016-2021
OI Keitel, Verena/0000-0003-1383-7662
ZR 0
Z8 0
ZB 0
ZS 0
TC 0
ZA 0
Z9 0
SN 0168-8278
EI 1600-0641
UT WOS:000401056601367
ER

PT J
AU Crosby, HA
   Hubscher, S
   Fabris, L
   Joplin, R
   Sell, S
   Kelly, D
   Strain, AJ
TI Immunolocalization of putative human liver progenitor cells in livers
   from patients with end-stage primary biliary cirrhosis and sclerosing
   cholangitis using the monoclonal antibody OV-6
SO AMERICAN JOURNAL OF PATHOLOGY
VL 152
IS 3
BP 771
EP 779
PD MAR 1998
PY 1998
AB The term oval cell describes small cells with oval nuclei that arise in.
   the periphery of the portal tracts in rat models of hepatocarcinogenesis
   and injury and can differentiate into either hepatocytes or bile duct
   cells, ie, are bipotential. The presence of such cells in human liver is
   controversial. Here, immunolocalization of OV-6 and two biliary markers,
   cytokeratin 19 (CK-13) acid human epithelial antigen 125 (HEA-125) is
   compared in normal adult human livers and in primary biliary cirrhosis
   (PBC) and primary sclerosing cholangitis (PSC) liver sections. CK-19 and
   HEA-125 stained bile ducts and ductules in normal Liver as well as
   proliferating ductular structures in diseased livers. OV-6 did not label
   ducts or ductules in normal liver, but in PBC and PSC stained numerous
   proliferating ductular and periductular cells and lobular hepatocytes.
   In PBC, discrete OV-6-positive cells with a mature biliary-cell-like
   morphology were seen integrated into some intact bite ducts as well as
   occasional small immature oval-like cells. In addition, in PSC,
   hepatocytes in regenerating lobules were also strongly stained with
   OV-6, and on close inspection, in both PBC and PSC, oval cells and small
   hepatocytes at the margins of the lobules were strongly labeled In
   contrast to the rat liver, OV-6 and CK-13 staining did not always
   co-localize. It is proposed that the small OV-6-positive oval cells are
   analogous to those seen in rat models and may represent human Liver
   progenitor cells that may differentiate into OV-6-positive ductal cells
   or lobular hepatocytes.
TC 122
ZB 98
Z8 6
ZS 0
ZR 0
ZA 0
Z9 128
SN 0002-9440
UT WOS:000072338100019
PM 9502419
ER

PT J
AU Chung-Davidson, Yu-Wen
   Davidson, Peter J.
   Scott, Anne M.
   Walaszczyk, Erin J.
   Brant, Cory O.
   Buchinger, Tyler
   Johnson, Nicholas S.
   Li, Weiming
TI A New Clarification Method to Visualize Biliary Degeneration During
   Liver Metamorphosis in Sea Lamprey (Petromyzon marinus)
SO JOVE-JOURNAL OF VISUALIZED EXPERIMENTS
IS 88
AR e51648
DI 10.3791/51648
PD JUN 2014
PY 2014
AB Biliary atresia is a rare disease of infancy, with an estimated 1 in
   15,000 frequency in the southeast United States, but more common in East
   Asian countries, with a reported frequency of 1 in 5,000 in Taiwan.
   Although much is known about the management of biliary atresia, its
   pathogenesis is still elusive. The sea lamprey (Petromyzon marinus)
   provides a unique opportunity to examine the mechanism and progression
   of biliary degeneration. Sea lamprey develop through three distinct life
   stages: larval, parasitic, and adult. During the transition from larvae
   to parasitic juvenile, sea lamprey undergo metamorphosis with dramatic
   reorganization and remodeling in external morphology and internal
   organs. In the liver, the entire biliary system is lost, including the
   gall bladder and the biliary tree. A newly-developed method called
   "CLARITY" was modified to clarify the entire liver and the junction with
   the intestine in metamorphic sea lamprey. The process of biliary
   degeneration was visualized and discerned during sea lamprey
   metamorphosis by using laser scanning confocal microscopy. This method
   provides a powerful tool to study biliary atresia in a unique animal
   model.
RI Li, Weiming/D-9615-2013; Chung-Davidson, Yu-Wen/L-6161-2019
OI Li, Weiming/0000-0001-5437-1518; Chung-Davidson,
   Yu-Wen/0000-0001-5784-2653
ZR 0
Z8 0
ZS 0
TC 6
ZB 4
ZA 0
Z9 6
SN 1940-087X
UT WOS:000349290100060
PM 24962075
ER

PT C
AU Beltran, Lizeth A. C.
   Cruz, Carolina U.
   dos Santos, Jorge Luiz
   Shivakumar, Pranavkumar
   Bezerra, Jorge
   Freitas, Carla M. D. S.
GP IEEE
TI Visualizing Structures in Confocal Microscopy Datasets Through
   Clusterization: A Case Study on Bile Ducts
SO 2019 IEEE 32ND INTERNATIONAL SYMPOSIUM ON COMPUTER-BASED MEDICAL SYSTEMS
   (CBMS)
SE IEEE International Symposium on Computer-Based Medical Systems
BP 405
EP 410
DI 10.1109/CBMS.2019.00086
PD 2019
PY 2019
AB Three-dimensional datasets from biological tissues have increased with
   the evolution of confocal microscopy. Hepatology researchers have used
   confocal microscopy for investigating the microanatomy of bile ducts.
   Bile ducts are complex tubular tissues consisting of many juxtaposed
   microstructures with distinct characteristics. Since confocal images are
   difficult to segment because of the noise introduced during the specimen
   preparation, traditional quantitative analyses used in medical datasets
   are difficult to perform on confocal microscopy data and require
   extensive user intervention. Thus, the visual exploration and analysis
   of bile ducts pose a challenge in hepatology research, requiring
   different methods. This paper investigates the application of
   unsupervised machine learning to extract relevant structures from
   confocal microscopy datasets representing bile ducts. Our approach
   consists of pre-processing, clustering, and 3D visualization. For
   clustering, we explore the density-based spatial clustering for
   applications with noise (DBSCAN) algorithm, using gradient information
   for guiding the clustering. We obtained a better visualization of the
   most prominent vessels and internal structures.
CT 32nd IEEE International Symposium on Computer-Based Medical Systems
   (IEEE CBMS)
CY JUN 05-07, 2019
CL Inst Maimonides Investigac Biomedica Cordoba, Cordoba, SPAIN
HO Inst Maimonides Investigac Biomedica Cordoba
SP IEEE; IEEE Comp Soc; Univ Campus Bio Medico Roma; Hosp Univ Reina Sofia;
   Grupo Solutia; Grupo FIBRATEL; Tech Comm Computat Life Sci; IMIBIC
RI Shivakumar, Pranav/A-4229-2011; /H-3333-2011; Castellanos Beltran, Lizeth Andrea/; dos Santos, Jorge Luiz/
OI /0000-0003-1986-8435; Castellanos Beltran, Lizeth
   Andrea/0000-0002-9223-3914; dos Santos, Jorge Luiz/0000-0002-3839-0222
TC 0
ZS 0
ZR 0
Z8 0
ZB 0
ZA 0
Z9 0
SN 2372-9198
BN 978-1-7281-2286-1
UT WOS:000502356600077
ER

PT J
AU Gao, Qiang
   Huang, Chao
   Sun, Binbin
   Aqeel, Bhutto M.
   Wang, Jing
   Chen, Weiming
   Mo, Xiumei
   Wan, Xinjian
TI Fabrication and characterization of metal stent coating with drug-loaded
   nanofiber film for gallstone dissolution
SO JOURNAL OF BIOMATERIALS APPLICATIONS
VL 31
IS 5
BP 784
EP 796
DI 10.1177/0885328216671239
PD NOV 2016
PY 2016
AB Stent insertion and chemical agents of ethylene diamine tetraacetic acid
   and sodium cholate for dissolving common bile duct stone diseases
   through extra biliary tract infusion have been believed a relatively
   effective therapeutics for the clinical symptom. Core-shell nanofibers
   produced by co-axial electrospinning to deliver chemical drugs,
   biomacromolecules, genes and even cells have been reported for various
   advanced drug delivery system and tissue engineering applications. In
   the present study, poly (lactide-co--caprolactone) (PLCL) core-shell
   nanofiber-coated film of stent, loaded with ethylene diamine tetraacetic
   acid and sodium cholate in core layer, was fabricated by co-axial
   electrospinning for treating gallstone disease. Image of laser scanning
   confocal microscopy and transmission electron microscopy demonstrated
   core-shell structure of drug-loaded nanofiber. Fourier transform
   infrared spectra and the thermogravimetric analysis proved ethylene
   diamine tetraacetic acid and sodium cholate to be successfully loaded in
   nanofibers. Morphology of nanofibers after a period of degradation still
   keeps good shape. Drugs can continuously release for around five days,
   which was proved significant effectiveness for dissolving gallstone.
   Besides, unobvious cytotoxicity was exhibited from MTT results and cell
   kept good morphology in vitro research. The present coated stent showed
   a bright prospect for dissolving the biliary stone.
RI bhutto, aqeel/V-3597-2019; wang, jing/AAP-8277-2021; Mo, Xiumei/C-9340-2013; Sun, Binbin/J-4614-2019; MO, Xiumei/
OI bhutto, aqeel/0000-0003-0282-5252; Sun, Binbin/0000-0002-8717-856X; MO,
   Xiumei/0000-0001-9238-6171
Z8 0
ZA 0
ZB 3
ZS 0
TC 9
ZR 0
Z9 9
SN 0885-3282
EI 1530-8022
UT WOS:000386976700014
PM 27698255
ER

PT J
AU Bertani, Helga
   Manta, Raffaele
   Manno, Mauro
   Pigo, Flavia
   Conigliaro, Rita
TI PCLE in the Imaging of Common Bile Duct Mucosa: New Frontiers in the
   Diagnosis of Cholangiocarcinoma
SO GASTROINTESTINAL ENDOSCOPY
VL 75
IS 4
BP 482
EP 482
SU S
PD APR 2012
PY 2012
CT Digestive Disease Week (DDW)
CY MAY 19-22, 2012
CL San Diego, CA
RI Manno, Mauro/T-7626-2017; Bertani, Helga/AAH-9022-2019; Bertani, Helga/AAF-9839-2019
OI Manno, Mauro/0000-0002-7854-1080; Bertani, Helga/0000-0003-0818-7167
Z8 0
ZB 1
ZA 0
ZS 0
TC 2
ZR 0
Z9 2
SN 0016-5107
UT WOS:000304328002405
ER

PT J
AU Lewis, Phillip L.
   Su, Jimmy
   Venter, Julie
   Meng, Fanyin
   Glaser, Shannon
   Green, Richard M.
   Alpini, Gianfranco
   Sosa-Pineda, Beatriz
   Shah, Ramille N.
TI IN VITRO FORMATION OF THREE-DIMENSIONAL BILIARY TREES WITHIN
   DECELLULARIZED LIVER EXTRACELLULAR MATRIX HYDROGELS
SO GASTROENTEROLOGY
VL 154
IS 6
MA 243
BP S1078
EP S1079
SU 1
PD MAY 2018
PY 2018
CT Annual Meeting of the American-Society-for-Gastrointestinal-Endoscopy /
   Digestive Disease Week
CY JUN 02-05, 2018
CL Washington, DC
SP Amer Soc Gastrointestinal Endoscopy
ZR 0
TC 0
ZB 0
Z8 0
ZS 0
ZA 0
Z9 0
SN 0016-5085
EI 1528-0012
UT WOS:000450011104267
ER

PT J
AU Bohn, Anja B.
   Norregaard, Rikke
   Stodkilde, Lene
   Wang, Yan
   Bertelsen, Lotte B.
   Fenton, Robert A.
   Matchkov, Vladimir V.
   Bouzinova, Elena V.
   Horsman, Michael R.
   Frokiaer, Jorgen
   Stodkilde-Jorgensen, Hans
TI Treatment with the vascular disrupting agent combretastatin is
   associated with impaired AQP2 trafficking and increased urine output
SO AMERICAN JOURNAL OF PHYSIOLOGY-REGULATORY INTEGRATIVE AND COMPARATIVE
   PHYSIOLOGY
VL 303
IS 2
BP R186
EP R198
DI 10.1152/ajpregu.00572.2011
PD JUL 2012
PY 2012
AB Bohn AB, Norregaard R, Stodkilde L, Wang Y, Bertelsen LB, Fenton RA,
   Matchkov V, Bouzinova E, Horsman MR, Frokiaer J, Stodkilde-Jorgensen H.
   Treatment with the vascular disrupting agent combretastatin is
   associated with impaired AQP2 trafficking and increased urine output. Am
   J Physiol Regul Integr Comp Physiol 303: R186-R198, 2012. First
   published May 23, 2012; doi:10.1152/ajpregu.00572.2011.-Combretastatin
   A-4 disodium phosphate (CA4P) is a vascular disrupting agent known to
   mediate its effects primarily on tumor blood vessels. CA4P has
   previously been shown to induce a significant increase in mean arterial
   blood pressure and in hemoglobin concentration in mice. In the present
   study, we examined whether this is associated with a general leakage of
   water into certain tissues or with changes in renal water handling.
   Munich-Wistar rats received either CA4P (30 mg/kg body wt) or saline
   intraperitoneally as a bolus injection. One hour later, hemoglobin
   concentration and mean blood pressure increased significantly. MRI
   showed no significant changes in tissue water content following CA4P
   administration. However, urine output and salt excretion increased 1 h
   after CA4P treatment, without changes in urinary and medullary
   osmolality. Aquaporin 2 (AQP2) mRNA levels in kidney inner medulla did
   not change 1 h after CA4P treatment, but semiquantitative confocal
   laser-scanning microscopy analysis demonstrated a decrease in
   phosphorylated AQP2 (pS256-AQP2) apical distribution within the
   collecting ducts of CA4P-treated rats compared with the characteristic
   apical localization in control rats. Furthermore, we demonstrated that
   CA4P cause disruption of microtubules and a weaker apical labeling of
   pS256-AQP2 in collecting duct principal cells within 1 h. In conclusion,
   our data indicate that water escapes from the vascular system after CA4P
   treatment, and it may take place primarily through a renal mechanism.
   The CA4P-mediated increase in urine output seems to be a local effect in
   the collecting ducts due to reduced AQP2 trafficking to the apical
   plasma membrane.
OI Bertelse, Lotte Bonde/0000-0002-2491-3184; Fenton,
   Robert/0000-0003-1623-199X; Norregaard, Rikke/0000-0002-1287-4181;
   Bouzinova, Elena V./0000-0001-9511-8009; Horsman,
   Michael/0000-0003-1578-5691; Stodkilde-Jorgensen,
   Hans/0000-0002-8649-4173; Matchkov, Vladimir/0000-0002-3303-1095;
   Stodkilde, Lene/0000-0001-9434-0118; Norregaard,
   Rikke/0000-0002-0580-373X; Frokiaer, Jorgen/0000-0002-6206-8065
ZB 5
TC 5
ZS 0
ZR 0
Z8 2
ZA 0
Z9 7
SN 0363-6119
EI 1522-1490
UT WOS:000306424400008
PM 22621967
ER

PT J
AU Wiest, Reiner
   Sorribas, Marcel
   Yilmaz, Bathi
   Stutz, David
   Noser, Yannick
   De Gottardi, Andrea
   Moghadamrad, Sheida
   Hassan, Mohsin
   Albillos, Agustin
   Rescigno, Maria
TI Intestinal mucus and vascular barrier: FxR-modulated entry sites for
   pathological bacterial translocation in liver cirrhosis independent from
   portal hypertension and lymphatic route
SO JOURNAL OF HEPATOLOGY
VL 70
IS 1
MA PS-146
BP E92
EP E93
DI 10.1016/S0618-8278(19)30164-1
SU 1
PD APR 2019
PY 2019
CT International Liver Congress / 54th Annual Meeting of the
   European-Association-for-the-Study-of-the-Liver (EASL)
CY APR 10-14, 2019
CL Vienna, AUSTRIA
SP European Assoc Study Liver
TC 0
ZB 0
ZR 0
ZA 0
Z8 0
ZS 0
Z9 0
SN 0168-8278
EI 1600-0641
UT WOS:000463481700165
ER

PT J
AU Minagawa, N
   Kruglov, EA
   Dranoff, JA
   Robert, ME
   Gores, GJ
   Nathanson, MH
TI The anti-apoptotic protein Mcl-1 inhibits mitochondrial Ca2+ signals
SO JOURNAL OF BIOLOGICAL CHEMISTRY
VL 280
IS 39
BP 33637
EP 33644
DI 10.1074/jbc.M503210200
PD SEP 30 2005
PY 2005
AB Apoptosis contributes to the regulation of cell growth and regeneration
   and to the development of neoplasia. Mcl-1 is an anti-apoptotic protein
   that is particularly important for the development of hematological and
   biliary malignancies, but the mechanism of action of Mcl-1 is unknown. A
   number of pro- and anti-apoptotic proteins exhibit their effects by
   modulating Ca2+ signals, so we examined the effects of Mcl-1 on
   components of the Ca2+ signaling pathway that are known to regulate
   apoptosis. Expression of Mcl-1 did not affect expression of the inositol
   1,4,5-trisphosphate receptor or the size of endoplasmic reticulum Ca2+
   stores. However, mitochondrial Ca2+ signals induced by either Ca2+
   agonists or apoptotic stimuli were decreased in cells overexpressing
   Mcl-1 and increased in cells in which Mcl-1 expression was inhibited.
   These findings provide evidence that Mcl-1 directly inhibits Ca2+
   signals within mitochondria, which may provide a novel mechanism to
   inhibit apoptosis and thereby promote neoplasia.
ZB 51
ZR 0
ZS 0
Z8 1
ZA 0
TC 57
Z9 59
EI 1083-351X
UT WOS:000232058100065
PM 16027162
ER

PT J
AU Wang, RY
   Fuller, GN
   Luna, MA
   De Lima, M
   Champlin, RE
   Andreeff, M
TI Bone marrow origin of epithelial cells of multiple organs in human
   sex-mismatched bone marrow transplant recipients.
SO BLOOD
VL 98
IS 11
MA 3291
BP 791A
EP 791A
PN 1
PD NOV 16 2001
PY 2001
ZA 0
Z8 0
ZR 0
TC 0
ZS 0
ZB 0
Z9 0
SN 0006-4971
UT WOS:000172134103304
ER

PT J
AU Meining, Alexander
   Becker, Valentin
   Von Weyhern, Claus Hann
   Schmid, Roland M.
   Prinz, Christian
TI Miniprobe-based confocal fluorescence microscopy for in-vivo
   histopathology of the common bile duct
SO GASTROINTESTINAL ENDOSCOPY
VL 65
IS 5
BP AB235
EP AB235
DI 10.1016/j.gie.2007.03.517
SU S
PD APR 2007
PY 2007
CT Digestive Disease Weeking Meeting/ASGE Postgraduate Course Meeting
CY MAY 19-24, 2007
CL Washington, DC
SP ASGE
ZS 0
ZA 0
ZR 0
Z8 0
ZB 0
TC 0
Z9 0
SN 0016-5107
UT WOS:000246077001017
ER

PT J
AU Boyer, James L.
   Trauner, Michael
   Mennone, Albert
   Soroka, Carol J.
   Cai, Shi-Ying
   Moustafa, Tarek
   Zollner, Gernot
   Lee, Jin Young
   Ballatori, Nazzareno
TI Upregulation of a basolateral FXR-dependent bile acid efflux transporter
   OST alpha-OST beta in cholestasis in humans and rodents
SO AMERICAN JOURNAL OF PHYSIOLOGY-GASTROINTESTINAL AND LIVER PHYSIOLOGY
VL 290
IS 6
BP G1124
EP G1130
DI 10.1152/ajpgi.00539.2005
PD JUN 2006
PY 2006
AB Organic solute transporter (OST alpha-OST beta) is a novel heteromeric
   bile acid and sterol transporter expressed at the basolateral membranes
   of epithelium in the ileum, kidney, and liver. To determine whether OST
   alpha-OST beta undergoes farnesoid X receptor (FXR)-dependent adaptive
   regulation following cholestatic liver injury, mRNA and protein
   expression levels were analyzed in patients with primary biliary
   cirrhosis (PBC) and following common bile duct ligation (CBDL) in rats
   and Fxr null and wild-type mice. Hepatic OST alpha and OST beta mRNA
   increased 3- and 32- fold, respectively, in patients with PBC compared
   with controls, whereas expression of Ost alpha and Ost beta also
   increased in the liver of rats and mice following CBDL. In contrast,
   expression of Ost alpha and Ost beta mRNA was generally lower in Fxr
   null mice, and CBDL failed to enhance expression of Ost alpha and Ost
   beta compared with wild-type mice. HepG2 cells treated for 24 h with
   chenodeoxycholic acid, a selective FXR ligand, had higher levels of OST
   alpha and OST beta mRNA and protein. Increases in OST protein were
   visualized by confocal microscopy at the plasma membrane. These results
   indicate that expression of Ost alpha and Ost beta are highly regulated
   in response to cholestasis and that this response is dependent on the
   FXR bile acid receptor.
RI Moustafa, Tarek/P-9509-2016; Zollner, Gernot/; Trauner, Michael/
OI Moustafa, Tarek/0000-0002-6755-4687; Zollner,
   Gernot/0000-0002-8117-6061; Trauner, Michael/0000-0002-1275-6425
ZB 154
Z8 6
TC 197
ZS 0
ZA 0
ZR 0
Z9 200
SN 0193-1857
EI 1522-1547
UT WOS:000237418100006
PM 16423920
ER

PT J
AU Giovannini, Marc
   Caillol, Fabrice
   Monges, Genevieve M.
   Bories, Erwan
   Pesenti, Christian
TI Results of a Phase II Study on Intraductal Confocal Microscopy (IDCM) in
   Patients With Common Bile Duct (CFID) Stenosis
SO GASTROINTESTINAL ENDOSCOPY
VL 71
IS 5
BP AB118
EP AB118
DI 10.1016/j.gie.2010.03.052
PD APR 2010
PY 2010
CT Digestive Disease Week/111th Annual Meeting of the
   American-Gastroenterological-Association
CY MAY 01-06, 2010
CL New Orleans, LA
SP Amer Gastroenterol Assoc
ZR 0
ZA 0
ZB 0
ZS 0
TC 1
Z8 0
Z9 1
SN 0016-5107
UT WOS:000276710400085
ER

PT J
AU Yano, M
   Marinelli, RA
   Roberts, SK
   Balan, V
   Pham, L
   Tarara, JE
   deGroen, PC
   LaRusso, NF
TI Rat hepatocytes transport water mainly via a non-channel-mediated
   pathway
SO JOURNAL OF BIOLOGICAL CHEMISTRY
VL 271
IS 12
BP 6702
EP 6707
DI 10.1074/jbc.271.12.6702
PD MAR 22 1996
PY 1996
AB During bile formation by the liver, large volumes of water are
   transported across two epithelial barriers consisting of hepatocytes and
   cholangiocytes (i.e. intrahepatic bile duct epithelial cells), Tire
   recently reported that a water channel, aquaporin-channel-forming
   integral protein of 28 kDa, is present in cholangiocytes and suggested
   that it plays a major role in water transport by these cells, Since the
   mechanisms of water transport across hepatocytes remain obscure, we
   performed physiological, molecular, and biochemical studies on
   hepatocytes to determine if they also contain water channels. Water
   permeability was studied by exposing isolated rat hepatocytes to buffers
   of different osmolarity and measuring cell volume by quantitative phase
   contrast, fluorescence and laser scanning confocal microscopy, Using
   this method, hepatocytes exposed to hypotonic buffers at 23 degrees C
   increased their cell volume in a time and osmolarity-dependent manner
   with an osmotic water permeability coefficient of 66.4 x 10(-4) cm/s, In
   studies done at 10 degrees C, the osmotic water permeability coefficient
   decreased by 55% (p < 0.001, at 23 degrees C; t test), The derived
   activation energy from these studies was 12.8 kcal/mol. After incubation
   of hepatocytes with amphotericin B at 10 degrees C, the osmotic water
   permeability coefficient increased by 198% (p < 0.001) and the
   activation energy value decreased to 3.6 kcal/mol, consistent with the
   insertion of artificial water channels into the hepatocyte plasma
   membrane, Reverse transcriptase polymerase chain reaction with
   hepatocyte RNA as template did not produce cDNAs for three of the known
   mater channels. Both the cholesterol content and the
   cholesterol/phospholipid ratio of hepatocyte plasma membranes were
   significantly (p < 0.005) less than those of cholangiocytes; membrane
   fluidity of hepatocytes estimated by measuring steady-state anisotropy
   was higher than that of cholangiocytes. Our data suggests that the
   osmotic flow of water across hepatocyte membranes occurs mainly by
   diffusion via the lipid bilayer (not by permeation through water
   channels as in cholangiocytes).
ZS 0
ZB 40
TC 45
Z8 0
ZR 0
ZA 0
Z9 46
SN 0021-9258
UT WOS:A1996UB15700024
PM 8636089
ER

PT J
AU Zhang, Feng
   Li, Jiakai
   Meng, Yanfeng
   Sun, Jihong
   Soriano, Stephanie S.
   Willis, Patrick
   Gu, Huidong
   Glickerman, David
   Yang, Xiaoming
TI Development of an Intrabiliary MR Imaging-monitored Local Agent Delivery
   Technique: A Feasibility Study in Pigs
SO RADIOLOGY
VL 262
IS 3
BP 846
EP 852
DI 10.1148/radiol.11110723
PD MAR 2012
PY 2012
AB Purpose: To investigate the feasibility of using magnetic resonance (MR)
   imaging to monitor intrabiliary delivery of motexafin gadolinium (MGd)
   into pig common bile duct (CBD) walls.
   Materials and Methods: Animal studies were approved by the Institutional
   Animal Care and Use Committee. Initially, human cholangiocarcinoma cells
   were treated with various concentrations of MGd, a compound serving as a
   T1-weighted MR imaging contrast agent, chemotherapy drug, and cell
   marker. These cells were then examined by means of confocal microscopy
   to confirm the intracellular uptake of MGd. In addition, an MGd/trypan
   blue mixture was locally infused into CBD walls of six cadaveric pigs
   using a microporous balloon catheter. CBDs of six pigs were infused with
   saline to serve as controls. Ex vivo T1-weighted MR imaging of these
   CBDs was performed. For in vivo technical validation, the microporous
   balloon catheter was placed in the CBD by means of a transcholecytic
   access to deliver MGd/trypan blue into CBD walls of six living pigs.
   T1-weighted images were obtained with both a surface coil and an
   intrabiliary MR imaging guidewire, and contrast-to-noise ratios of CBD
   walls before and after MGd/trypan blue infusions were compared in the
   two groups by means of paired t test, with subsequent histologic
   analysis to confirm the penetration and distribution of the MGd/trypan
   blue agent into CBD walls.
   Results: In vitro experiments confirmed uptake of MGd by human
   cholangiocarcinoma cells. The ex vivo experiments demonstrated the
   penetration of MGd/trypan blue into the CBD walls. The in vivo
   experiment confirmed the uptake of MGd/trypan blue, showing an increased
   contrast-to-noise ratio for the CBD after administration of the mixture,
   compared with images obtained prior to MGd/trypan blue administration
   (11.6 +/- 4.2 [standard deviation] vs 5.7 +/- 2.8; P = .04). Histologic
   results depicted the blue dye stains and red fluorescence of MGd in CBD
   walls, confirming the imaging findings.
   Conclusion: It is feasible to use MR imaging to monitor the penetration
   of locally delivered MGd into pig CBD walls.
RI Meng, Yanfeng/D-1804-2013; Meng, Yanfeng/AAS-4532-2021
Z8 1
ZS 0
ZA 0
ZR 0
ZB 8
TC 10
Z9 11
SN 0033-8419
UT WOS:000302121400013
PM 22357886
ER

PT J
AU STAMATOGLOU, SC
   SULLIVAN, KH
   JOHANSSON, S
   BAYLEY, PM
   BURDETT, IDJ
   HUGHES, RC
TI LOCALIZATION OF 2 FIBRONECTIN-BINDING GLYCOPROTEINS IN RAT-LIVER AND
   PRIMARY HEPATOCYTES - CODISTRIBUTION INVITRO OF INTEGRIN
   (ALPHA-5-BETA-1) AND NONINTEGRIN (AGP110) RECEPTORS IN CELL SUBSTRATUM
   ADHESION SITES
SO JOURNAL OF CELL SCIENCE
VL 97
BP 595
EP &
PN 4
PD DEC 1990
PY 1990
AB We have compared the localization of integrin alpha-5-beta-1 and AGp110
   (apical glycoprotein of M(r) 110 X 10(3)) in rat liver parenchyma and in
   primary hepatocyte cultures.  Integrin alpha-5-beta-1 is a heterodimeric
   fibronectin receptor.  AGp110 is a newly described monomeric
   glycoprotein of the apical (bile canalicular) membrane domain of liver
   parenchyma that binds in an RGD-independent manner to fibronectin and
   mediates spreading of hepatocytes onto fibronectin-coated substrata. 
   Using Western blotting of fractionated liver membranes and
   immunocytochemistry of liver sections at light- and electron-microscope
   levels, we have confirmed that AGp110 is a canalicular glycoprotein and
   have established that integrin is located in approximately equal
   proportions in the sinusoidal, lateral and canalicular membrane domains.
   In the canalicular surface domain both glycoproteins are associated with
   microvilli.  Examination of immunolabelled primary hepatocytes spread on
   fibronectin-coated substrata by light and laser scanning confocal
   microscopy revealed colocalization of AGp110, integrin, actin and
   vinculin in substratum-attached microextensions at the periphery of the
   basal cell surface.  Actin filaments that terminated at these cell
   processes originated from circular sub-cortical actin fibres. 
   Interference reflection microscopy revealed focal adhesive contacts at
   the edge of the basal cell periphery at the same location where AGp110
   and integrin were observed by immunofluorescence.  In vitro, a
   proportion of the primary hepatocytes seeded onto fibronectin-coated
   substrata aggregated into colonies of several cells with intercellular
   contacts between neighbouring cells.  Cell-substratum contacts
   containing integrin, AGp110, actin and vinculin followed the contours of
   these colonies in the same manner as they delineated the basal periphery
   of single, substratum-attached cells.  We conclude that both integrin
   and AGp110 contribute to hepatocyte-fibronectin adhesive interactions
   and that intercellular adhesion and cooperation among hepatocytes in
   their response to fibronectin matrices leads to colony formation and
   morphological differentiation of parenchymal cell monolayers in vitro.
ZA 0
ZR 0
Z8 0
ZB 24
ZS 0
TC 27
Z9 27
SN 0021-9533
UT WOS:A1990EQ31600003
PM 2077035
ER

PT J
AU Masyuk, Tatyana V.
   Masyuk, Anatoliy I.
   Torres, Vicente E.
   Harris, Peter C.
   Larusso, Nicholas F.
TI Octreotide inhibits hepatic cystogenesis in a rodent model of polycystic
   liver disease by reducing cholangiocyte adenosine 3 ',5 '-cyclic
   monophosphate
SO GASTROENTEROLOGY
VL 132
IS 3
BP 1104
EP 1116
DI 10.1053/j.gastro.2006.12.039
PD MAR 2007
PY 2007
AB Background & Aims: In polycystic liver diseases (PCLDs), increased
   cholangiocyte proliferation and fluid secretion are key features and
   cholangiocyte adenosine 3',5'-cyclic monophosphate (cAMP) is an
   important regulator of these processes. Thus, we assessed cAMP levels
   and evaluated octreotide (an analogue of somatostatin known to inhibit
   cAMP) in hepatic cyst growth using an in vitro model of cystogenesis and
   an in vivo animal model of autosomal recessive polycystic kidney disease
   (ARPKD), one of the PCLDs. Methods: Expression of somatostatin receptors
   (SSTRs) was assessed by reverse-transcription polymerase chain reaction
   and confocal microscopy in cholangiocytes from normal and polycystic
   kidney (PCK) rats, the ARPKD model of autosomal recessive polycystic
   kidney disease. Effects of octreotide on cAMP levels and cyst expansion
   were studied in vitro using PCK bile ducts grown in 3-dimensional
   culture. The effects of octreotide on hepatic and renal cystogenesis
   were investigated in PCK rats in vivo. Results: In cholangiocytes and
   serum of PCK rats, cAMP concentrations were similar to 2 times higher
   than in normal rats. SSTR subtypes that bind octreotide (ie, SSTR2,
   SSTR3, and SSTR5) were expressed in both normal and PCK cholangiocytes.
   In vitro, octreotide inhibited cAMP levels by 35% and reduced cyst
   growth by 44%. In vivo, octreotide lowered cAMP content in
   cholangiocytes and serum by 32%-39% and inhibited hepatic disease
   progression, leading to 22%-60% reductions in liver weight, cyst volume,
   hepatic fibrosis, and mitotic indices. Similar effects were observed in
   kidneys of PCK rats. Conclusions: This preclinical study provides a
   strong rationale for assessing the potential value of octreotide in the
   treatment of PCLDs.
OI Masyuk, Tatyana/0000-0003-3290-9879
Z8 6
ZB 122
ZR 0
ZS 3
ZA 0
TC 189
Z9 198
SN 0016-5085
UT WOS:000245182300032
PM 17383431
ER

PT J
AU Smout, Michael J.
   Sotillo, Javier
   Laha, Thewarach
   Papatpremsiri, Atiroch
   Rinaldi, Gabriel
   Pimenta, Rafael N.
   Chan, Lai Yue
   Johnson, Michael S.
   Turnbull, Lynne
   Whitchurch, Cynthia B.
   Giacomin, Paul R.
   Moran, Corey S.
   Golledge, Jonathan
   Daly, Norelle
   Sripa, Banchob
   Mulvenna, Jason P.
   Brindley, Paul J.
   Loukas, Alex
TI Carcinogenic Parasite Secretes Growth Factor That Accelerates Wound
   Healing and Potentially Promotes Neoplasia
SO PLOS PATHOGENS
VL 11
IS 10
AR e1005209
DI 10.1371/journal.ppat.1005209
PD OCT 2015
PY 2015
AB Infection with the human liver fluke Opisthorchis viverrini induces
   cancer of the bile ducts, cholangiocarcinoma (CCA). Injury from feeding
   activities of this parasite within the human biliary tree causes
   extensive lesions, wounds that undergo protracted cycles of healing, and
   re-injury over years of chronic infection. We show that O. viverrini
   secreted proteins accelerated wound resolution in human cholangiocytes,
   an outcome that was compromised following silencing of expression of the
   fluke-derived gene encoding the granulin-like growth factor, Ov-GRN-1.
   Recombinant Ov-GRN-1 induced angiogenesis and accelerated mouse wound
   healing. Ov-GRN-1 was internalized by human cholangiocytes and induced
   gene and protein expression changes associated with wound healing and
   cancer pathways. Given the notable but seemingly paradoxical properties
   of liver fluke granulin in promoting not only wound healing but also a
   carcinogenic microenvironment, Ov-GRN-1 likely holds marked potential as
   a therapeutic wound-healing agent and as a vaccine against an
   infection-induced cancer of major public health significance in the
   developing world.
RI Daly, Norelle L/D-4302-2013; Sotillo, Javier/B-7354-2014; CHAN, LAI YUE/C-6489-2014; golledge, jonathan/I-2371-2013; Smout, Michael/; Whitchurch, Cynthia/A-5954-2008; Sripa, Banchob/; Loukas, Alex/B-7355-2014; Brindley, Paul J./; Giacomin, Paul/; Turnbull, Lynne/A-2605-2012; Rinaldi, Gabriel/; golledge, jonathan/
OI Daly, Norelle L/0000-0002-4697-6602; Sotillo,
   Javier/0000-0002-1443-7233; CHAN, LAI YUE/0000-0002-9346-2487; Smout,
   Michael/0000-0001-6937-0112; Whitchurch, Cynthia/0000-0003-2296-3791;
   Sripa, Banchob/0000-0001-8899-5919; Loukas, Alex/0000-0002-0896-8441;
   Brindley, Paul J./0000-0003-1765-0002; Giacomin,
   Paul/0000-0002-6326-6792; Turnbull, Lynne/0000-0002-9255-9033; Rinaldi,
   Gabriel/0000-0002-7767-4922; golledge, jonathan/0000-0002-5779-8848
ZS 0
ZR 1
Z8 1
ZA 0
ZB 43
TC 51
Z9 52
SN 1553-7366
EI 1553-7374
UT WOS:000364462700040
PM 26485648
ER

PT J
AU DiPaola, Frank
   Shivakumar, Pranav
   Walters, Stephanie
   Sabla, Gregg
   Pfister, Janet
   Bezerra, Jorge A.
TI PERIBILIARY GLANDS CONNECT TO FORM THREE-DIMENSIONAL EPITHELIAL NETWORKS
   WITHIN THE WALL OF EXTRAHEPATIC BILE DUCTS AND PROLIFERATE IN RESPONSE
   TO INJURY
SO HEPATOLOGY
VL 54
BP 427A
EP 427A
SU 1
PD OCT 2011
PY 2011
CT 62nd Annual Meeting of the
   American-Association-for-the-Study-of-Liver-Diseases (AASLD)
CY NOV 04-08, 2011
CL San Francisco, CA
SP Amer Assoc Study Liver Dis
RI Shivakumar, Pranav/A-4229-2011
ZA 0
ZS 0
Z8 0
ZB 0
ZR 0
TC 0
Z9 0
SN 0270-9139
UT WOS:000295578002137
ER

PT J
AU Baron, T. H.
TI Endoscopic retrograde cholangiopancreatography
SO ENDOSCOPY
VL 42
IS 11
BP 938
EP 943
DI 10.1055/s-0030-1255729
PD NOV 2010
PY 2010
Z8 1
ZB 1
ZS 1
TC 2
ZR 0
ZA 0
Z9 3
SN 0013-726X
UT WOS:000284107300012
PM 20821363
ER

PT J
AU JOPLIN, R
   LINDSAY, JG
   HUBSCHER, SG
   JOHNSON, GD
   SHAW, JC
   STRAIN, AJ
   NEUBERGER, JM
TI DISTRIBUTION OF DIHYDROLIPOAMIDE ACETYLTRANSFERASE (E2) IN THE LIVER AND
   PORTAL LYMPH-NODES OF PATIENTS WITH PRIMARY BILIARY-CIRRHOSIS - AN
   IMMUNOHISTOCHEMICAL STUDY
SO HEPATOLOGY
VL 14
IS 3
BP 442
EP 447
DI 10.1016/0270-9139(91)90181-T
PD SEP 1991
PY 1991
AB The reason for the close association between primary biliary cirrhosis
   and the appearance of antibodies that recognize the E2 component of
   pyruvate dehydrogenase complex is not understood. The distribution of
   the three pyruvate dehydrogenase complex subunits was examined in the
   liver and lymph nodes of patients with primary biliary cirrhosis,
   patients with other liver diseases and normal subjects by
   immunohistochemistry using affinity-purified antibodies. Intensity of
   staining was assessed semiquantitatively and validated by scanning laser
   confocal microscopy. In primary biliary cirrhosis tissue, the E2
   staining pattern did not parallel the reported distribution of
   mitochondria. E2 staining in biliary epithelial cells was consistently
   stronger than in hepatocytes. In primary biliary cirrhotic liver,
   staining of biliary epithelium was significantly stronger than in normal
   or other liver disease controls; many bile ducts in primary biliary
   cirrhotic liver demonstrated very high intensity, diffuse distribution
   of stain. No differences in staining intensity were seen between
   perivenular hepatocytes in primary biliary cirrhotic liver and those in
   controls; periportal hepatocytes in primary biliary cirrhotic liver
   were, however, more intensely stained than perivenular cells. In primary
   biliary cirrhotic portal lymph nodes, a subset of macrophages showed
   high-intensity, diffuse distribution of stain. By contrast, staining
   with antibodies to E1 and E3 (other components of pyruvate dehydrogenase
   complex) produced uniform-intensity, mitochondrial distribution both in
   primary biliary cirrhosis and control tissue. The increased intensity of
   E2 in primary biliary cirrhotic tissue could be explained in terms of
   abnormal metabolism of E2 by biliary epithelial cells. Release of E2
   during biliary-tract damage and drainage through the lymphatics could
   result in uptake by macrophages and the presentation of antigen to
   lymphocytes in portal lymph nodes.
ZR 0
Z8 0
TC 57
ZB 44
ZS 0
ZA 0
Z9 57
SN 0270-9139
EI 1527-3350
UT WOS:A1991GD07700006
PM 1714873
ER

PT J
AU Calderone, Vittorio
   Gallego, Javier
   Fernandez-Miranda, Gonzalo
   Garcia-Pras, Ester
   Maillo, Carlos
   Berzigotti, Annalisa
   Mejias, Marc
   Bava, Felice-Alessio
   Angulo-Urarte, Ana
   Graupera, Mariona
   Navarro, Pilar
   Bosch, Jaime
   Fernandez, Mercedes
   Mendez, Raul
TI Sequential Functions of CPEB1 and CPEB4 Regulate Pathologic Expression
   of Vascular Endothelial Growth Factor and Angiogenesis in Chronic Liver
   Disease
SO GASTROENTEROLOGY
VL 150
IS 4
BP 982
EP +
DI 10.1053/j.gastro.2015.11.038
PD APR 2016
PY 2016
AB BACKGROUND & AIMS: Vascular endothelial growth factor (VEGF) regulates
   angiogenesis, yet therapeutic strategies to disrupt VEGF signaling can
   interfere with physiologic angiogenesis. In a search for ways to inhibit
   pathologic production or activities of VEGF without affecting its normal
   production or functions, we investigated the post-transcriptional
   regulation of VEGF by the cytoplasmic polyadenylation element-binding
   proteins CPEB1 and CPEB4 during development of portal hypertension and
   liver disease. METHODS: We obtained transjugular liver biopsies from
   patients with hepatitis C virus-associated cirrhosis or liver tissues
   removed during transplantation; healthy human liver tissue was obtained
   from a commercial source (control). We also performed experiments with
   male Sprague-Dawley rats and CPEB-deficient mice (C57BL6 or mixed
   C57BL6/129 background) and their wild-type littermates. Secondary
   biliary cirrhosis was induced in rats by bile duct ligation, and portal
   hypertension was induced by partial portal vein ligation. Liver and
   mesenteric tissues were collected and analyzed in angiogenesis, reverse
   transcription polymerase chain reaction, polyA tail, 30 rapid
   amplification of complementary DNA ends, Southern blot, immunoblot,
   histologic, immunohistochemical, immunofluorescence, and confocal
   microscopy assays. CPEB was knocked down with small interfering RNAs in
   H5V endothelial cells, and translation of luciferase reporters
   constructs was assessed. RESULTS: Activation of CPEB1 promoted
   alternative nuclear processing within noncoding 3'-untranslated regions
   of VEGF and CPEB4 messenger RNAs in H5V cells, resulting in deletion of
   translation repressor elements. The subsequent overexpression of CPEB4
   promoted cytoplasmic polyadenylation of VEGF messenger RNA, increasing
   its translation; the high levels of VEGF produced by these cells led to
   their formation of tubular structures in Matrigel assays. We observed
   increased levels of CPEB1 and CPEB4 in cirrhotic liver tissues from
   patients, compared with control tissue, as well as in livers and
   mesenteries of rats and mice with cirrhosis or/and portal hypertension.
   Mice with knockdown of CPEB1 or CPEB4 did not overexpress VEGF or have
   signs of mesenteric neovascularization, and developed less-severe forms
   of portal hypertension after portal vein ligation. CONCLUSIONS: We
   identified a mechanism of VEGF overexpression in liver and mesentery
   that promotes pathologic, but not physiologic, angiogenesis, via
   sequential and nonredundant functions of CPEB1 and CPEB4. Regulation of
   CPEB4 by CPEB1 and the CPEB4 autoamplification loop induces pathologic
   angiogenesis. Strategies to block the activities of CPEBs might be
   developed to treat chronic liver and other angiogenesis-dependent
   diseases.
RI Garcia-Pras, Ester/K-8431-2017; Navarro, Pilar/A-2122-2010; Mejias, Marc/K-8218-2017; Angulo-Urarte, Ana/AAH-3603-2019; Berzigotti, Annalisa/AAB-8999-2019; Graupera, Mariona/J-1122-2017; Mendez, Raul/; Fernandez, Mercedes/
OI Garcia-Pras, Ester/0000-0002-2920-2306; Mejias,
   Marc/0000-0003-2907-6212; Angulo-Urarte, Ana/0000-0002-8024-814X;
   Berzigotti, Annalisa/0000-0003-4562-9016; Graupera,
   Mariona/0000-0003-4608-4185; Mendez, Raul/0000-0002-1952-6905;
   Fernandez, Mercedes/0000-0002-5270-4304
ZB 31
ZS 0
Z8 0
ZR 0
TC 40
ZA 0
Z9 40
SN 0016-5085
EI 1528-0012
UT WOS:000372730000036
PM 26627607
ER

PT J
AU Chetty, Shashank Shankar
   Praneetha, Selvarasu
   Govarthanan, Kavitha
   Verma, Rama Shanker
   Murugan, Arumugam Vadivel
TI Noninvasive Tracking and Regenerative Capabilities of Transplanted Human
   Umbilical Cord-Derived Mesenchymal Stem Cells Labeled with I-III-IV
   Semiconducting Nanocrystals in Liver-Injured Living Mice
SO ACS APPLIED MATERIALS & INTERFACES
VL 11
IS 9
BP 8763
EP 8778
DI 10.1021/acsami.8b19953
PD MAR 6 2019
PY 2019
AB Acute liver injury is a critical syndrome ascribed to prevalent death of
   hepatocytes and imperatively requires liver transplantation. Such a
   methodology is certainly hampered due to the deficit of healthy donors.
   In this regard, stem cell-based regenerative therapies are attractive in
   repairing injured tissues and organs for medical applications. However,
   it is crucial to understand the migration, engraftment, and regeneration
   capabilities of transplanted stem cells in the living animal models. For
   the first time, we demonstrate rapid labeling of umbilical cord-derived
   mesenchymal stem cells (MSCs) with near-infrared (NIR)-fluorescent
   CuInS2-ZnS nanocrystals (CIZS-NCs) to develop innovative
   nanobioconjugates (MSCs-CIZS-NBCs) that exhibit 98% labeling efficiency.
   Before nanobioconjugate synthesis, the pristine CIZS-NCs were prepared
   via a two-step, hot-injection, rapid and low-cost
   domestic-microwave-refluxing (MW-R) method within 6 min. The
   as-synthesized CIZS-NCs display high photoluminescence quantum yield
   (similar to 88%) and long-lived lifetime (23.4 mu s). In contrast to
   unlabeled MSCs, the MSCs-CIZS nanobioconjugates show excellent
   biocompatibility without affecting the sternness, as confirmed by cell
   viability, immunophenotyping (CD44(+), CD105(+),CD90(+))
   multi-lineage-specific gene expressions, and differentiation into
   adipocytes, osteocytes, and chondrocytes. The in vivo fluorescence
   tracking analyses revealed that the MSCs-CIZS-NBCs after tail-vein
   injection were initially trapped in the lungs and gradually engrafted in
   the injured liver within 2 h. The regeneration potential of
   MSCs-CIZS-.NBCs was confirmed via renewal of the portal tract composed
   of portal veins, bile ducts, and hepatic arteries around the
   hepatocytes. Consequently, no apparent inflammations, necrosis, or
   apoptosis was observed in the acetaminophen (APAP)-induced liver-injured
   BALB/c mice model over 3 days after transplantation, as corroborated
   using laser-scanning confocal microscopy and histopathological and
   hematological analyses. Hence, our innovative NIR-fluorescent
   MSCs-CIZS-NBCs offer an off-the-self technology for noninvasive tracking
   of transplanted MSCs in an acute-liver-injured animal model for future
   image-guided cell-therapies.
OI Murugan, Vadivel/0000-0003-4601-9615; GOVARTHANAN, Dr.
   KAVITHA/0000-0002-1065-7765; Selvarasu, Praneetha/0000-0001-8443-9333
ZA 0
ZR 0
ZB 6
ZS 0
TC 12
Z8 2
Z9 14
SN 1944-8244
EI 1944-8252
UT WOS:000460996900010
PM 30741534
ER

PT J
AU Huang, Bing Q.
   Masyuk, Tatyana V.
   Muff, Melissa A.
   Tietz, Pamela S.
   Masyuk, Anatoliy I.
   LaRusso, Nicholas F.
TI Isolation and characterization of cholangiocyte primary cilia
SO AMERICAN JOURNAL OF PHYSIOLOGY-GASTROINTESTINAL AND LIVER PHYSIOLOGY
VL 291
IS 3
BP G500
EP G509
DI 10.1152/ajpgi.00064.2006
PD SEP 2006
PY 2006
AB Primary cilia are distinct organelles expressed by many vertebrate
   cells, including cholangiocytes; however, their functions remain
   obscure. To begin to explore the physiological role of these organelles
   in the liver, we described the morphology and structure of cholangiocyte
   cilia and developed new approaches for their isolation. Primary cilia
   were present only in bile ducts and were not observed in hepatocytes or
   in hepatic arterial or portal venous endothelial cells. Each
   cholangiocyte possesses a single cilium that extends from the apical
   membrane into the bile duct lumen. In addition, the length of the cilia
   was proportional to the bile duct diameter. We reproducibly isolated
   enriched fractions of cilia from normal rat and mouse cholangiocytes by
   two different approaches as assessed by scanning electron, transmission
   electron, and confocal microscopy. The purity of isolated ciliary
   fractions was further analyzed by Western blot analysis using acetylated
   tubulin as a ciliary marker and P2Y(2) as a nonciliary cell membrane
   marker. These novel techniques produced enriched ciliary fractions of
   sufficient purity and quantity for light and electron microscopy and for
   biochemical analyses. They will permit further assessment of the role of
   primary cilia in normal and pathological conditions.
OI Masyuk, Tatyana/0000-0003-3290-9879
ZS 0
TC 66
ZR 0
ZA 0
ZB 51
Z8 0
Z9 67
SN 0193-1857
EI 1522-1547
UT WOS:000239679600016
PM 16899714
ER

PT J
AU BROOME, U
   SCHEYNIUS, A
   HULTCRANTZ, R
TI INDUCED EXPRESSION OF HEAT-SHOCK PROTEIN ON BILIARY EPITHELIUM IN
   PATIENTS WITH PRIMARY SCLEROSING CHOLANGITIS AND PRIMARY
   BILIARY-CIRRHOSIS
SO HEPATOLOGY
VL 18
IS 2
BP 298
EP 303
DI 10.1016/0270-9139(93)90011-B
PD AUG 1993
PY 1993
AB In both primary sclerosing cholangitis and primary biliary cirrhosis it
   is supposed that immunological mechanisms are involved in the
   progressive destruction of the bile ducts. The aberrant expression of
   human leukocyte antigen-DR in the bile ducts of patients with these
   disorders enables the biliary epithelium to present putative antigens to
   the surrounding lymphocytes; however, no such antigen has been
   identified. Heat-shock proteins have been implicated in the pathogenesis
   of various immunological destructive disorders. Liver biopsy specimens
   from patients with primary biliary cirrhosis (n = 10) and primary
   sclerosing cholangitis (n = 13) were compared with those from patients
   with chronic hepatitis C infection (n = 5) and alcoholic cirrhosis (n =
   4) and from normal controls (n = 6). Liver sections were investigated by
   means of immunohistochemical study using a mouse monoclonal antibody,
   ML30, directed against the 65-kD heat-shock protein of Mycobacterium,
   with monoclonal antibody against human leukocyte antigen-DR and with the
   monoclonal antibody Identi-Tr TCR delta1, which recognizes a determinant
   on the delta-chain of the gamma/delta form of the human T-cell receptor.
   Human leukocyte antigen-DR expression was found on the biliary
   epithelium of all primary sclerosing cholangitis and primary biliary
   cirrhosis patients but not on bile ducts from patients with alcoholic
   cirrhosis or chronic hepatitis C infection or those from normal
   controls. The biliary epithelium reacted with ML30 in 9 of 10 primary
   biliary cirrhosis patients and in all primary sclerosing cholangitis
   patients. Two different patterns of epithelial staining were observed: a
   perinuclear pattern and intense staining in the apical part of the cell
   cytoplasm, as demonstrated with confocal laser scanning microscopy. In
   the group of patients with chronic hepatitis C infection and alcoholic
   cirrhosis, ML30 reactivity was less extensive and was present only
   around the nuclei of bile duct cells. None of the bile ducts in the
   normal livers reacted with ML30. Staining with ML30 could not be
   correlated with the histological or clinical staging of the patients.
   The number and distribution of gamma/delta T cells did not differ
   between the normal liver specimens and the various patient groups.
   Whether the finding of an induced expression of heat-shock protein in
   the secretory part of the biliary epithelium in primary biliary
   cirrhosis and primary sclerosing cholangitis will imply that the
   heat-shock proteins may act as an immune target recognized by the T
   cells surrounding the bile ducts in primary biliary cirrhosis and
   primary sclerosing cholangitis must be elucidated in further studies.
ZS 0
ZR 0
Z8 1
TC 28
ZA 0
ZB 24
Z9 28
SN 0270-9139
UT WOS:A1993LP38000011
PM 8340058
ER

PT J
AU Dranoff, JA
   Kruglov, EA
   Robson, SC
   Braun, N
   Zimmermann, H
   Sevigny, J
TI The ecto-nucleoside triphosphate diphosphohydrolase NTPDase2/CD39L1 is
   expressed in a novel functional compartment within the liver
SO HEPATOLOGY
VL 36
IS 5
BP 1135
EP 1144
DI 10.1053/jhep.2002.36823
PD NOV 2002
PY 2002
AB Extracellular nucleotides regulate diverse biological functions and are
   important in the regulation of liver metabolism, hepatic blood flow, and
   bile secretion. Ecto-nucleoside triphosphate diphosphohydrolases
   (NTPDases) hydrolyze extracellular nucleotides and are therefore
   potential regulators of nucleotide-mediated signaling. To examine this,
   we have contrasted the structural and functional distributions of the 2
   characterized membrane-bound NTPDases NTPDase1 and NTPDase2 within the
   rat liver. Hepatic expression of NTPDase2 was determined and contrasted
   to NTPDase1 using confocal immunofluorescence, immunoelectron
   microscopy, reverse-transcription polymerase chain reaction, Northern
   blot analysis, Western blot analysis, and functional assays. NTPDase2
   was expressed in the periportal region surrounding intrahepatic bile
   ducts, whereas NTPDase I was found in hepatic arteries, portal veins,
   and hepatic central veins, consistent with its known vascular
   distribution. Functional and molecular expression of NTPDase2 was shown
   in portal fibroblasts near basolateral membranes of bile duct epithelia.
   In conclusion, NTPDase2 is expressed in a novel cellular compartment
   surrounding intrahepatic bile ducts, namely portal fibroblasts. This
   distribution may represent a previously unrecognized mechanism for
   regulation of nucleotide signaling in bile ducts and other epithelia.
RI Sevigny, Jean/E-8039-2012
OI Sevigny, Jean/0000-0003-2922-1600
ZB 66
ZA 0
ZS 0
Z8 0
ZR 0
TC 76
Z9 77
SN 0270-9139
UT WOS:000178948800013
PM 12395323
ER

PT J
AU Minagawa, N
   Shibao, K
   Masyuk, A
   Gomes, DA
   LaRusso, NF
   Nathanson, MH
TI Cyclic amp regulates bicarbonate secretion in cholangiocytes through
   release of ATP into bile
SO HEPATOLOGY
VL 42
IS 4
BP 203A
EP 203A
SU 1
PD OCT 2005
PY 2005
CT 56th Annual Meeting of the
   American-Association-for-the-Study-of-Liver-Diseases
CY NOV 11-15, 2005
CL San Francisco, CA
SP Amer Assoc Study Liver Dis
ZR 0
ZS 0
Z8 0
TC 0
ZB 0
ZA 0
Z9 0
SN 0270-9139
UT WOS:000232480300018
ER

PT J
AU von Sochaczewski, Christina Oetzmann
   Pintelon, Isabel
   Brouns, Inge
   Dreier, Anika
   Klemann, Christian
   Timmermans, Jean-Pierre
   Petersen, Claus
   Kuebler, Jochen Friedrich
TI Rotavirus particles in the extrahepatic bile duct in experimental
   biliary atresia
SO JOURNAL OF PEDIATRIC SURGERY
VL 49
IS 4
BP 520
EP 524
DI 10.1016/j.jpedsurg.2013.09.064
PD APR 2014
PY 2014
AB Background: Biliary atresia (BA) is the most common indication for liver
   transplantation in children. The experimental model of BA, induced by
   rotavirus infection in neonatal mice, has been widely used to
   investigate the inflammatory aspects of this disease. We investigated
   the kinetics and the localization of the viral infection in this murine
   model.
   Methods: In this study 399 animals were employed for a detailed
   investigation of rhesus rotavirus (RRV)-induced BA. RRV kinetics was
   analyzed by rtPCR and its (sub) cellular localization investigated using
   whole mounts which were further processed for confocal and electron
   microscopy.
   Results: The BA mouse model resulted in up to 100% induction of atresia
   following RRV injection. The kinetics of RRV infection differed between
   liver and extrahepatic bile ducts. While the virus peak up to day 10
   postinfection was similar in both organs, the virus remained detectable
   in extrahepatic bile duct cells up to day 21. Interestingly, RRV
   particles were localized not only in cholangiocytes but also in cells of
   the subepithelial layers, potentially macrophages.
   Conclusions: RRV remains present in the extrahepatic bile duct cells
   after an initial virus peak. Viral particles were detected in
   subepithelial cells in contrast to the described tropism toward
   cholangiocytes. (C) 2014 Elsevier Inc. All rights reserved.
RI von Sochaczewski, Christina Oetzmann/ABF-5826-2020; Klemann, Christian/AAQ-9301-2020; Timmermans, Jean-Pierre/
OI von Sochaczewski, Christina Oetzmann/0000-0002-3469-777X; Klemann,
   Christian/0000-0002-5639-8690; Timmermans,
   Jean-Pierre/0000-0003-2506-6252
ZS 0
ZB 8
Z8 0
TC 11
ZA 0
ZR 0
Z9 11
SN 0022-3468
EI 1531-5037
UT WOS:000334586300004
PM 24726104
ER

PT C
AU Beltran, Lizeth A. C.
   dos Santos, Jorge Luiz
   Cruz, Carolina Uribe
   Freitas, Carla M. D. S.
GP IEEE
TI Enhancing the Visualization of the Microvasculature of Extrahepatic Bile
   Ducts Obtained from Confocal Microscopy Images
SO 2016 29TH SIBGRAPI CONFERENCE ON GRAPHICS, PATTERNS AND IMAGES
   (SIBGRAPI)
SE SIBGRAPI - Brazilian Symposium on Computer Graphics and Image Processing
BP 25
EP 31
DI 10.1109/SIBGRAPI.2016.12
PD 2016
PY 2016
AB Confocal microscopy is an important tool for visualizing 3D datasets of
   fluorescent specimens, and has been used to investigate the structure of
   biological specimens. However, such images are affected by the noise
   introduced during the specimen preparation and image acquisition
   processes. Anisotropic diffusion is a non-linear filter that can
   significantly improve image quality while removing noise without
   blurring edges. This study investigates the application of anisotropic
   diffusion in confocal microscopy images by exploring different models
   for parameters' estimation. Our data consists of several slices of
   extrahepatic bile ducts containing a network of small vessels named
   Peribiliary Vascular Plexus (PVP), which are affected by several sources
   of noise. Experimental results show that anisotropic diffusion improved
   the volumetric visualization of the PVP. We validated the results using
   MSE and PSNR quantitative approaches and qualitative description by an
   expert user.
CT 29th SIBGRAPI Conference on Graphics, Patterns and Images (SIBGRAPI)
CY OCT 04-07, 2016
CL Sao Jose dos Campos, BRAZIL
SP Univ Fed Sao Paulo; INPE; nVIDIA; IBM
RI Cruz, Carolina Uribe/U-4410-2019
ZR 0
ZA 0
ZB 0
Z8 0
TC 1
ZS 0
Z9 1
SN 1530-1834
BN 978-1-5090-3568-7
UT WOS:000405493800004
ER

PT J
AU Yang, Sheng-Huei
   Lin, Hung-Yun
   Changou, Chun A.
   Chen, Chun-Han
   Liu, Yun-Ru
   Wang, Jinghan
   Jiang, Xiaoqing
   Luh, Frank
   Yen, Yun
TI Integrin beta 3 and LKB1 are independently involved in the inhibition of
   proliferation by lovastatin in human intrahepatic cholangiocarcinoma
SO ONCOTARGET
VL 7
IS 1
BP 362
EP 373
DI 10.18632/oncotarget.6238
PD JAN 5 2016
PY 2016
AB Human intrahepatic cholangiocarcinomas are one of the most difficult
   cancers to treat. In our study, Lovastatin, a
   3-hydroxy-3-methylglutaryl-coenzyme-CoA (HMG-CoA) reductase inhibitor,
   demonstrated anticancer properties by inhibiting cancer cell
   proliferation, cell migration and cell adhesion. Lovastatin inhibited
   the expressions of transforming growth factor (TGF)-beta 1,
   cyclooxygenase (COX)-2, and intercellular adhesion molecule (ICAM)-1.
   Furthermore, lovastatin inhibited the expressions of integrin beta 1 and
   integrin beta 3 but not integrin alpha v or integrin beta 5. While
   Lovastatin's inhibitory effects on TGF beta 1, COX2, and ICAM-1
   expression were independently controlled by the tumor suppressor LKB1,
   integrin beta 3 expression was not affected. Lovastatin's inhibitory
   effect on cell adhesion was associated with the decreased expression of
   integrin beta 3 and cell surface heterodimer integrin alpha v beta 3.
   Quantitative real time PCR, fluorescent microscopy, and cell migration
   assays all confirmed that Lovastatin inhibits integrin alpha v beta 3
   downstream signaling including FAK activation, and beta-catenin,
   vimentin, ZO-1, and beta-actin. Overall, Lovastatin reduced tumor cell
   proliferation and migration by modifying the expression of genes
   involved in cell adhesion and other critical cellular processes. Our
   study highlights novel anti-cancer properties of Lovastatin and supports
   further exploration of statins in the context of cholangiocarcinoma
   therapy.
TC 17
ZS 0
ZA 0
Z8 2
ZB 10
ZR 0
Z9 19
EI 1949-2553
UT WOS:000369950300029
PM 26517522
ER

PT J
AU Nathanson, MH
   Burgstahler, AD
   Mennone, A
   Boyer, JL
TI Characterization of cytosolic Ca2+ signaling in rat bile duct epithelia
SO AMERICAN JOURNAL OF PHYSIOLOGY-GASTROINTESTINAL AND LIVER PHYSIOLOGY
VL 271
IS 1
BP G86
EP G96
PD JUL 1996
PY 1996
AB Bile duct epithelia play an important role in the formation and
   conditioning of bile. However, hormonal responses in this epithelial
   tissue are incompletely understood. Secretin increases ductular
   secretion through the intracellular messenger adenosine 3',5'-cyclic
   monophosphate (cAMP), but whether hormones increase cytosolic Ca2+
   (Ca-i(2+)) in these cells and whether Ca-i(2+) regulates duct secretion
   is unknown. To address these questions, we examined Ca-i(2+) signaling
   in isolated rat bile duct units using ratio videospectrofluorometry and
   confocal microscopy. We also used videomicroscopy to examine secretion
   and cell volume in isolated bile duct cells and duct units.
   Acetylcholine (ACh) and ATP both increased Ca-i(2+) in bile duct units
   and elicited patterns of Ca-i(2+) increases and oscillations that were
   distinct and close dependent. In contrast, Ca-i(2+) was not increased by
   the hepatocyte Ca-i(2+) agonists vasopressin, angiotensin, and
   phenylephrine or by the exocrine pancreas agonists cholecystokinin (CCK)
   and bombesin. in addition, secretin did not increase Ca-i(2+) in the
   isolated bile duct units, whereas ACh did not increase Ca-i(2+) in
   isolated hepatocytes. Mobilization of internal, thapsigargin-sensitive
   Ca2+ stores contributed more than influx of extracellular Ca2+ to the
   Ca-i(2+) increases induced in the duct units, and ATP-induced increases
   in Ca-i(2+) could be blocked by microinjection of heparin but not
   de-N-sulfated heparin. ACh transiently decreased bile flow in the
   isolated perfused rat liver, although neither ACh nor ATP altered
   secretion in isolated ducts or changed the volume of single isolated
   bile duct cells. These findings demonstrate that bile duct epithelial
   cells possess both muscarinic and purinergic receptors that activate
   Ca-i(2+) signaling pathways similar to those seen in other types of
   epithelia, but that the two types of receptors elicit distinct patterns
   of Ca-i(2+) signals. Increases in Ca-i(2+) have minimal direct effects
   on bile duct secretion, although it remains to be determined whether
   such signals selectively modulate other aspects of bile duct epithelial
   cell function.
ZS 0
ZA 0
TC 71
Z8 0
ZB 58
ZR 0
Z9 71
SN 0193-1857
UT WOS:A1996UW94000012
PM 8760111
ER

PT J
AU DiPaola, Frank
   Shivakumar, Pranavkumar
   Pfister, Janet
   Walters, Stephanie
   Sabla, Gregg
   Bezerra, Jorge A.
TI Identification of Intramural Epithelial Networks Linked to Peribiliary
   Glands That Express Progenitor Cell Markers and Proliferate After Injury
   in Mice
SO HEPATOLOGY
VL 58
IS 4
BP 1486
EP 1496
DI 10.1002/hep.26485
PD OCT 2013
PY 2013
AB Peribiliary glands (PBGs) are clusters of epithelial cells residing in
   the submucosal compartment of extrahepatic bile ducts (EHBDs). Though
   their function is largely undefined, they may represent a stem cell
   niche. Here, we hypothesized that PBGs are populated by mature and
   undifferentiated cells capable of proliferation in pathological states.
   To address this hypothesis, we developed a novel whole-mount
   immunostaining assay that preserves the anatomical integrity of EHBDs
   coupled with confocal microscopy and found that PBGs populate the entire
   length of the extrahepatic biliary tract, except the gallbladder.
   Notably, in addition to the typical position of PBGs adjacent to the
   duct mucosa, PBGs elongate and form intricate intramural epithelial
   networks that communicate between different segments of the bile duct
   mucosa. Network formation begins where the cystic duct combines with
   hepatic ducts to form the common bile duct (CBD) and continues along the
   CBD. Cells of PBGs and the peribiliary network stain positively for
   -tubulin, mucins, and chromogranin A, as well as for endoderm
   transcription factors SRY (sex determining region Y)-box 17 and
   pancreatic and duodenal homeobox 1, and proliferate robustly subsequent
   to duct injury induced by virus infection and bile duct ligation.
   Conclusion: PBGs form elaborate epithelial networks within the walls of
   EHBDs, contain cells of mature and immature phenotypes, and proliferate
   in response to bile duct injury. The anatomical organization of the
   epithelial network in tubules and the link with PBGs support an expanded
   cellular reservoir with the potential to restore the integrity and
   function of the bile duct mucosa in diseased states. (Hepatology
   2013;58:1486-1496)
RI Shivakumar, Pranav/A-4229-2011
TC 43
Z8 2
ZS 0
ZR 0
ZA 0
ZB 32
Z9 46
SN 0270-9139
UT WOS:000325150100033
PM 23703727
ER

PT J
AU Zhao, Suxian
   Wang, Rong-qi
   Zhang, Yuguo
   Du, Huijuan
   Nan, Yuemin
TI Emperipolesis mediated by CD8+T cells correlated with biliary epithelia
   cell injury in primary biliary cirrhosis
SO HEPATOLOGY
VL 62
SI SI
MA 638
BP 527A
EP 527A
SU 1
PD OCT 2015
PY 2015
CT 66th Annual Meeting of the
   American-Association-for-the-Study-of-Liver-Diseases (AASLD)
CY NOV 13-17, 2015
CL San Francisco, CA
SP Amer Assoc Study Liver Dis
ZS 0
Z8 0
ZB 1
ZR 0
TC 1
Z9 1
SN 0270-9139
EI 1527-3350
UT WOS:000368375401521
ER

PT J
AU BERTHOUD, HR
   KRESSEL, M
   NEUHUBER, WL
TI AN ANTEROGRADE TRACING STUDY OF THE VAGAL INNERVATION OF RAT-LIVER,
   PORTAL-VEIN AND BILIARY SYSTEM
SO ANATOMY AND EMBRYOLOGY
VL 186
IS 5
BP 431
EP 442
PD OCT 1992
PY 1992
AB In order to investigate the distribution and structure of the vagal
   liver innervation, abdominal vagal afferents and efferents were
   selectively labeled by injecting WGA-HRP or Dil into the nodose ganglia,
   and DiA into the dorsal motor nucleus, respectively. Vagal afferent
   fibers produced characteristic terminal-like structures at three
   locations in the liver hilus: 1. Fine varicose endings preferentially
   surrounding, but not entering, the numerous peribiliary glands in the
   larger intra and extrahepatic bile ducts 2. Large, cup-shaped terminals
   in almost all paraganglia 3. Fine varicose endings in the portal vein
   adventitia. No fibers and terminals were found in the hepatic
   parenchyma. While about two thirds of the vagal afferent fibers that
   originate in the left nodose ganglion, and are contained in the hepatic
   branch, bypass the liver hilus area on their way to the gastroduodenal
   artery, a significant number (approx. 10% of the total) of vagal
   afferents that do innervate the area, originates from the right nodose
   ganglion, and projects to the periarterial plexus of the common hepatic
   artery and liver pedicle most likely through the dorsal celiac branch.
   Varicose vagal efferent fibers were present within the fascicles of the
   vagal hepatic branch and fine terminal-like structures in a small
   fraction of the paraganglia. No efferents were found to terminate in the
   hepatic parenchyma or on the few neurons embedded in nerves or
   paraganglia. In contrast to the paucity of vagal terminals in the
   hepatic parenchyma, an abundance of vagal efferent and afferent fibers
   and terminals with distinctive distribution patterns and structural
   characteristics was present in esophagus and gastrointestinal tract. It
   is concluded that vagal intralobular hepatic innervation is largely
   absent in rats, and that the putative hepatic vagal nutrient, osmo-, and
   pressure receptors are located either in the portal vein, bile ducts,
   and/or the hepatic paraganglia.
RI Berthoud, Hans-Rudolf/N-1950-2017
Z8 1
ZA 0
TC 144
ZR 0
ZS 0
ZB 115
Z9 144
SN 0340-2061
UT WOS:A1992JU54300002
PM 1280009
ER

PT J
AU Vartak, Nachiket
   Damle-Vartak, Amruta
   Richter, Beate
   Dirsch, Olaf
   Dahmen, Uta
   Hammad, Seddik
   Hengstler, Jan G.
TI Cholestasis-Induced Adaptive Remodeling of Interlobular Bile Ducts
SO HEPATOLOGY
VL 63
IS 3
BP 951
EP 964
DI 10.1002/hep.28373
PD MAR 2016
PY 2016
AB Cholestasis is a common complication in liver diseases that triggers a
   proliferative response of the biliary tree. Bile duct ligation (BDL) is
   a frequently used model of cholestasis in rodents. To determine which
   changes occur in the three-dimensional (3D) architecture of the
   interlobular bile duct during cholestasis, we used 3D confocal imaging,
   surface reconstructions, and automated image quantification covering a
   period up to 28 days after BDL. We show a highly reproducible sequence
   of interlobular duct remodeling, where cholangiocyte proliferation
   initially causes corrugation of the luminal duct surface, leading to an
   approximately five-fold increase in surface area. This is analogous to
   the function of villi in the intestine or sulci in the brain, where an
   expansion of area is achieved within a restricted volume. The increase
   in surface area is further enhanced by duct branching, branch
   elongation, and loop formation through self-joining, whereby an
   initially relatively sparse mesh surrounding the portal vein becomes
   five-fold denser through elongation, corrugation, and ramification. The
   number of connections between the bile duct and the lobular bile
   canalicular network by the canals of Hering decreases proportionally to
   the increase in bile duct length, suggesting that no novel connections
   are established. The diameter of the interlobular bile duct remains
   constant after BDL, a response that is qualitatively distinct from that
   of large bile ducts, which tend to enlarge their diameters. Therefore,
   volume enhancement is only due to net elongation of the ducts. Because
   curvature and tortuosity of the bile duct are unaltered, this
   enlargement of the biliary tree is caused by branching and not by
   convolution. Conclusion: BDL causes adaptive remodeling that aims at
   optimizing the intraluminal surface area by way of corrugation and
   branching.
RI Hammad, Seddik/J-7342-2019; Vartak, Nachiket/; Hengstler, Jan/
OI Hammad, Seddik/0000-0003-0571-4208; Vartak,
   Nachiket/0000-0001-8813-4799; Hengstler, Jan/0000-0002-1427-5246
ZB 55
Z8 0
TC 79
ZR 0
ZS 0
ZA 0
Z9 80
SN 0270-9139
EI 1527-3350
UT WOS:000374493200027
PM 26610202
ER

PT J
AU Boyer, JL
TI Isolated hepatocyte couplets and bile duct units - Novel preparations
   for the in vitro study of bile secretory function
SO CELL BIOLOGY AND TOXICOLOGY
VL 13
IS 4-5
BP 289
EP 300
DI 10.1023/A:1007435408208
PD JUL 1997
PY 1997
AB Studies of the mechanisms of bile formation have been facilitated by the
   development of in-vitro models that enable the transport functions of
   hepatocytes and bile duct epithelial cells to be analyzed in isolation.
   Isolated hepatocyte couplets represent a primary bile secretory unit
   that retain secretory polarity. Isolated bile duct units are intact
   polarized segments of interlobular bile duct segments. Both preparations
   can be maintained in short term culture, respond appropriately to
   choleretic agonists and facilitate a variety of functional applications.
CT International Congress on Hepatocytes - Applications in Cell Biology,
   Toxicology and Medicine
CY SEP 25-28, 1996
CL UNIV TUBINGEN, TUBINGEN, GERMANY
HO UNIV TUBINGEN
SP Falk Fdn, Freiburg
ZS 0
ZR 0
Z8 0
ZB 14
TC 19
ZA 0
Z9 19
SN 0742-2091
UT WOS:A1997XV65200008
PM 9298249
ER

PT J
AU Zinchuk, V
   Zinchuk, O
   Okada, T
TI Experimental LPS-induced cholestasis alters subcellular distribution and
   affects colocalization of Mrp2 and Bsep proteins: A quantitative
   colocalization study
SO MICROSCOPY RESEARCH AND TECHNIQUE
VL 67
IS 2
BP 65
EP 70
DI 10.1002/jemt.20184
PD JUN 1 2005
PY 2005
AB Quantitative colocalization analysis is a powerful tool for reliable
   estimation of the colocalization of antigens. We employed it to
   determine the changes of colocalization of multidrug resistance protein
   2 (Mrp2) and bile salt export pump (Bsep) in confocal immunofluorescence
   microscopy images of rat liver following lipopolysaccharide (LPS)
   administration. Samples were taken 2, 24, 48 hours, and 1 week after LPS
   challenge. Pearson's correlation coefficient (PCC), an overlap
   coefficient according to Manders' (MOC), and overlap coefficients k1 and
   k2 were used to explore changes of the degree of colocalization. In
   intact animals, confocal microscopy showed tight colocalization of Mrp2
   and Bsep proteins exclusively at the bile canaliculi. High degree of
   colocalization was confirmed quantitatively. Injection of LPS resulted
   in the appearance of fuzzy-looking areas of fluorescence of both
   proteins around bile canaliculi 2 and 24 hours after administration and
   relocation of Mrp2 protein to the basolateral domain of hepatocytes at
   48 hours. By 1 week, canalicular localization was restored
   morphologically. Quantitative colocalization analysis of canalicular
   regions showed a steady decrease of the degree of colocalization of Mrp2
   and Bsep up to 48 hours with the slight increase of its value by 1 week.
   These findings demonstrate that Mrp2, in contrast to Bsep, is partially
   and reversibly relocated from canalicular to basolateral domain of
   hepatocytes after LPS challenge.
TC 44
Z8 2
ZB 36
ZA 0
ZR 0
ZS 0
Z9 46
SN 1059-910X
EI 1097-0029
UT WOS:000231132500002
PM 16037978
ER

PT J
AU Balasubramaniyan, Vairappan
   Dhar, Dipok Kumar
   Warner, Anne E.
   Li, Wai-Yin Vivien
   Amiri, Azin Farzan
   Bright, Beverley
   Mookerjee, Rajeshwar P.
   Davies, Nathan A.
   Becker, David L.
   Jalan, Rajiv
TI Importance of Connexin-43 based gap junction in cirrhosis and
   acute-on-chronic liver failure
SO JOURNAL OF HEPATOLOGY
VL 58
IS 6
BP 1194
EP 1200
DI 10.1016/j.jhep.2013.01.023
PD JUN 2013
PY 2013
AB Background 132 Aims: In cirrhosis, superimposed inflammation often
   culminates in acute-on-chronic liver failure (ACLF) but the mechanism
   underlying this increased sensitivity is not clear. Cx43 is a ubiquitous
   gap junction protein that allows transmission of signals between cells
   at a much higher rate than the constitutively expressed gap junctions.
   The aims of the study were to test the hypothesis that inflammation
   drives the increased expression of hepatic Cx43 and to determine its
   role by Cx43 inhibition.
   Methods: Four weeks after bile-duct ligation (BDL) or sham operation,
   rats were treated with an anti-TNF antibody, or saline; with or without
   LPS (1 mg/kg); given 3 h prior to termination. Biochemistry and
   cytokines were measured in the plasma and hepatic protein expression
   (NFkB, TNF alpha, iNOS, 4HNE, Cx26, 32, and 43) and confocal microscopy
   (Cx26, 32, and 43) were performed. The effect of a Cx43-specific
   inhibitory peptide was studied in a mouse BDL model.
   Results: BDL animals administered LPS developed typical features of ACLF
   but animals administered infliximab were relatively protected. Cx26/32
   expression was significantly decreased in BDL animals while Cx43 was
   significantly increased and increased further following LPS. Infliximab
   treatment prevented this increase. However, inhibiting Cx43 in BDL mice
   produced detrimental effects with markedly greater hepatocellular
   necrosis.
   Conclusions: The results of this study show for the first time an
   increased expression of hepatic Cx43 in cirrhosis and ACLF, which was
   related to the severity of inflammation. This increased Cx43 expression
   is likely to be an adaptive protective response of the liver to allow
   better cell-to-cell communication. (C) 2013 Published by Elsevier B.V.
   on behalf of the European Association for the Study of the Liver.
OI Mookerjee, Rajeshwar/0000-0002-6275-9384
ZR 0
ZS 0
ZA 0
TC 45
ZB 31
Z8 3
Z9 47
SN 0168-8278
EI 1600-0641
UT WOS:000318960700020
PM 23376361
ER

PT J
AU Lai, Jin-Ping
   Yu, Chunrong
   Moser, Catherine D.
   Aderca, Ileana
   Han, Tao
   Garvey, Thomas D.
   Murphy, Linda M.
   Garrity-Par, Megan M.
   Shridhar, Viji
   Adjei, Alex A.
   Roberts, Lewis R.
TI SULF1 inhibits tumor growth and potentiates the effects of histone
   deacetylase inhibitors in hepatocellular carcinoma
SO GASTROENTEROLOGY
VL 130
IS 7
BP 2130
EP 2144
DI 10.1053/j.gastro.2006.02.056
PD JUN 2006
PY 2006
AB Background & Aims: Hepatocellular carcinoma (HCC) is the third most
   common cause of cancer death worldwide. Improved treatments for advanced
   HCC are urgently needed. The recently identified human sulfatase 1
   enzyme (SULF1) desulfates cell surface heparan sulfate
   glycosaminoglycans and down-regulates cell growth signaling in HCC cells
   in vitro. While investigating the epigenetic regulation of SULF1, we
   discovered that histone H4 acetylation is up-regulated by SULF1 in HCC
   cells. Histone deacetylase (HDAC) inhibitors reprogram cellular gene
   expression through the acetylation of nucleosomal histones and promote
   cell growth arrest and apoptosis. Hence, they are a promising modality
   for cancer treatment. Methods: To explore the interaction between SULF1
   expression and HDAC inhibitor action, we examined the effects of SULF1
   expression on HCC cells and xenografts treated with HDAC inhibitors.
   Results: (1) Forced expression of SULF1 significantly delayed the growth
   of Huh7 and Hep313 xenografts in nude mice in vivo. (2) SULF1 increased
   histone H4 acetylation by modulation of cellular HDAC and histone
   acetyltransferase activities. (3) SULF1 enhanced the induction of
   apoptosis by the HDAC inhibitors apicidin and scriptaid. (4) SULF1
   enhanced the inhibition of tumor growth, migration, and angiogenesis by
   HDAC inhibitors. We also demonstrate that knockdown of SULF1 with shRNA
   constructs up-regulates phosphorylation of AKT and Erk and attenuates
   apicidin-induced apoptosis. The interaction between SULF1 and apicidin
   was confirmed in vivo in Huh7 and Hep313 xenografts. Conclusions: These
   results show that SULF1 promotes histone H4 acetylation, potentiates the
   effects of HDAC inhibitors, and inhibits HCC tumorigenesis.
RI Lai, Jinping/AAZ-6861-2021; Seal, Sudipta/A-7698-2012; Roberts, Lewis/
OI Roberts, Lewis/0000-0001-7885-8574
TC 51
ZR 0
ZS 0
ZA 0
ZB 42
Z8 1
Z9 52
SN 0016-5085
EI 1528-0012
UT WOS:000238207500019
PM 16762634
ER

PT J
AU Qiu, Bing-Feng
   Zhang, Guo-Qiang
   Xu, Fang-Ming
   Xu, Qi
   Xu, Tang
TI Effect of the transdifferentiation of BECs into myofibroblasts on the
   pathogenesis of secondary cholestatic hepatic fibrosis
SO EXPERIMENTAL AND THERAPEUTIC MEDICINE
VL 17
IS 4
BP 2769
EP 2776
DI 10.3892/etm.2019.7234
PD APR 2019
PY 2019
AB The present study investigated the effect of the transdifferentiation of
   bile duct epithelial cells (BECs) into myofibroblasts on the
   pathogenesis of secondary cholestatic hepatic fibrosis and examined the
   underlying mechanisms. A total of 60 male rats with hepatic fibrosis
   were randomly divided into two groups: A secondary cholestatic hepatic
   fibrosis model group induced by ligation of the bile duct (BDL) and a
   sham group, which only underwent segregation of the choledochus. Rats in
   the BDL group were dynamically observed after week 1, 2, 3 and 4
   post-BDL, and the remaining rats were sacrificed after week 5 to
   determine histological changes and hydroxyproline content. The cellular
   co-localization of cytokeratin (CK)7/-smooth muscle actin (SMA) or
   -SMA/desmin was detected by immunofluorescence staining and laser
   confocal microscopy, while the protein expression levels of CK7, -SMA
   and desmin were determined by western blot analysis. Sirius red staining
   was also performed and quantified. The results revealed a significant
   correlation between the protein expression of CK7 and -SMA (r=0.9692,
   P<0.01). Furthermore, a predominant correlation between the number of
   cells stained for CK7/-SMA and collagen deposition in liver tissues was
   identified, while the correlation of cells with co-localized -SMA and
   desmin was less pronounced. The transdifferentiation of BECs into
   myofibroblasts may be a key pathological factor in secondary cholestatic
   hepatic fibrosis formation.
Z8 0
ZA 0
ZS 0
ZR 0
TC 1
ZB 0
Z9 1
SN 1792-0981
EI 1792-1015
UT WOS:000463793600048
PM 30906466
ER

PT J
AU Zhou, Yu-Kun
   Qin, Huan-Long
   Zhang, Ming
   Shen, Tong-Yi
   Chen, Hong-Qi
   Ma, Yan-Lei
   Chu, Zhao-Xin
   Zhang, Peng
   Liu, Zhi-Hua
TI Effects of Lactobacillus plantarum on gut barrier function in
   experimental obstructive jaundice
SO WORLD JOURNAL OF GASTROENTEROLOGY
VL 18
IS 30
BP 3977
EP 3991
DI 10.3748/wjg.v18.i30.3977
PD AUG 14 2012
PY 2012
AB AIM: To investigate the mechanisms of Lactobacillus plantarum (L.
   plantarum) action on gut barrier in preoperative and postoperative
   experimental obstructive jaundice in rats.
   METHODS: Forty rats were randomly divided into groups of sham-operation,
   bile duct ligation (BDL), BDL + L. plantarum, BDL + internal biliary
   drainage (IBD), and BDL + IBD + L. plantarum. Ten days after L.
   plantarum administration, blood and ileal samples were collected from
   the rats for morphological examination, and intestinal barrier function,
   liver function, intestinal oxidative stress and protein kinase C (PKC)
   activity measurement. The distribution and expression of the PKC and
   tight junction (TJ) proteins, such as occludin, zonula occludens-1,
   claudin-1, claudin-4, junction adhesion molecule-A and F-actin, were
   examined by confocal laser scanning microscopy, immunohistochemistry,
   Western blotting, real-time fluorescent quantitative polymerase chain
   reaction assay.
   RESULTS: L. plantarum administration substantially restored gut barrier,
   decreased enterocyte apoptosis, improved intestinal oxidative stress,
   promoted the activity and expression of protein kinase (BDL vs BDL + L.
   plantarum, 0.295 +/- 0.007 vs 0.349 +/- 0.003, P < 0.05; BDL + IBD vs
   BDL + IBD + L. plantarum, 0.407 +/- 0.046 vs 0.465 +/- 0.135, P < 0.05),
   and particularly enhanced the expression and phosphorylation of TJ
   proteins in the experimental obstructive jaundice (BDL vs BDL + L.
   plantarum, 0.266 +/- 0.118 vs 0.326 +/- 0.009, P < 0.05). The protective
   effect of L. plantarum was more prominent after internal biliary
   drainage ( BDL + IBD vs BDL + IBD + L. plantarum, 0.415 +/- 0.105 vs
   0.494 +/- 0.145, P < 0.05).
   CONCLUSION: L. plantarum can decrease intestinal epithelial cell
   apoptosis, reduce oxidative stress, and prevent TJ disruption in biliary
   obstruction by activating the PKC pathway. (C) 2012 Baishideng. All
   rights reserved.
RI huanlong, Qin/B-3844-2015; Chu, Zhao-xin/
OI Chu, Zhao-xin/0000-0002-3770-4701
ZS 1
Z8 7
ZB 12
ZR 0
ZA 0
TC 19
Z9 24
SN 1007-9327
EI 2219-2840
UT WOS:000307986700009
PM 22912548
ER

PT J
AU POLINESS, CM
   MARTIN, CJ
   EWING, HP
   THOMPSON, ME
   MACHET, D
   RODE, J
TI BILE AFFECTS THE PATTERN OF METAPLASIA IN EXPERIMENTAL COLUMNAR LINED
   ESOPHAGUS (CLE)
SO GASTROENTEROLOGY
VL 104
IS 4
BP A173
EP A173
SU S
PD APR 1993
PY 1993
ZS 0
Z8 0
ZB 1
ZR 0
TC 1
ZA 0
Z9 1
SN 0016-5085
UT WOS:A1993KX95700685
ER

PT J
AU Voshol, PJ
   Schwarz, M
   Rigotti, A
   Krieger, M
   Groen, AK
   Kuipers, F
TI Down-regulation of intestinal scavenger receptor class B, type I (SR-BI)
   expression in rodents under conditions of deficient bile delivery to the
   intestine
SO BIOCHEMICAL JOURNAL
VL 356
BP 317
EP 325
DI 10.1042/0264-6021:3560317
PN 2
PD JUN 1 2001
PY 2001
AB Scavenger receptor class B, type I (SR-BI) is expressed in the
   intestines of rodents and has been suggested to be involved in the
   absorption of dietary cholesterol. The aim of this study was to
   determine whether intestinal SR-BI expression is affected in animal
   models with altered bile delivery to the intestine and impaired
   cholesterol absorption. SR-BI protein and mRNA levels were determined in
   proximal and distal small intestine from control, bile-duct-ligated and
   bile-diverted rats and from control and bile-duct-ligated mice. Two
   genetically altered mouse models were studied: multidrug resistance-2
   P-glycoprotein-deficient [Mdr2((-/-))] mice that produce
   phospholipid/cholesterol-free bile, and cholesterol 7 alpha
   -hydroxylase-deficient [Cyp7a((-/-))] mice, which exhibit qualitative
   and quantitative changes in the bile-salt pool. Cholesterol-absorption
   efficiency was quantified using a dual-isotope ratio method. SR-BI was
   present at the apical membrane of enterocytes in control rats and mice
   and was more abundant in proximal than in distal segments of the
   intestine. In bile-duct-ligated animals, levels of SR-BI protein were
   virtually absent and mRNA levels were decreased by approximate to 50 %.
   Bile-diverted rats, Mdr2((-/-)) mice and Cyp7a((-/-)) mice showed
   decreased levels of intestinal SR-BI protein while mRNA levels were
   unaffected. Cholesterol absorption was reduced by > 90% in
   bile-duct-ligated and bile-diverted animals and in Cyp7a((-/-)) mice,
   whereas Mdr2((-/-)) mice showed an approximate to 50% reduction. This
   study shows that SR-BI is expressed at the apical membrane of
   enterocytes of rats and mice; mainly in the upper intestine where
   cholesterol absorption is greatest, and indicates that bile components
   play a role in post-transcriptional regulation of SR-BI expression.
   Factors associated with cholestasis appear to be involved in
   transcriptional control of intestinal SR-BI expression. The role of
   SR-BI in the cholesterol-absorption process remains to be defined.
RI Eckhardt, Erik/G-1567-2010; Krieger, Marco/AAE-8611-2020; Kuipers, Folkert/
OI Kuipers, Folkert/0000-0003-2518-737X
Z8 2
ZS 0
ZB 50
ZR 0
ZA 0
TC 53
Z9 56
SN 0264-6021
EI 1470-8728
UT WOS:000169295800003
PM 11368757
ER

PT J
AU VANDEWATER, J
   TURCHANY, J
   LEUNG, PSC
   LAKE, J
   MUNOZ, S
   SURH, CD
   COPPEL, R
   ANSARI, A
   NAKANUMA, Y
   GERSHWIN, ME
TI MOLECULAR MIMICRY IN PRIMARY BILIARY-CIRRHOSIS - EVIDENCE FOR BILIARY
   EPITHELIAL EXPRESSION OF A MOLECULE CROSS-REACTIVE WITH
   PYRUVATE-DEHYDROGENASE COMPLEX-E2
SO JOURNAL OF CLINICAL INVESTIGATION
VL 91
IS 6
BP 2653
EP 2664
DI 10.1172/JCI116504
PD JUN 1993
PY 1993
AB Sera from patients with primary biliary cirrhosis (PBC) react with
   enzymes of the 2-Oxo dehydrogenase pathways, particularly PDC-E2. These
   enzymes are present in all nucleated cells, yet autoimmune damage is
   confined to biliary epithelial cells. Using a panel of eight mouse
   monoclonal antibodies and a human combinatorial antibody specific for
   PDC-E2, we examined by indirect immunofluorescence and confocal
   microscopy sections of liver from patients with PBC, progressive
   sclerosing cholangitis, and hepatocarcinoma. The monoclonal antibodies
   gave typical mitochondrial immunofluorescence on biliary epithelium and
   on hepatocytes from patients with either PBC, progressive sclerosing
   cholangitis, or hepatocarcinoma. However, one of eight mouse monoclonal
   antibodies (C355.1) and the human combinatorial antibody reacted with
   great intensity and specificity with the luminal region of biliary
   epithelial cells from patients with PBC. Simultaneous examination of
   these sections with an antiisotype reagent for human IgA revealed high
   IgA staining in the luminal region of biliary epithelial cells in
   patients with PBC. IgG and IgA antibodies to PDC-E2 were detected in the
   bile of patients with PBC but not normal controls. We believe that this
   data may be interpreted as indicating that a molecule cross-reactive
   with PDC-E2 is expressed at high levels in the luminal region of biliary
   epithelial cells in PBC.
RI Coppel, Ross L/A-6626-2008; Lake, John/
OI Coppel, Ross L/0000-0002-4476-9124; Lake, John/0000-0002-4332-0528
ZR 1
TC 181
ZS 0
Z8 0
ZB 139
ZA 0
Z9 183
SN 0021-9738
UT WOS:A1993LH12100041
PM 8514873
ER

PT J
AU Gigliozzi, A
   Fraioli, F
   Sundaram, P
   Lee, J
   Mennone, A
   Alvaro, D
   Boyer, JL
TI Molecular identification and functional characterization of Mdr1a in rat
   cholangiocytes
SO GASTROENTEROLOGY
VL 119
IS 4
BP 1113
EP 1122
DI 10.1053/gast.2000.18156
PD OCT 2000
PY 2000
AB Background & Aims: The multidrug resistance P-glycoprotein 170 gene
   products (mdr1a and 1b) are glycosylated plasma membrane proteins that
   function as adenosine triphosphate- dependent transmembrane export pumps
   for lipophilic xenobiotics of widely different structure. We assessed
   whether these P-glycoproteins ave functionally expressed in
   cholangiocytes. Methods: A reverse-transcription polymerase chain
   reaction was performed on RNA from a normal rat cholangiocyte cell line
   using mdr1-specific primers. Northern and Western blot analyses were
   performed on cholangiocytes immunoisolated from 2-week bile duct-ligated
   rats and cholangiocytes and isolated cholangiocyte membrane
   subfractions, respectively. Functional assays were performed in isolated
   bile duct units from bile duct-ligated rats and incubated with rhodamine
   123, a P-glycoprotein substrate, with or without the P-glycoprotein
   inhibitors verapamil or GF120918, Results: A 400 - base pair fragment
   with 99% homology to the cytosolic domain of rat intestinal mdr1a (5'
   1953-2350 3') was identified that hybridized to a 5.2-kilobase RNA
   transcript in a normal rat cholangiocyte cell line, isolated rat
   cholangiocytes, and ileum. Western analysis localized mdr1 to the apical
   membrane of cholangiocytes. Confocal microscopy showed active secretion
[truncated: 287,505 more chars]
